# Supplementary material for: Characterization of the blood–brain barrier in genetically diverse laboratory mouse strains
Source: Fluids Barriers CNS. 2021 Jul 28;18:34. doi: 10.1186/s12987-021-00269-w (PMC8317333; doi:10.1186/s12987-021-00269-w)
Supplement: Supplementary file 2 — Additional file 2: Table S1. Top 1000 deregulated genes used for unsupervised clustering of samples analyzed with RNA sequencing [file 12987_2021_269_MOESM2_ESM.xlsx]

## Sheet: heatmap data - heatmap order
Gene Symbol	DBA2J_male_HC	DBA2J_male_CTX	DBA2J_male_HC	NODShiLtJ_male_HC	NODShiLtJ_male_CTX	AJ_male_HC	AJ_male_CTX	C57BL6J_male_HC	C57BL6J_male_CTX	129S1SvlmJ_male_HC	CASTEIJ_male_HC	CASTEIJ_male_CTX	WSBEiJ_male_CTX	WSBEiJ_male_HC	WSBEiJ_male_CTX	WSBEiJ_male_HC	CASTEIJ_male_HC	CASTEIJ_male_CTX	CASTEiJ_female_CTX	CASTEiJ_female_HC	AJ_female_HC	NODShiLtJ_female_CTX	NODShiLtJ_female_HC	AJ_male_HC	AJ_male_CTX	NODShiLtJ_male_HC	NODShiLtJ_male_CTX	129S1SvlmJ_male_CTX	DBA2J_male_CTX	129S1SvlmJ_male_HC	C57BL6J_male_CTX	C57BL6J_male_HC	WSBEiJ_female_HC	WSBEiJ_female_CTX	129S1SvlmJ_female_CTX	129S1SvlmJ_female_CTX	129S1SvlmJ_female_CTX	C57BL6J_female_HC	C57BL6J_female_CTX	129S1SvlmJ_female_HC	129S1SvlmJ_female_CTX	129S1SvlmJ_female_HC	DBA2J_female_HC
Rps7-ps3	8.24242433024214"	7.49255	7.75491	7.11665	8.88094	8.91628	8.65435	1.58879	1.41373	8.48779	8.64996	9.47467	8.62859	7.71919	7.95482	6.59312	9.14548	8.99129	9.39156	9.05964	8.39948	8.30707	8.85444	8.56058	8.32684	8.29147	8.17536	8.47728	7.98146	8.61299	0	0	8.71695	8.20619	10.3387	10.0559	10.0246	0.990617	2.99899	8.06808	8.94007	10.7155	10.4445
Gm15459	9.66220742594119"	9.21065	9.24123	9.91507	9.75925	10.0709	10.7011	2.32651	6.45188	9.32096	8.68921	8.52748	9.89494	9.95257	10.0512	10.0534	8.53464	8.3903	7.81872	8.53083	10.0555	10.8351	10.7358	9.8356	10.0394	10.2072	9.89709	9.01036	8.5002	9.59061	2.85908	3.92248	10.5133	10.5031	9.82305	10.2951	10.7072	5.58642	3.28436	8.85138	9.68667	10.332	10.394
Grb14	9.66606	9.79583	10.2105	10.1139	9.58286	9.41071	9.67254	9.75224	9.19676	10.3015	9.84927	10.465	10.2435	10.0977	10.1494	9.487	10.2656	10.6743	10.8513	10.7029	10.2504	10.0222	10.3151	10.2136	10.1558	10.1578	9.69961	10.606	10.2988	10.8551	9.43294	9.59675	10.8679	10.1147	10.5254	10.473	10.0276	10.4338	9.18372	10.9155	10.4624	10.8725	10.4261
Skil	9.53544	9.8638	10.1305	9.69575	8.60231	10.0782	9.16382	9.64054	9.50834	9.65692	10.0931	9.90742	10.27	10.4227	9.46466	10.2359	9.94364	9.90451	10.2948	10.1488	10.1381	10.2958	10.5916	9.99054	9.55268	10.0344	9.30895	10.2746	9.27615	10.1634	9.44162	10.0922	10.6899	9.63121	10.4559	10.7862	9.1111	10.3398	9.24321	10.2374	9.76992	10.3476	9.77775
Ndufb4	6.04248	5.13141	6.62901	8.10296	6.80767	6.63025	1.69838	7.30032	8.19102	5.52831	7.0853	6.98303	5.73713	0	0	0	7.7012	7.58009	8.6939	7.83153	7.67459	6.69967	7.97289	7.80464	7.75907	6.25247	8.16235	6.7332	7.01043	5.55623	7.95473	7.79404	8.1337	9.86443	9.64827	9.8066	9.80132	9.33875	10.8112	9.44656	10.0663	10.7456	10.8026
Rn7sk	12.4928891666772"	12.8962	13.3511	13.7659	13.3907	13.5215	12.8387	12.8036	12.946	13.0877	12.8648	13.1542	12.6765	11.9742	12.8662	12.567	14.0361	13.9366	14.0918	13.9204	14.011	13.9995	14.2704	14.278	14.0647	14.2684	13.9325	14.3976	13.8205	13.8739	14.0709	14.0805	14.3186	14.1334	15.346	14.5554	15.8601	14.1706	14.9332	14.9356	15.226	15.6435	15.0314
Atp5mpl	5.23969	6.33009	5.75676	8.07722	8.63682	4.81963	8.89789	6.99437	7.06759	7.25343	7.3693	6.95856	7.0989	2.37696	0	0	7.57096	7.68951	8.04997	7.91164	7.37722	7.06642	8.36105	8.02223	8.43687	8.68393	6.88009	8.60989	7.47937	6.87104	7.45213	8.24834	7.74702	8.34325	10.3874	10.6634	10.8682	9.03106	10.442	9.36905	10.2787	11.1863	11.1011
Uqcrb	6.85398	7.07344	7.33603	8.12826	8.69038	7.21035	8.48386	8.66035	7.95017	5.4238	8.58207	8.27351	7.38362	7.07918	5.0667	3.53805	8.2691	8.5439	9.24282	8.90764	8.66498	9.31221	8.76997	8.3723	8.4862	8.79415	7.72264	8.3851	6.78605	8.71137	9.1764	8.88023	8.32267	8.13931	10.2804	10.5859	9.41779	10.5271	11.1589	8.99314	10.5384	10.7675	11.2374
Rps26	8.17921	8.81371	8.80082	9.35724	8.90379	8.36297	9.29852	9.44659	9.05047	9.02304	10.0586	9.40395	8.20017	8.56414	8.68186	9.16557	9.79712	9.78014	9.90001	9.7495	9.70883	9.59449	8.88475	9.39733	9.87628	9.81998	10.0497	8.86247	8.64851	8.724	9.16072	9.26934	10.445	10.1217	10.9351	9.79201	10.2957	9.92175	10.2992	10.0751	10.8936	10.9538	10.4476
Psme1	8.30792	8.61458	9.3232	9.45377	8.07732	7.51966	8.72495	8.9216	9.12976	8.01686	9.05744	9.09719	7.72692	7.71919	8.48645	7.66323	9.6321	9.44776	9.91781	10.1698	9.83225	9.53087	9.36884	9.20541	9.9347	9.69212	9.44947	6.71649	8.12699	9.60774	10.1752	9.76822	10.1874	7.71224	10.0325	10.0985	9.98831	10.6111	10.4583	10.6992	10.658	10.9869	12.0918
Myl6	9.93518	10.5094	10.8715	10.9228	10.6273	10.0525	11.0068	10.8074	10.8205	11.1079	10.8856	10.2297	8.93664	9.75664	9.95519	9.62916	11.0675	10.7762	11.1767	11.2761	11.6044	11.6511	11.82	11.0506	11.5213	11.5948	11.3581	10.6441	10.2726	10.9265	11.168	11.4319	11.6118	11.3557	11.9805	11.9618	11.363	11.9905	12.1069	11.4258	12.3077	12.4458	12.6094
Smim11	6.28194	7.13945	5.64351	7.26085	7.26138	7.31277	6.60807	8.22003	7.57534	7.19111	7.19845	7.61985	5.56553	6.17603	4.57046	7.70053	7.12334	6.69648	7.76355	8.13859	8.17829	7.75698	7.74405	6.98058	7.33731	7.02442	2.63011	7.25697	4.99777	6.29222	8.11522	7.36886	4.94825	8.47927	9.90618	9.4077	10.0941	9.03196	9.95993	10.342	9.91244	10.0459	10.4983
Cox6c	8.21116	8.43171	8.21086	9.21889	10.0933	8.77541	9.3979	8.91561	9.35912	9.29897	8.381	9.08028	9.04271	8.56414	8.55041	9.04027	9.12924	9.19291	9.33528	9.75786	9.39881	9.18682	9.35499	9.45169	9.41511	9.19096	8.13597	8.41648	8.06164	8.3534	9.37974	7.9343	8.31557	10.5084	11.5283	10.5937	11.3774	9.97602	10.828	10.6609	11.1639	11.3448	12.1177
S100a13	6.48725	7.1523	8.17734	8.16131	7.50502	7.85282	7.81721	7.64233	8.9078	8.81151	7.74951	8.45061	6.59554	8.00484	6.66951	7.11903	7.79341	8.0745	8.31466	7.81453	8.94639	8.86775	8.12754	8.0868	7.95867	8.10321	6.15127	8.09948	5.71656	8.57168	9.20217	7.19848	9.39643	8.53236	8.98231	8.8414	10.1178	9.75433	9.89782	9.00237	10.6285	10.998	10.9621
Rpl14	9.14675	8.84965	9.20842	10.002	9.84144	9.59222	9.51322	9.63326	8.92766	9.9808	9.44147	9.91061	9.10672	8.92941	8.72684	7.87377	9.75187	9.72016	10.3196	10.4105	10.024	9.70638	10.1502	9.61641	9.99464	9.5436	9.85728	7.48132	7.3576	9.83133	10.4947	9.33091	11.0231	10.2635	11.2787	11.9157	12.0128	10.7488	11.1981	11.9087	12.2674	12.1553	12.3809
Atp5h	9.31792	8.29936	8.87795	8.78226	9.48017	9.59222	10.3823	9.23213	9.43392	9.35689	9.0969	10.0032	8.86441	8.18197	8.34935	8.69706	9.31303	9.30676	9.80439	9.48591	9.48278	10.1404	10.245	9.06164	9.69701	9.57348	8.55968	8.45226	8.10553	9.28457	9.93046	8.84955	10.3733	10.083	11.4555	11.4343	11.3319	10.5348	11.2845	10.4585	11.3424	11.9985	11.9162
Atp5j	8.98674	9.46866	9.10882	9.47035	9.3696	9.1795	9.59088	9.99299	10.304	9.48578	9.2622	9.11943	9.41555	8.90437	9.21919	9.13865	9.60103	9.59214	9.62461	9.93542	9.88447	9.97776	9.96604	9.939	9.38941	10.0786	9.808	8.52125	8.74186	9.39528	10.5031	9.84132	10.6381	9.77473	11.6836	10.9661	11.1374	10.9809	11.5757	10.7137	11.5604	12.3496	12.0541
Rpl13	10.0067	9.8677	10.24	9.647	9.63501	10.4197	10.1253	10.4414	10.5139	11.041	10.1529	10.1455	9.79406	9.18988	10.0904	9.94102	9.6644	9.68425	10.1982	10.2664	10.568	10.1824	10.5557	9.77465	10.0191	10.0324	10.1354	8.47231	9.02505	9.89412	10.737	10.0034	10.7063	10.7893	10.9437	11.3023	11.1507	10.7091	11.0333	10.6256	11.5071	11.9568	11.6731
Rpl37	8.03789	9.31717	8.46533	8.34513	9.16254	8.96821	9.33409	9.57748	10.347	9.71344	10.0232	10.4563	9.2447	8.67193	8.37784	8.16808	9.86408	10.0868	10.0459	9.91264	8.82295	9.39843	9.2747	9.05596	8.74226	8.90511	9.11326	8.29228	8.21977	9.38736	9.15809	9.44378	10.3647	9.99121	10.189	11.1522	10.9339	10.2585	11.4066	10.519	10.9887	11.6927	11.2738
Ptma	11.3966	11.1809	11.2459	11.0025	11.0056	10.7145	11.0745	11.5883	11.9398	11.9341	11.355	11.7332	10.363	10.7417	10.1618	10.2611	11.5323	11.0281	11.8467	12.191	11.3815	11.8158	11.757	10.7114	11.1086	11.4804	11.7218	10.5195	11.1238	11.464	11.1147	11.2221	12.4978	12.6752	12.8218	12.493	12.9997	13.061	12.5103	11.9551	12.7428	13.3324	13.3565
Faim	8.46192	8.18522	7.47493	8.64879	9.20915	9.14521	9.02769	8.87916	7.95984	9.89544	8.62992	9.6719	8.06974	8.4819	7.17055	8.71539	8.55505	8.51817	9.04107	9.26049	8.60527	9.21437	8.96191	8.16979	8.46448	8.87925	8.50919	8.15015	8.69953	8.80348	8.70026	8.87153	9.13113	9.995	10.0411	10.283	10.356	9.89108	9.69668	9.5726	10.659	11.1238	10.8921
Atpif1	8.07888	7.89543	8.04237	8.0598	7.11238	8.44982	7.49688	8.12983	7.68441	8.18616	8.19353	8.59252	8.02902	7.16601	6.52418	9.29312	8.22392	8.94515	8.56752	8.53343	8.28363	8.98488	7.15772	8.30045	8.73321	8.34284	7.31576	8.59626	8.07274	7.41343	8.49044	7.92592	10.3404	8.90676	10.1025	10.2566	10.4606	10.0923	10.0602	9.91739	10.4174	11.1257	11.5215
Rpl23a	9.50139	8.85752	9.74074	8.63709	9.41007	9.19299	10.2476	8.83544	10.1645	9.64535	10.5314	9.6719	8.62859	9.40152	8.52517	6.67033	10.0865	10.2609	10.487	10.1317	9.61733	10.0456	9.92757	9.38227	9.88448	9.22216	9.97729	7.96444	7.80635	9.43037	10.1086	10.0771	9.3795	11.3047	11.3199	11.183	10.921	10.3739	10.0267	9.37691	11.2749	11.3762	10.9683
Clta	9.53964	9.18587	8.9312	8.76623	9.54702	9.3397	9.29852	9.60378	9.20898	9.15948	9.59059	9.94526	9.63493	9.23075	9.07008	9.05474	9.85753	9.90592	10.5201	10.3638	10.0001	9.82586	9.97311	9.47317	10.0135	9.84023	9.6951	8.29791	7.41105	9.30152	10.1515	9.69122	9.66023	10.1559	10.1326	10.5744	10.0464	10.0146	9.58943	10.7038	10.4805	11.0375	10.8624
Pfdn5	8.37527	8.57696	8.84418	8.82414	9.12899	6.29704	9.15248	8.03362	8.0622	9.34977	9.71308	9.23089	7.06708	7.16601	5.53977	8.95025	9.57528	9.55105	9.10239	9.06953	9.08945	8.7729	9.4369	8.39647	9.24404	9.29243	8.90252	8.85485	8.80312	8.69223	8.448	9.28252	9.86382	8.73621	11.0391	10.0958	9.98548	9.32624	8.41775	9.53727	10.1704	10.5708	10.1263
Rps9	9.76445	10.2622	10.3328	9.99057	10.5641	9.23924	10.8888	9.77556	10.4857	10.5358	9.732	10.4737	9.95486	10.2194	7.3248	9.94102	10.3798	10.1165	10.6528	10.2243	10.7332	10.4197	10.7112	10.1519	10.742	10.1197	10.3515	9.63498	9.77457	9.7869	10.1765	10.2715	10.7661	11.2214	11.7962	11.4058	11.2288	10.922	9.6282	10.7406	11.3581	11.8816	11.5318
Srp14	8.11873	8.28193	8.59283	8.90441	8.44761	7.58252	8.47479	8.23933	7.94042	8.05235	9.35868	9.46167	8.14788	8.83981	5.53977	8.27083	9.04228	9.34907	9.44747	9.42211	9.11733	9.0999	9.58335	8.38745	8.31476	9.46464	8.53969	8.96509	8.12699	7.65673	9.04873	9.38997	8.54543	9.54082	11.1934	10.2562	10.3063	10.2323	9.21801	11.0631	10.4363	11.2132	10.751
Sem1	7.90746	8.16	5.43243	7.96938	7.77667	8.59409	8.68615	8.35886	8.38305	7.71858	7.78618	7.69582	7.64306	7.77551	7.56668	8.16808	9.03938	8.3492	8.38459	8.6434	8.9514	8.54407	8.9332	8.42319	8.7735	8.91363	8.87885	7.37882	9.17163	8.19918	8.63744	8.46621	9.64614	8.63303	8.24127	9.2254	10.1796	9.72491	9.11714	10.5351	10.3513	10.9592	10.3952
Pdia4	9.22708	9.25897	9.55748	9.70978	8.9207	9.86298	9.74228	9.23694	9.7589	8.86238	9.22707	9.17889	9.06302	8.91695	8.24499	9.90153	9.82091	9.93399	9.98407	9.9593	10.2976	9.85043	10.6176	9.35014	10.1642	9.67217	9.72195	8.99658	9.95635	9.82255	9.6394	10.0714	10.9003	10.0175	9.29069	10.2147	9.99176	10.3479	10.6928	10.2951	10.9428	11.0431	10.9077
Eif3g	7.30261	8.85752	8.90687	9.19515	8.46308	7.4084	8.37098	8.21028	8.9521	9.5981	8.64331	9.64149	8.19281	8.83981	8.22944	10.0677	9.43697	9.33861	9.67082	9.689	9.43571	9.84019	9.45144	8.22145	9.36031	9.7336	9.07905	8.57787	8.7557	9.03894	9.23997	9.07844	9.93507	10.0687	8.51302	9.83535	9.72919	10.5415	9.84942	9.8933	10.6351	10.6245	11.2662
Ptn	11.5165	11.5046	11.5547	12.2933	12.4669	11.7442	12.4151	12.2033	12.3508	12.098	11.8167	11.9166	11.6484	12.0259	11.2658	11.8327	12.0014	12.0111	12.7192	12.7983	12.597	12.3608	12.477	12.2273	12.2921	12.1242	12.3656	11.8574	11.5817	11.849	12.545	12.3005	12.3639	12.4802	12.194	12.5059	12.6036	12.9563	12.7947	12.8003	12.8833	13.1944	12.8982
Ppia	8.99288	9.51416	9.83618	9.88075	10.413	10.1247	10.3968	9.66928	10.4587	10.4619	10.1668	10.1776	9.21233	8.87889	8.80233	10.292	10.5379	10.5903	10.8708	11.0495	10.6129	10.4529	10.7739	10.3405	10.5218	10.5685	10.34	10.332	9.98306	10.2898	10.8626	10.809	10.1053	11.44	9.21724	11.2488	11.6719	11.3149	10.9806	11.4253	11.7786	12.3512	12.3897
Hnrnpk	10.4511	10.3992	10.498	10.7785	10.5784	10.5746	10.4649	10.6914	10.5221	10.8424	10.9862	11.376	10.4145	10.5772	10.9015	10.7666	11.3556	11.4823	11.5667	11.4261	11.2814	11.3372	11.4254	11.2295	10.8517	11.1172	11.0736	10.8206	11.0832	11.0216	11.1127	11.2979	11.1994	11.894	11.0689	11.5418	11.6122	11.57	12.0178	11.3107	11.8496	12.4138	12.2306
H3f3b	10.1162	10.145	10.1871	10.4743	10.0402	9.54828	10.1019	10.3152	10.4136	10.6357	9.79633	9.9138	10.2471	9.92793	10.8052	10.5639	10.6868	10.6734	10.9729	11.0544	10.4282	10.6748	11.0018	10.5135	10.4966	10.7766	10.9274	10.0141	9.93217	10.6554	9.91808	10.6742	10.8372	10.9905	10.7973	10.6509	10.7773	11.2291	11.0004	11.3368	11.6111	11.6642	11.4524
Bsg	14.3599	14.6894	14.7957	15.56	15.2287	14.9243	15.1487	14.8428	15.1102	14.8035	15.0032	15.0295	14.7509	14.8199	14.911	14.8761	15.8456	15.9782	16.1759	15.9467	16.0128	15.921	15.7834	15.5351	15.8192	15.7312	15.9391	15.1173	14.8831	15.625	15.7053	15.769	15.9642	15.873	15.5696	15.6322	16.0135	16.0181	16.3773	16.7017	16.4757	16.7924	16.2537
Ramp2	9.87163	9.47123	10.4055	10.3382	10.0581	9.11717	9.90316	9.78216	10.1603	10.3235	9.99214	9.62215	9.94833	9.16901	10.2491	10.7309	10.906	10.9353	11.3274	11.5671	11.1463	11.5769	10.9732	10.6692	10.7897	10.5939	11.084	10.7709	10.3176	10.91	11.4341	11.2534	12.6098	11.2534	10.2351	11.3998	11.436	11.5531	11.5757	12.4456	12.4507	12.6644	12.5691
Itm2b	11.9827	11.8912	12.1136	12.187	12.1926	12.0575	12.4886	12.3723	12.7859	12.4905	11.8596	12.0318	11.8306	11.9159	12.3931	12.0738	12.5034	12.5627	12.7165	12.6653	12.713	12.6242	12.8265	12.3457	12.7157	12.5825	12.6459	12.278	12.0904	12.4096	12.8244	12.8078	12.6541	13.2924	12.599	12.7828	12.8682	12.6817	13.0412	13.8299	13.4235	13.5607	13.4018
Tmco1	7.20019	7.23917	8.55679	9.10034	8.18385	9.23272	8.75525	8.98586	7.96945	8.18616	8.10921	8.72896	8.22201	5.99811	8.48645	7.96853	9.00419	9.3428	9.94864	9.63798	9.35718	8.59229	8.86859	9.0038	9.46791	9.17688	9.02976	8.15015	8.91218	9.06894	9.54993	9.13041	8.98659	11.0187	7.07276	8.46504	9.84633	9.89508	9.76785	10.5993	9.92588	10.5428	11.0382
Aplp2	11.8157	12.2054	12.2521	12.3562	12.5647	12.2441	12.7174	12.0117	12.2144	12.4937	11.5337	11.9254	12.5783	12.4296	12.372	12.1364	12.156	12.1299	12.3525	12.4076	12.6354	12.7361	12.6387	12.5657	12.4885	12.6434	12.7738	12.2727	12.0904	12.5768	12.6954	12.831	13.3049	12.9999	12.6498	12.9331	13.236	12.8886	12.9631	13.3721	13.6073	13.4304	13.2802
Ubb	10.9392	10.9354	10.936	10.7611	10.2125	10.8717	11.2537	11.4698	11.2765	10.7455	10.4595	10.3938	10.2612	10.4049	11.3491	11.1803	10.7341	10.6826	10.7345	10.7484	11.8461	10.7093	11.0869	11.4595	11.6087	11.2442	11.1563	10.9361	10.4102	11.4278	11.7872	11.9691	11.1463	12.0423	11.577	12.6394	11.0851	11.3618	12.2715	13.0427	13.7025	14.1132	12.6244
Gps2	8.00181	7.62749	7.93416	8.84971	7.94035	8.8497	6.31447	9.45074	8.07116	8.53872	7.59274	7.76799	8.9278	7.63036	8.63544	8.58187	8.44562	8.38624	8.67707	8.37723	8.89848	8.80248	8.96597	7.8965	8.99416	8.76149	8.6649	8.1991	8.51655	8.90676	9.15809	9.59938	9.6518	10.4153	9.70546	9.4887	9.38575	9.75708	10.3426	10.3698	10.1823	10.2683	10.7158
Rbbp7	8.84119	9.19521	9.13	9.55983	9.71471	9.14521	8.06715	9.30264	7.90079	9.13486	9.38283	8.98053	8.36628	9.08236	7.93579	10.4426	9.46096	9.57085	9.7805	9.52038	9.83388	9.8108	9.32531	9.15494	9.34256	9.63659	9.87334	8.68913	8.93669	9.46462	9.50716	9.73743	10.5622	11.0717	9.92329	9.58089	10.447	10.0687	11.0584	10.9711	10.082	10.2033	10.0161
Cbx1	8.38464	8.79745	8.0274	8.97117	8.43198	8.04362	9.2083	9.02531	9.27248	9.26912	8.32395	8.76468	7.39649	9.00202	8.19784	9.7318	9.38775	8.98594	9.15979	9.28692	9.62738	9.45615	8.94763	9.47742	9.27867	9.31833	9.19858	7.95021	10.0351	9.46838	8.62986	8.65038	10.095	11.6624	10.3126	9.24379	10.2475	9.77885	10.2503	11.2248	10.3946	10.607	11.2274
H1f4	9.79815	9.85006	10.3113	9.64408	9.51026	5.13131	9.00265	10.6896	10.1155	10.1253	9.73513	9.3248	9.34763	9.44558	9.66863	6.51154	10.201	10.0755	10.8192	10.4133	10.5344	10.5299	11.0158	8.28758	9.93075	10.103	9.27913	8.53084	9.99478	10.0401	11.0353	10.5101	11.8188	12.3961	9.9801	10.2684	10.2417	10.4817	10.6943	10.6451	11.6107	10.7711	11.5688
H1f2	10.218	10.5597	11.1932	10.3508	9.85323	8.06579	9.4027	10.7277	11.1502	10.2792	10.1875	10.8108	9.98285	9.43688	9.90714	9.42151	11.0249	11.1353	11.7049	11.4392	11.471	11.2407	11.1872	9.00773	10.821	10.74	10.7077	9.74002	10.9037	11.1915	11.9367	11.5222	12.1634	11.5676	10.4891	10.6285	11.2082	11.1851	12.1284	11.947	12.3253	12.23	12.0937
Aamp	8.62498	9.14146	8.81396	8.92861	8.70996	7.62295	8.61358	9.53905	9.41294	9.39194	9.02201	9.24107	8.65023	8.18197	9.25801	7.62495	9.82596	8.84819	9.96137	9.81346	9.71001	9.49798	9.873	8.42319	9.85974	9.9867	9.37811	8.52605	9.18703	9.26743	9.18418	9.42903	10.7332	10.0901	10.2842	10.323	9.82786	9.76201	10.5402	10.9472	10.6465	10.666	10.9805
Ddrgk1	9.49707	8.76436	9.60363	9.91264	9.87363	7.8781	9.48637	9.50756	9.53123	10.3522	8.81875	9.57866	9.1755	10.1519	9.16302	5.75703	9.21639	9.59214	10.1384	9.80326	10.0994	9.65282	9.91504	8.82387	9.49226	9.35006	9.58727	8.63679	9.643	9.7317	9.39769	9.79147	9.96033	10.2884	11.0522	10.6364	10.3196	10.7807	11.5888	11.2523	11.0546	10.982	11.2923
Ubxn1	9.85487	10.2548	10.4356	9.50295	9.43382	7.975	10.057	10.6577	10.0217	11.0973	10.3164	10.0561	9.76707	9.5939	9.12151	7.77234	9.97276	9.73937	9.99369	10.1171	10.1412	10.4028	10.3325	8.57389	9.84511	10.0067	9.40045	8.15636	9.50642	10.0477	10.2925	10.2944	10.3492	11.4134	10.5977	10.8423	10.6903	10.6621	11.5295	10.5734	10.979	11.2025	11.2114
Serbp1	11.1762	10.9148	11.0169	10.924	11.4469	9.61995	11.1899	11.1136	10.9168	11.341	11.2107	11.5209	11.1174	11.3751	11.2447	10.0389	11.2023	11.3179	11.8177	11.4621	11.3512	11.6615	11.7768	10.2555	11.0786	10.99	10.5716	10.6162	10.8353	11.3778	10.8843	11.1529	10.9424	12.3226	11.28	11.6145	11.3809	11.8106	11.4932	11.4089	12.0282	11.8462	11.7511
Anapc5	10.0705	9.91369	9.59096	10.1075	10.1941	9.50837	9.74228	9.59256	9.84496	9.87576	9.82891	9.78057	9.9998	9.28995	8.39187	9.13865	9.79025	9.5456	9.7595	9.73037	10.1102	9.7465	9.60367	9.60609	9.92082	9.96432	8.92581	10.2718	10.359	9.51271	9.97149	9.81887	11.0447	11.6237	10.423	10.4591	10.916	9.94409	10.5654	10.7972	11.0161	11.2483	11.294
Hdgfl2	8.81717	9.26785	9.28909	9.05709	8.65714	7.8009	7.34577	9.41299	9.12116	8.83207	8.97514	8.62398	8.50339	8.18197	6.9978	8.49963	8.4887	8.36989	8.95504	8.63374	8.91189	8.33487	9.12405	8.13069	8.25908	8.75202	8.75433	8.11232	9.72267	9.02371	8.75351	9.04014	11.0372	10.7761	9.62703	10.029	10.1791	9.86231	10.7829	10.4058	10.4793	10.1839	10.5249
Cdc37	10.1996	10.1514	10.3004	9.94385	10.2752	9.07772	9.9399	10.1869	10.0893	9.88563	9.67448	10.2373	9.46217	9.58605	9.42427	9.99455	10.0467	10.0692	10.2507	10.3855	10.3944	10.8482	10.4865	9.00969	9.80247	9.62626	9.82048	9.10971	9.98012	10.5966	10.5699	10.1899	10.4612	11.5342	10.7626	10.23	10.6314	10.4372	10.2647	11.4948	11.0276	11.4553	11.5146
Hsp90b1	11.0778	11.1643	11.2483	11.2777	11.8513	11.0911	11.69	11.1123	11.649	10.6386	11.355	11.608	11.0148	11.3122	10.5318	10.7533	11.3041	11.4704	11.4901	11.5183	11.4621	11.8153	11.8183	11.182	11.5577	11.3366	11.6641	11.0048	11.1344	10.9682	11.3753	11.7266	12.0206	12.3286	11.5969	11.9521	11.9451	11.8803	12.269	12.0432	12.14	12.6022	12.5208
Sec62	10.5376	10.8164	10.7445	10.5971	10.6341	9.82666	11.0564	10.7105	10.5891	10.2219	10.3143	10.7885	9.91965	11.0263	9.88747	9.36456	10.461	10.4757	10.8529	10.8209	10.4668	10.8202	10.7576	10.3042	10.6245	10.6018	11.0402	10.0662	10.3129	10.3521	10.8962	10.6207	11.7565	11.9281	11.3198	11.1848	11.5096	11.3037	11.5278	11.4639	11.7095	11.9914	11.9417
Dnajb6	9.19281	8.15363	9.03963	8.57099	8.10716	6.88422	8.90467	8.52535	9.26078	8.05235	8.19353	8.51075	7.84422	8.81315	8.55041	7.2252	8.42359	8.81537	8.61193	8.3583	9.03675	9.0544	8.82348	8.38141	8.32081	8.86614	8.40258	8.34216	8.94879	8.30381	9.01133	8.56123	9.6518	10.2156	8.737	10.1744	9.97855	9.75213	10.0602	10.6644	10.7912	11.3838	11.0891
Ssb	8.45749	8.53343	9.04336	9.12568	8.87517	7.67195	8.18314	7.50555	9.80257	9.14311	8.54688	9.10836	9.22681	8.79963	7.6624	7.46078	9.49938	9.28949	8.97136	9.41438	9.39661	9.75197	9.02061	9.0407	8.71952	9.07423	7.98157	9.6372	9.28572	9.81077	9.30086	9.3623	9.55259	10.8801	8.6358	9.96606	9.72769	9.98494	10.595	10.071	9.7843	10.652	10.4414
Dnajc8	9.33976	9.79991	9.08372	9.3679	9.58286	8.28322	9.68046	9.59256	9.28792	9.10137	9.35462	10.0387	9.33766	9.60171	9.34714	9.41029	9.3462	9.93677	9.45446	9.55534	9.64231	9.85382	9.49419	9.44156	9.58574	9.73601	9.00081	8.95087	9.13503	9.76263	9.47793	9.22222	10.0529	10.1761	9.42724	9.91659	10.0307	10.5361	9.98255	10.4616	9.67996	10.4713	10.4841
Ywhae	11.4201	11.2735	11.1464	11.4338	11.4758	10.9709	11.7976	10.866	11.2561	11.3445	11.703	11.7169	11.2268	11.667	11.1509	11.1333	11.7895	11.8605	11.9047	11.752	11.9666	11.8783	11.7854	11.4147	11.5944	11.5401	11.6722	11.077	10.8321	11.5858	11.0566	11.5754	11.5572	11.7069	11.7057	11.9253	11.515	11.8395	12.1563	12.0515	11.5776	12.1265	11.9183
Xist	2.90520427802283"	0	0	0	0	0	0	0	0	4.34701	4.13903	0	0	5.27612	0	0	0	0	10.4041	10.7637	10.618	10.3829	10.8998	5.62338	4.39845	0	0	0	0	3.79649	1.0304	7.1125	10.7569	10.6758	10.5952	11.3583	10.8424	12.2283	12.9247	11.4666	11.5016	11.1021	12.0674
Cap1	10.1942	10.0742	10.5591	9.99973	10.0833	9.84172	10.1654	10.7615	10.3191	10.4285	10.2953	10.6036	10.0536	10.0585	9.83707	9.86094	10.3498	10.3312	10.5652	10.9199	11.132	10.7566	10.6564	10.6232	10.3265	10.6485	9.98839	10.0311	10.5116	10.4542	10.1855	10.4191	11.1945	10.7517	10.6199	10.9302	10.6638	10.041	11.0309	10.6361	11.3152	11.8116	11.2826
Syf2	9.02619	9.7137	9.38617	9.23838	9.12899	9.85239	10.0263	9.48348	9.92864	10.1294	9.78429	9.81845	9.53086	9.44558	9.16302	9.70452	9.64739	9.61659	9.75243	9.6855	9.97866	9.96892	9.8258	9.31728	9.43758	9.96227	9.61141	9.31239	9.97125	9.56277	9.37295	9.81887	10.7778	10.3577	9.95812	10.1042	10.4205	9.57178	9.67832	9.89513	10.8058	10.8189	10.6354
Cyth3	9.56665	9.84413	10.1838	9.60557	10.2686	10.275	9.87928	10.5517	10.7677	11.0888	9.78731	10.2575	10.0103	10.1886	10.2414	9.55983	9.94982	9.79246	10.1553	10.2865	10.4485	10.0943	9.99461	10.1114	10.2365	10.6801	10.281	9.63053	10.1678	10.5565	9.72898	10.7603	11.1393	11.5903	10.5747	9.96726	10.7816	10.066	11.0631	10.7531	11.0641	11.1161	10.7766
Nrbp1	8.90119	9.30284	9.08733	8.87483	9.18137	9.95296	9.34907	9.56987	9.48507	10.035	8.94843	9.27614	9.08702	9.56223	9.18736	8.29541	9.64168	9.32171	9.64612	9.46018	9.79209	8.87667	9.44927	9.29655	9.58323	9.39334	9.66773	9.47525	9.7085	9.49072	9.7272	9.75409	10.3903	10.2976	10.0299	9.47624	9.74673	9.09234	10.3941	9.60677	10.1989	10.702	10.4832
Plec	13.1425	13.0414	13.215	12.6509	12.7357	12.7905	12.7179	13.3877	12.671	13.4276	12.621	12.5285	12.2038	11.736	12.4233	12.435	12.5871	12.4349	12.8165	13.2385	13.2698	13.8075	13.2778	12.8777	13.1707	12.861	12.9784	12.4886	13.231	13.355	13.2861	13.5003	13.2342	13.0027	13.7745	13.2946	13.5001	13.5142	13.5637	13.8711	13.6462	13.0526	13.443
Tpm3	9.68324	9.87159	9.69173	9.50938	9.60395	9.63979	10.0509	10.7413	10.9941	10.2792	10.0685	9.77708	8.34653	9.13712	9.44461	8.88696	9.68492	9.78939	10.2227	10.5164	10.2213	10.3275	10.191	10.0958	10.6415	9.75983	9.68148	9.18757	9.99478	10.6521	10.1568	10.4646	10.6607	10.7246	10.4273	10.3566	10.2691	10.6277	11.0888	10.468	10.4413	10.719	10.7977
Rdx	11.2102	11.5683	11.4728	11.1373	11.4155	11.1372	11.5651	11.1675	11.5419	11.6628	11.6089	11.01	11.0949	10.8862	11.2639	11.3306	11.3457	11.5249	11.3557	11.2835	11.4031	11.6887	11.7987	11.3235	11.6531	11.4975	11.4506	10.8781	11.3663	11.4162	11.4562	11.1778	11.6483	11.5484	11.8973	11.144	11.4413	11.8778	11.4747	11.8469	11.9174	11.9121	11.9268
Rps27	8.6831	8.84174	8.61803	8.93818	8.62312	8.95243	9.41698	7.42355	8.28639	9.43291	8.98043	8.75761	7.98712	7.71919	8.59961	7.70053	9.14548	9.3428	8.94433	8.05059	8.94639	9.01147	8.67778	9.53572	9.30334	9.2826	8.26329	8.31466	7.6521	7.87622	8.71107	9.14131	5.21574	7.28718	10.1686	9.79878	9.93331	9.0256	10.5852	8.86849	10.1825	10.5279	10.4278
Rpl22	9.86996	9.21678	9.14742	9.53797	9.53243	10.0112	9.78329	9.02531	9.15525	9.91002	9.92795	10.3521	9.21597	7.88195	8.95191	8.69706	10.1735	10.0164	10.3583	10.3776	9.86815	10.0668	10.6057	9.62667	10.1925	10.2666	10.0742	9.62382	8.15858	9.24132	9.71651	9.81887	8.07603	9.61653	10.9647	10.8594	10.7718	10.5931	10.8418	10.788	11.158	11.6291	11.6725
Tmsb10	8.94301	9.10887	9.4465	9.52216	9.28509	9.31523	9.70006	9.8899	9.59782	9.67979	10.1053	9.91061	7.77696	7.59949	8.18178	8.58187	10.1762	9.90734	10.3579	10.4147	9.64045	9.7465	9.8347	9.56268	10.0485	9.92483	9.45481	8.73134	9.46068	10.1258	10.1409	10.0153	7.90677	8.31928	9.76455	10.3839	10.5434	10.3627	11.2362	10.2784	10.3927	11.0386	10.8555
Tmsb4x	11.289	10.6486	11.285	11.9803	11.6199	11.8947	11.7181	11.7341	11.2323	11.1267	12.1152	12.0037	10.0916	11.2214	10.6179	10.9325	12.2941	12.2592	12.3264	12.3393	12.0126	11.955	12.1325	12.3087	11.72	12.3672	11.8591	11.8406	10.3153	11.4947	11.9313	11.8628	10.9343	11.8736	11.9921	12.3222	12.534	12.1353	11.7623	11.858	12.4737	13.1538	13.5374
Rpl41	8.46192	7.75087	9.07646	8.9665	8.76716	8.89992	9.04005	5.43186	8.28639	8.96836	9.52701	8.89931	8.49145	9.13712	8.62359	6.01561	9.54499	9.32807	9.48092	9.24233	8.4184	8.81647	8.77922	8.90826	9.17217	9.20838	7.95164	9.69166	8.38916	8.82121	8.34999	8.71501	6.28614	8.16643	9.44597	10.2017	9.86559	7.39914	9.76205	10.1459	10.1387	10.8827	10.676
Chmp2a	6.85398	7.84884	8.60296	9.22671	8.97025	7.24962	8.28012	6.63503	9.02305	7.31316	8.26455	8.24345	7.97001	7.50271	9.10457	9.59986	9.01307	9.49375	9.10165	9.59258	9.71296	9.54704	9.15813	9.13711	9.34256	8.96781	9.21127	8.58249	7.18424	7.88749	8.71823	9.10094	6.71105	10.72	9.92613	9.61445	10.224	8.19717	10.0626	9.03399	10.2752	10.8732	10.6448
Psmc3	9.58098	9.10887	8.75611	9.37848	9.07464	7.61295	8.56308	8.51747	9.26469	8.89206	8.88222	9.59859	8.73368	8.62671	9.10457	9.21795	9.27662	9.23638	9.35033	9.71213	9.66259	9.74711	9.34879	8.88709	9.79596	9.27601	9.73079	8.3367	8.78299	9.32657	9.23748	9.58615	8.51475	9.095	9.13075	10.2013	9.98485	9.4331	10.5419	9.62607	10.1933	10.3735	10.6073
Psmd7	8.61308	8.60993	8.70057	8.40154	9.39805	8.54232	9.42643	8.50157	9.44774	9.00504	9.37081	9.16291	8.78838	7.95693	9.83193	8.76904	9.33208	9.18825	9.32324	9.7127	9.57775	9.31878	9.63839	8.15923	8.91632	8.80335	8.90252	8.07347	8.78973	8.22606	9.21993	9.23244	8.80072	10.7914	9.32912	10.1353	10.2825	10.1874	10.2462	10.3929	10.7852	10.8009	11.0396
Uqcrc1	8.84119	8.58171	8.63788	9.19115	8.57409	8.51035	9.36389	8.17062	9.4546	8.90182	9.91697	9.61825	8.33322	8.11807	8.19784	7.5452	9.63786	9.81527	10.1653	10.0092	9.81258	9.84759	9.82858	8.69335	9.17552	9.55181	9.32656	7.19799	8.80977	9.0886	9.87388	8.76753	7.00396	9.74805	8.98697	8.48467	10.17	9.80137	10.6289	9.75239	10.6608	10.6379	10.3303
Rpl19	8.62893	9.75429	9.50981	9.647	8.85772	7.4651	9.855	9.39589	10.04	9.90517	9.75684	9.91697	9.20869	8.91695	9.33992	8.75137	9.86735	9.99388	10.4517	10.2919	9.77807	10.2302	10.4475	9.04835	9.83457	9.52982	9.9661	7.24537	9.40468	9.24132	9.69308	9.76588	8.20461	10.5084	10.2549	10.741	10.8069	10.1841	10.6048	11.1401	11.0341	10.9696	11.3157
Rps23	9.94946	9.77728	10.4567	10.5003	10.1565	9.51375	10.2582	10.636	10.6306	10.8824	10.9703	10.8595	9.81337	10.0977	9.96929	7.73688	11.011	11.3077	11.4408	11.1577	10.8054	10.9429	10.8684	10.5107	10.3709	10.8021	10.1781	10.2487	10.5617	9.32657	10.4514	9.66125	10.2576	11.9739	11.9359	11.8104	12.3394	11.0513	11.4094	11.4778	11.8723	12.1977	11.9881
Stmn1	8.33233	7.97713	8.54633	8.58324	8.35115	6.68856	8.56308	8.39373	9.09066	10.057	9.11623	9.48327	8.43022	8.56414	7.89696	6.42506	8.8309	9.10182	9.59857	9.70003	9.55558	9.58158	9.07043	7.81813	8.65867	8.98812	9.14005	9.55967	9.08109	9.47586	8.86416	6.90652	7.64871	9.5665	10.223	10.3221	11.0954	8.14279	10.1606	10.1238	10.3852	10.4951	9.25194
Rpl11	9.17132	8.97427	8.22405	9.34291	8.41617	8.01353	9.26205	10.0515	8.9809	9.97619	10.1435	10.0211	8.98853	9.79801	8.73787	7.80695	9.93743	10.0072	10.1158	10.1097	9.91296	9.30314	9.28448	9.26078	9.202	8.83957	9.75699	9.23822	8.64108	9.11281	9.93046	8.89318	8.9319	9.4164	10.2259	9.42146	9.93559	8.97745	9.96499	9.64325	10.2124	10.6983	10.4721
Rplp1	9.99606	10.3118	10.3524	10.5604	10.6186	10.9282	10.7806	10.8691	10.9068	11.4614	11.1639	11.2431	10.869	10.6354	9.75802	10.6712	11.2216	11.4627	11.7109	11.5994	10.9892	10.8785	11.1226	10.1295	10.8714	10.9708	10.4881	10.9953	9.68338	10.7557	10.6904	10.6578	10.963	12.2673	12.5563	11.9068	12.5312	10.7255	11.0899	10.9796	12.1984	12.4711	12.4748
Rps29	8.53106	8.40512	9.36548	8.91898	9.39402	9.55874	9.91663	9.27485	8.29406	9.79949	10.134	10.5514	8.92337	7.82971	8.26037	7.73688	10.5026	10.4072	10.3648	10.5938	9.22705	9.55471	9.65356	9.71463	9.63518	9.44421	8.80543	9.44005	8.52466	9.8078	9.96999	7.92592	9.43299	10.2945	11.2041	9.79228	10.5741	9.24877	10.4402	9.25375	10.554	10.8485	10.8675
Grap	9.22708	9.337	8.95909	9.16287	9.32797	8.92843	9.53957	8.8227	10.4706	9.87576	9.4144	10.4563	9.07107	8.87889	8.98005	9.47629	9.00716	9.30031	9.75432	9.40447	9.6255	8.94193	9.59453	9.39132	9.37202	9.39638	9.67691	8.54983	7.47937	9.19219	8.98188	8.64528	9.10665	8.91478	8.78684	10.1928	9.42754	10.3638	10.0316	10.2319	10.346	10.7237	10.7149
Vti1b	8.82063	9.28545	9.38029	9.47035	8.93186	7.56187	9.56117	8.38509	9.55696	8.6355	9.30915	9.75594	9.10672	9.70682	8.74882	8.91895	8.46732	8.4806	10.0116	9.89607	9.2924	9.36234	9.21887	8.52539	8.88396	8.66388	8.55968	8.69767	7.59166	8.84452	9.26708	9.38692	8.39183	9.5665	11.158	9.80013	10.2714	9.01555	9.20951	9.29387	10.0952	10.7211	10.7841
Rpl5	9.61919	10.4817	10.2171	10.3756	10.7879	9.53245	10.5189	10.0678	10.2733	11.041	11.0365	10.9905	10.5123	10.8862	10.0512	11.9341	10.8419	10.6183	11.1222	10.8574	10.8126	10.3098	10.6816	10.134	10.5059	10.4564	9.97729	10.3279	9.63927	9.70329	10.3775	10.6502	10.9539	11.162	12.1641	11.0909	11.0335	10.8918	11.2764	10.1986	11.1354	11.5049	11.4215
Rps8	10.4241	10.5585	10.6065	10.6106	10.4426	9.75797	10.9159	11.4178	10.6957	10.8725	11.1731	10.7551	10.5473	10.6124	10.3206	10.8141	11.0058	10.8938	11.2231	11.2445	10.2754	10.7189	10.8684	10.4007	10.4267	10.4723	10.4511	9.89102	9.36008	10.3275	10.3304	10.4041	11.4141	10.1927	11.8704	11.7916	11.16	11.4391	10.53	10.8501	11.9132	11.889	11.9314
Msn	11.899	11.7724	11.9417	11.9475	12.1121	11.6248	12.0361	12.2282	12.0633	11.9365	12.2432	12.5007	11.453	12.1903	12.1649	12.0397	12.2838	12.1963	12.4835	12.5542	12.2526	12.4571	12.5388	11.8534	12.1109	12.1029	11.8296	11.2525	11.6001	11.7552	11.7357	12.2813	12.9101	11.9507	12.7076	12.2882	12.6514	12.4852	11.5666	12.5302	13.0369	12.701	12.9774
Cltb	10.432	9.6697	10.4511	9.97439	10.5055	9.52979	9.83741	10.2285	10.0468	10.5105	10.2479	10.4051	9.9241	9.89653	10.1821	9.55983	10.21	10.1671	10.5908	10.2574	10.4275	10.6761	10.5241	9.57597	9.76743	10.5413	10.4881	8.13136	9.78135	9.80186	10.3467	10.2912	10.1136	10.2058	11.6743	10.6969	11.0815	10.01	11.1003	10.0654	10.9355	11.1516	11.3758
Fgfr1op2	9.41942	8.7727	8.84844	8.83953	8.99707	8.24487	9.38343	9.04189	9.52147	9.07573	9.46805	9.61825	9.37388	9.46283	8.91352	9.487	8.87053	9.35115	8.89896	9.08998	9.21295	9.27133	9.54184	8.93326	8.55973	8.90084	8.40258	7.41034	7.56046	9.20125	9.08796	8.96445	9.6714	8.8987	9.88428	10.0672	10.2891	9.50345	10.242	9.78457	9.97414	10.6078	10.159
Tpm1	10.875	10.7386	11.2411	10.9192	10.7725	10.9856	11.3019	10.9224	11.4701	10.9685	11.0454	10.6115	10.3531	10.643	9.52957	9.88543	10.6831	10.7313	11.2414	11.3413	11.2084	11.2831	11.1296	10.6624	11.2683	10.9315	10.8825	10.8649	10.7737	11.0545	11.2432	11.0516	11.5474	9.68847	11.2296	12.002	11.7841	11.8014	11.3785	11.6867	11.8467	11.9588	12.0776
Rps17	9.79639	9.78142	10.1427	10.1369	9.72116	10.032	10.5624	10.7139	10.7622	10.3978	10.5723	10.2246	9.34763	9.56223	8.63544	10.2735	10.606	10.468	10.715	10.5289	10.4654	10.3708	10.6655	9.8962	10.6159	10.6071	9.86934	9.61933	9.20227	10.1887	10.4319	10.1052	9.96488	8.04014	9.93981	11.1054	11.2155	10.7344	10.7378	10.392	10.9184	11.3213	10.6002
Dynll1	9.22968	9.33419	9.70825	9.83284	9.29809	8.80207	9.65657	8.85434	9.67033	9.5242	9.47181	8.62398	8.31301	8.83981	7.29524	9.94102	9.84598	9.81527	9.63489	9.14115	9.28766	9.80555	9.22141	9.68304	9.51884	9.82224	9.80382	9.67013	9.10291	9.99654	9.15017	9.86999	9.33454	8.74523	9.40884	9.92355	9.88121	9.98728	9.26797	9.67854	9.83529	10.5873	10.6667
Eif3c	9.93678	9.91746	10.5262	10.7352	9.92759	10.2734	10.6395	10.3489	10.4277	10.5105	10.5278	10.4672	10.3793	10.1466	9.89241	11.4031	10.4761	10.5717	10.6327	11.0935	10.9354	10.7493	10.6671	10.1013	10.3709	11.2117	10.653	9.70444	10.107	10.5828	10.964	10.9571	11.2561	10.3129	11.1083	10.6078	10.6808	11.1694	10.9992	11.417	11.2084	11.3326	11.5146
St13	9.75002	9.38405	9.22492	10.139	9.19533	9.70481	9.15816	8.53319	9.56015	9.48578	8.95381	9.61825	9.16049	9.11547	8.51238	9.91746	8.69036	8.75056	9.33968	9.16146	9.32207	10.4136	10.0892	8.96392	9.68062	10.4179	9.36681	8.45226	8.71378	8.98751	10.0488	9.62549	10.4401	8.15294	9.88636	10.6793	10.5782	10.0971	10.4814	10.5618	10.3311	10.6076	10.6223
Ppp2ca	9.56459	9.98903	9.92973	9.62939	9.92759	9.91479	9.05231	9.97871	9.49176	9.6684	9.96574	9.90742	9.6538	10.2742	9.08743	9.26849	9.98183	10.0527	9.82699	9.75564	10.1486	10.1062	10.0915	10.0103	10.0394	9.87336	9.6585	8.91102	9.30467	9.76263	9.60698	9.3623	9.41649	10.7269	9.92815	10.4086	9.89534	10.4877	10.8931	9.51842	10.3285	10.3967	10.4695
Nmt1	9.45544	9.41637	9.68459	9.62347	8.41617	9.26821	7.66592	8.85434	9.98895	9.37802	9.33413	9.51297	9.74462	9.22064	8.86404	9.399	9.35087	9.8686	9.41442	9.75397	9.32207	9.43742	9.58994	8.59755	9.35146	9.55454	9.59697	8.27526	8.96079	9.94624	10.1462	9.42011	9.27354	10.0286	10.12	10.6827	9.63374	10.2846	10.7422	8.2626	10.3427	10.4278	10.2317
Eif3b	9.51425	9.48145	9.90127	9.98827	9.17198	9.45057	9.87928	10.1794	9.96032	9.5981	9.97635	9.81164	9.76211	9.84483	10.3021	8.91895	9.9218	9.95879	10.1808	10.1184	10.1954	10.5776	9.98315	9.52068	10.0952	10.1632	9.91659	8.12504	9.77457	10.1139	9.81665	10.1108	10.2483	10.1761	9.84504	10.2187	10.3091	10.4025	10.5587	9.94032	10.3222	10.5378	10.4763
Map2k2	8.72428	8.73476	9.60111	8.94768	9.00766	7.98278	8.79954	9.56223	8.60277	9.56162	9.46805	9.08028	8.22921	6.98678	9.55474	0	8.96812	8.67939	9.61425	9.29307	9.33054	9.47905	9.48291	9.62795	9.4066	9.19795	8.89468	9.29561	9.10291	8.99274	9.85614	8.60911	9.22129	8.11166	9.11452	9.55807	9.55713	8.98402	10.6321	10.1455	9.99845	9.44628	10.8284
Rab12	9.36602	9.65171	9.59604	9.70698	9.55064	8.38664	10.0722	9.18812	10.0124	8.86238	9.32169	9.44415	9.70639	9.05986	9.36147	8.02842	9.88681	9.96425	9.56777	9.38157	9.87922	10.1487	9.42884	10.2355	9.75853	9.91214	9.04401	9.99863	9.83774	8.88444	10.088	9.87652	9.794	6.39142	10.1583	10.0545	10.3438	10.1113	10.2399	9.85573	10.1117	10.5516	11.0475
Psmc1	8.96504	9.03449	8.62799	9.02603	8.90379	6.24618	8.70955	8.4528	10.1155	9.64535	8.68921	9.05166	7.70641	7.98108	8.68186	8.96565	9.24682	9.41229	9.4666	8.523	9.59896	9.36868	9.40365	9.12269	9.13828	9.38111	8.53969	7.9994	9.79817	9.31827	8.87381	7.8304	9.34852	7.73053	10.0216	9.93933	9.27335	9.95417	10.7728	10.8664	9.93034	10.076	10.5965
Hp1bp3	9.90294	9.60575	9.86172	10.4376	10.1918	8.39834	10.2315	10.1993	10.0827	10.1582	9.86935	9.73808	9.7269	9.95866	9.54848	10.0462	9.68492	9.76772	9.88286	9.8608	10.1443	10.3561	10.2261	10.0014	9.8003	10.2072	10.5443	10.4977	10.3059	10.3316	10.8715	10.6502	10.4088	9.53041	10.2861	10.9938	9.93331	10.7074	10.9893	11.1664	10.8794	11.3943	10.8245
Morf4l1	10.4754	10.3884	10.4664	10.4087	10.0402	9.13126	10.423	10.4784	10.3115	11.093	9.38283	10.1482	10.0207	10.5613	9.10457	9.66734	10.0205	10.1104	10.0745	9.89051	10.6482	10.5352	10.6286	10.2906	10.2476	10.5833	9.89709	9.98124	10.3407	10.4617	10.9618	10.1864	10.6705	8.87423	10.7709	11.0567	10.3173	10.9139	10.6821	10.3702	10.9746	11.1031	11.244
Unc13b	9.32767	10.0893	9.87014	9.67014	9.61091	8.99926	9.88272	9.91412	9.91875	10.1663	9.37883	9.698	9.33432	9.32811	9.43786	8.65967	9.14279	9.06676	9.72622	9.8639	9.55886	9.72442	9.53503	9.24589	9.52934	9.11543	9.75699	10.624	10.1755	10.1067	10.1673	9.86123	9.86139	8.2949	10.3903	10.3711	9.8741	10.5802	10.1803	9.66545	10.8612	9.55757	10.0409
Plcb4	10.0233	10.0331	10.3659	9.59956	10.2352	9.36971	10.4966	9.9231	9.60091	10.7181	9.63482	10.7155	10.0103	10.0585	9.15481	9.94879	9.87061	9.7755	9.91021	9.83153	9.85806	9.92924	9.76483	10.0939	9.58323	9.47043	10.2444	10.97	10.7618	10.3151	10.5124	9.72542	10.2009	9.08793	11.1927	10.7898	11.0586	11.2874	11.7903	11.1929	11.6797	11.1411	11.0397
Brd9	8.31283	7.83296	8.48189	8.17755	8.44761	6.41687	8.70179	8.50157	9.35179	9.5242	8.09953	8.94361	7.17552	7.98108	9.08743	2.65719	8.85744	8.03875	8.73463	8.68725	8.37138	8.10917	8.54581	7.92587	8.5546	6.89273	8.62752	8.62788	8.30695	8.07656	7.52744	9.02845	10.5009	8.68084	8.91136	9.88866	9.02441	10.53	9.99249	9.80637	10.3053	10.4757	10.3725
Fip1l1	9.52276	9.27668	9.77923	9.85825	9.42989	8.58388	8.66236	9.17314	10.1976	10.1336	9.90313	9.66814	8.79325	10.199	9.25033	7.32409	9.36943	9.55105	9.52306	9.57818	9.41701	9.5713	9.75549	9.70256	9.64003	8.88359	9.41148	9.40658	9.97421	9.45708	8.86416	9.48713	10.4038	9.28644	10.3655	10.18	10.4647	9.72827	10.5934	9.75929	10.42	10.3689	10.722
Golm1	9.03217	8.66027	9.06917	8.80857	8.98104	8.1988	8.69399	9.25127	8.94237	9.53051	8.94843	8.72171	8.17799	8.82654	8.88403	6.74363	9.36482	8.73469	8.94433	9.09439	9.0721	9.47685	9.41556	8.69335	9.05718	9.4324	8.44617	8.84335	8.23961	8.80941	8.59528	9.40813	9.72866	8.27011	10.2338	9.58967	9.82048	9.50149	9.40823	9.20239	10.245	10.758	10.0545
Psmd4	9.23487	8.56259	9.45771	9.38199	9.13866	8.44982	8.55449	10.0015	10.3906	9.9991	9.54852	8.73618	7.75715	9.38352	8.24499	7.90605	9.743	9.57798	9.67879	9.45608	9.94994	9.44344	9.65607	8.982	9.69468	9.36256	9.19858	8.64123	8.78973	9.21025	9.80829	9.81661	9.88317	8.86598	10.5531	9.42005	10.577	9.88005	10.78	10.3985	10.4896	10.4838	10.5427
Cd2ap	11.1393	11.237	11.3092	10.7159	11.06	11.0285	10.9159	10.6666	11.2051	10.8525	11.0592	10.8562	11.0781	11.119	10.6735	9.74078	10.8167	10.9179	10.9892	10.889	10.7198	11.0124	11.0016	11.1226	11.0732	10.6962	10.7819	11.1558	11.2453	11.2977	11.0502	11.2767	11.9655	10.6327	12.167	11.0656	11.3436	10.9809	11.6027	11.2152	11.6871	11.5731	11.2866
Ddx24	10.0456	10.2959	9.70355	9.73195	9.99299	9.40492	9.08846	9.64054	9.97947	9.32822	9.99475	10.5737	10.2346	9.95257	8.65884	8.11383	9.63977	9.83625	10.1791	9.85406	9.44425	9.84361	9.75607	9.14427	9.41794	9.29243	10.3108	9.58521	9.53879	9.58023	9.66557	9.39301	10.5592	8.8987	10.2756	10.6897	10.7052	10.2279	9.61217	10.238	10.4679	10.8333	10.0862
Eif5	9.69835	9.8638	9.52321	10.0535	9.39805	9.81143	10.2999	8.65318	9.54094	9.9529	10.3122	10.38	9.33766	8.96618	8.87407	9.64838	9.7287	9.4594	9.97802	9.9457	9.4661	10.0847	9.79307	9.05786	9.50827	9.94783	9.62095	9.71709	9.57437	9.55925	9.61851	9.75646	9.942	10.3037	10.3619	10.7855	10.7199	10.7645	9.90836	9.99708	10.4009	10.7881	9.77454
Erc1	10.1092	10.2974	10.5888	10.0969	10.1589	10.3671	10.3229	10.4183	9.9063	10.3804	10.4987	10.5977	9.43126	9.58605	9.45132	10.4316	10.1456	10.0359	10.4065	10.3513	10.1775	10.4197	10.2266	9.33145	10.0864	10.165	9.72195	10.0277	10.589	10.2445	10.0459	10.2548	10.6981	10.8883	10.1221	10.5521	10.5297	10.9479	10.7728	10.9014	10.9904	9.93291	10.4525
Afdn	11.8949	12.234	11.6439	11.8938	11.8231	11.9982	12.393	11.8964	11.2977	12.1222	11.8474	12.3023	11.7745	12.0303	12.0346	12.3153	11.7448	11.8152	12.0901	12.053	11.7712	12.1593	12.0303	11.7127	11.8212	11.6047	11.9242	11.7679	12.1101	11.9179	11.9466	11.8103	12.1634	12.7488	12.2458	12.1822	11.9486	12.1749	11.93	11.8107	12.6253	12.0399	12.3689
Ccdc141	11.1876	11.3783	10.9015	11.5898	11.5537	11.5136	10.7806	11.1331	11.3223	11.4778	11.9165	12.1357	11.5389	12.3367	12.22	11.2226	11.292	11.5401	11.561	11.4981	11.1165	11.0931	11.687	11.6681	11.0875	11.3286	11.2969	11.8134	11.9018	11.9076	11.2332	11.6731	11.5855	10.9886	11.7998	11.6112	11.6897	12.1801	12.4138	11.7807	12.1479	11.6567	11.5951
Usp8	9.59316	9.12526	9.11592	9.55983	9.20915	8.06579	8.2905	8.92756	9.01842	9.76782	9.76299	9.97301	9.45911	8.83981	9.34714	9.56994	8.94356	9.2742	8.93353	9.04787	8.85642	9.01349	8.92176	8.80593	9.01298	9.06279	8.47802	8.85103	9.73669	9.27603	9.09622	9.83686	10.4564	8.64272	9.47777	9.89803	10.168	10.0919	10.0767	9.75699	10.4213	10.5756	10.3049
Hnrnph1	9.60724	8.8298	9.91557	9.81737	9.94422	9.87349	8.78493	9.83068	9.30321	9.6684	9.67773	10.0532	9.60753	10.7558	9.41742	10.0819	9.77988	9.69085	10.1575	9.77114	9.59704	9.96264	10.2198	9.21224	9.04991	9.54908	8.93348	9.72964	10.2286	9.62804	9.89299	9.66629	10.4434	9.11603	9.98088	9.75095	9.91561	10.8654	11.1873	10.5021	10.5192	10.7207	11.4007
Ywhah	10.0676	9.48906	9.86172	9.73195	9.62816	8.51035	9.56545	8.41934	9.77543	9.12656	9.35055	9.72	9.83715	9.51339	8.3349	9.24344	9.98334	9.33651	9.8906	10.1547	9.91809	10.7847	10.3913	8.77399	9.66166	9.75035	9.68148	5.84224	8.69235	9.78087	8.82821	8.77688	11.8219	11.3199	10.4296	10.4843	10.4107	10.7788	10.275	10.8537	10.524	10.9814	10.6874
Hsp90ab1	12.9531	13.0157	12.8956	13.0523	13.1477	12.2804	13.0169	12.8786	13.3256	13.1617	13.456	13.5211	12.9498	13.3004	12.7694	13.0983	13.0147	12.9126	13.0885	13.1352	13.2082	13.7285	13.7552	12.4018	12.9486	13.0569	12.879	12.0203	12.4149	12.8182	13.1587	12.8727	13.5694	13.6046	13.7961	13.673	13.4839	13.5057	13.3501	13.3722	13.7011	13.7722	13.5099
Calm2	10.6468	10.1752	10.7806	10.6678	10.0246	8.44419	10.0931	9.10638	9.89121	10.7042	10.6102	9.57061	10.5004	11.234	9.79016	8.91895	10.2126	10.0333	10.2	10.3827	10.0708	10.5017	10.5258	9.40032	9.92877	10.0595	9.87334	9.20266	9.47748	10.0824	9.74484	10.2431	11.8023	11.0842	11.7518	11.332	10.7357	11.1642	11.15	10.9747	11.0406	11.8638	11.695
Chmp4b	9.68704	9.86964	9.23798	9.42003	10.0883	8.66357	9.3688	9.53124	9.81861	9.86083	9.54138	9.2662	9.28676	9.69956	9.25033	8.41241	9.12924	9.19755	9.15979	9.25341	9.21295	9.64631	9.45071	9.12088	9.55011	9.7191	9.1334	8.57323	8.45001	9.3512	8.59916	9.58349	10.4962	10.1007	11.2109	10.9698	10.365	10.5851	10.6112	10.698	11.1427	11.1959	10.7068
Rrp1	9.95104	10.091	10.0605	9.78857	9.51026	9.36971	10.1195	10.4034	10.4207	9.62781	10.1921	9.67941	10.0166	10.1305	9.58559	9.7318	9.98635	9.7599	10.4353	9.84989	10.0335	10.442	10.2232	9.54251	9.64487	10.195	10.4618	8.60989	9.86673	10.4099	10.2009	10.0153	10.4483	11.4825	11.3568	11.3112	10.6278	11.2088	10.8252	10.7909	10.8755	11.1972	11.4297
Hnrnpm	10.8208	10.5044	9.92165	10.7145	10.6341	8.90813	10.375	10.6414	10.378	10.5389	10.6137	10.1961	10.6367	10.533	10.174	10.2359	10.2804	10.3992	11.0504	10.7554	10.6183	10.8256	11.009	10.0828	10.6596	10.6974	10.6483	9.59668	10.377	10.6538	10.3033	10.6063	11.2515	11.855	10.8752	11.4051	10.8927	11.2683	11.2642	10.9242	11.5557	11.6046	11.7474
Septin7	10.7245	10.628	10.8354	11.2625	11.0814	10.5208	11.2133	10.7977	10.8854	11.1015	10.8828	10.9445	11.152	11.6576	10.4026	10.426	10.7386	10.9737	10.6609	10.8657	10.8436	11.3251	11.2643	10.8546	10.7776	11.0986	11.1298	10.1196	10.5478	10.4692	10.8159	10.5785	10.8533	11.7856	11.8043	11.6886	11.3712	11.3264	11.3926	11.2629	11.6385	11.8047	11.4123
Hnrnpd	9.69082	10.1223	9.97139	9.45377	8.91508	9.53245	9.66458	10.1567	8.92766	9.93875	10.1458	10.175	9.65914	9.69956	9.8216	9.29312	9.52651	9.5456	10.0741	9.91364	9.66929	9.41001	9.61016	8.86343	9.04626	9.94575	9.02257	9.11291	9.4522	9.66452	10.036	9.84355	11.2109	11.0717	10.9339	10.5476	10.6043	11.1745	9.77651	10.5234	10.3263	10.6537	11.0484
Smc1a	10.6123	10.4352	10.6645	10.3561	10.3499	10.5074	10.5752	11.1175	10.7087	10.8922	10.8119	10.0846	10.3248	10.9851	10.5318	10.4371	10.4126	10.4082	10.5655	10.7927	10.5631	10.5401	10.3496	10.1041	10.6891	10.7097	10.4241	10.2414	10.6679	10.6388	10.6895	10.8801	11.7972	11.2503	11.3523	11.1028	10.9048	11.5421	10.6241	11.4877	11.8501	11.4581	11.8278
Abcf1	9.36838	9.66298	9.45212	9.53482	10.0733	8.60926	8.17196	9.11163	9.62847	9.78374	9.66467	10.2194	9.7843	10.2644	9.89241	9.86094	9.64168	9.48239	10.1341	10.0333	9.84198	9.67282	9.89762	8.53086	9.74733	9.7312	9.96235	9.51928	9.27615	9.46462	10.0922	9.34355	11.5175	11.6683	10.3289	10.7123	10.7847	11.3616	10.2019	10.9453	11.0232	11.1837	10.9918
Dek	9.63302	9.67638	8.97087	9.61753	9.51026	8.96428	9.18623	9.8465	9.97471	9.55545	9.98427	9.92331	9.82768	9.90287	10.1033	10.002	9.56928	9.84366	9.89446	10.213	9.79765	9.7808	9.42	9.59699	9.74509	9.91426	10.1254	9.48762	9.20227	9.96497	10.6195	9.6203	10.8173	11.642	10.8848	10.76	10.6209	10.7661	10.7685	10.5876	10.9936	11.1687	10.5282
Hnrnpu	11.7479	11.8955	11.7974	11.8703	11.8696	11.3258	11.902	12.2426	11.7416	11.2579	11.8838	11.8417	11.3731	11.6928	11.7155	11.9972	11.6687	11.7321	11.8258	11.671	11.6619	11.7584	11.7954	11.4591	11.6314	11.7907	11.9433	11.2517	11.7767	11.9138	11.5862	11.5626	12.8028	12.2743	12.892	12.7158	12.5169	12.7686	12.7758	12.3687	12.459	12.5132	12.7129
Metap2	8.94301	9.38405	9.79036	9.54425	9.62473	8.11623	9.57822	9.40873	10.2078	9.49225	9.71308	9.53382	9.27983	9.74963	8.93284	9.57998	9.51405	9.63893	9.83905	9.54507	9.71119	10.0019	9.7259	9.16024	8.79106	9.69706	10.3019	8.3476	9.4394	9.20125	8.5757	9.42011	11.5144	9.72542	10.9266	10.5148	10.8983	10.6557	10.3171	10.6546	10.8934	11.1966	11.2848
Ncl	11.2187	11.4379	11.2124	11.2239	11.6285	11.4706	11.3007	12.1411	11.6734	11.6856	11.5028	11.471	11.4468	11.7883	11.6731	11.6963	11.4398	11.3789	11.506	11.6213	11.3778	11.1541	11.424	10.7412	11.1577	11.4137	11.1164	11.0622	11.0057	11.2207	11.3003	11.6026	12.5303	12.4591	12.6704	12.3288	12.3092	12.586	12.3649	12.0767	12.8943	12.688	12.6739
Anp32a	10.0501	10.326	10.1955	10.1118	10.8032	10.0836	10.1541	10.5303	10.2771	10.3943	10.7835	10.721	10.0372	10.341	9.68011	10.2232	10.398	10.5022	10.7283	10.2722	10.3283	10.1874	10.4003	10.1939	10.1128	9.96227	10.3966	9.90584	9.63553	10.4119	10.4727	10.4875	11.848	11.7702	11.4318	10.9644	11.5895	11.903	11.1209	10.3469	11.6409	11.3209	11.705
Hnrnpa2b1	10.7868	10.5978	11.0635	11.16	10.9407	10.6027	10.9458	10.8187	10.7159	11.0165	10.797	11.0144	10.6886	11.1698	10.8465	10.9825	10.9894	10.9256	11.3658	11.3605	11.139	11.2717	11.3649	11.2206	11.057	10.9481	10.5741	10.8177	10.804	11.0768	10.5925	11.0745	12.3475	12.3458	11.9239	11.6964	11.9425	12.4501	12.5395	12.0487	12.457	12.4022	12.6638
Cdk11b	9.54592	10.2186	9.30159	9.3608	10.2397	9.31832	10.1961	9.45899	10.1434	10.4081	9.72886	10.5057	9.83715	9.7355	9.85744	10.1973	8.98927	9.42223	9.50803	9.42211	9.63424	9.54424	9.50816	9.26735	9.06442	9.63402	9.58727	9.25857	10.5013	10.0017	8.98782	9.44084	11.4542	11.4289	11.327	11.2435	11.0307	11.5608	11.4604	10.1938	11.6909	11.4548	11.7552
App	13.6736	13.7752	13.6447	13.7841	13.8791	13.4129	13.9278	14.1751	14.4151	14.3627	14.0196	14.207	13.8964	13.8815	13.8366	13.8738	13.9932	13.9378	14.2786	14.1823	13.8324	13.7509	13.7778	13.675	13.6703	13.6936	13.9137	13.4481	13.6211	14.1503	14.4453	14.2973	14.5528	14.4705	14.3542	14.3232	14.3971	14.5001	14.2748	14.6074	14.6537	14.4371	14.4703
Anp32b	10.0456	9.69406	9.34147	9.31381	9.41007	8.32671	9.9563	10.1234	10.2098	9.88071	10.2501	10.5697	9.59084	9.78435	9.68581	9.399	9.34151	9.65757	9.71415	9.69714	9.42783	9.86002	10.2232	8.33213	8.83403	9.95404	10.2005	8.35302	9.29996	9.70329	9.92429	9.31496	10.8752	11.039	11.3108	11.223	11.2753	10.656	9.7965	10.7363	10.9576	11.2271	11.2594
Eif3a	11.8965	12.1868	11.6851	11.8317	12.0905	11.4084	12.1367	12.4634	12.9317	12.0549	12.3486	12.5002	11.8401	11.8271	11.7716	11.7727	11.78	11.4927	12.079	12.0983	11.8174	12.198	11.9216	11.2353	11.6068	11.825	11.7006	11.4474	11.621	11.5961	11.8903	11.693	13.0017	12.9598	12.8386	12.9546	12.8618	12.989	12.1848	12.3276	12.8968	12.7086	12.87
Pnn	9.55839	9.20758	9.14048	9.8456	9.63159	8.58388	8.70179	9.51945	9.83448	9.23091	9.43764	9.94215	9.26938	9.11547	9.21919	9.72276	9.02482	9.2543	9.16476	9.35683	9.43213	9.37421	9.3984	8.66378	8.17467	9.72395	8.60846	7.78369	9.64671	8.71137	10.2524	9.71816	10.892	10.2791	10.8802	10.764	10.5747	10.9183	10.1272	10.9196	10.7229	10.5145	11.2128
Zc3h13	9.99147	10.2652	9.81672	10.4258	10.5766	10.0636	9.53521	10.0651	10.5238	10.87	10.6588	10.26	10.1592	9.87736	10.2721	9.86915	9.71062	9.64743	10.0273	10.1963	9.70291	10.3201	10.4018	9.20199	9.9465	9.62885	9.90101	9.27863	10.0934	10.4158	10.0825	10.2448	10.9098	10.6899	10.7975	11.7819	10.9188	11.4053	10.3406	10.9262	11.03	11.1484	11.5989
Ewsr1	9.56665	10.1256	10.1905	10.2468	9.39805	9.47838	10.0356	10.0624	10.0849	9.88071	9.82891	9.21548	10.0757	9.98875	9.76342	9.68605	9.77293	9.56548	9.90172	9.95543	10.0527	9.59786	9.49349	9.85427	9.77185	9.98266	9.76991	9.76462	10.173	9.97557	10.0402	9.59146	10.8812	11.1348	10.2961	10.3104	11.1299	10.858	11.4011	10.201	10.6993	10.5119	10.6707
Supt5	10.3143	10.4893	10.7479	10.1431	10.0115	9.85875	10.3025	10.2666	10.8018	10.4519	10.1738	10.2246	10.1171	9.97078	9.86752	9.64838	9.92964	9.78323	10.2877	10.1677	10.0457	9.69633	9.77815	9.53027	10.097	10.2798	10.3019	9.22941	10.0492	10.4749	9.54792	9.9732	11.269	11.1053	10.5819	10.5279	11.0066	11.1991	10.651	10.5334	10.6452	10.5556	10.9847
Ccdc9	8.6368	8.02681	7.55018	8.98046	8.87517	9.60741	8.72495	8.22003	9.31833	8.56353	8.83634	8.85361	9.16426	9.10452	8.49947	8.52063	8.00403	8.52925	8.34254	9.11796	8.38476	8.23427	8.39904	8.3132	8.82127	9.18745	5.79449	6.37687	8.09468	8.18098	8.90238	8.32043	10.1815	11.4919	10.7072	10.6135	10.1227	10.2448	9.27206	9.75239	10.4729	9.86721	10.7208
Ddx23	9.64281	10.3217	9.63607	9.95331	10.1707	10.7308	10.343	10.3333	9.4443	10.8322	10.5914	9.99423	10.0897	9.72838	9.05251	9.26849	10.0724	9.96152	10.3604	10.2029	10.3621	10.007	10.0771	9.49152	10.2571	9.85357	9.72637	9.1754	9.82138	9.96763	10.1154	9.54571	11.1353	11.9468	11.3055	11.0271	10.9488	10.7246	10.379	10.8675	11.2086	11.1934	11.7038
Mbd2	9.68134	10.4625	9.37438	9.61156	9.75925	9.93299	10.2369	9.01415	10.4604	10.5264	9.56619	9.95766	9.91296	9.85139	9.49748	8.22037	9.21639	9.34699	9.36028	9.59009	9.90163	9.62196	9.44999	10.2025	9.8409	8.99215	8.63696	9.61933	9.13503	9.26743	9.58756	9.46127	10.8198	11.7445	10.8887	10.7501	10.8865	10.9635	9.96751	10.1846	11.0631	11.1308	10.9434
Ktn1	10.7483	10.8394	10.845	10.3291	10.791	10.2813	10.975	10.6158	11.0163	10.9213	10.5635	10.7318	10.4161	10.7168	10.7626	10.1643	10.2914	10.1765	10.4884	10.2407	10.885	10.257	10.2579	10.455	9.96402	10.2781	10.287	10.4249	10.377	10.2533	11.0963	10.2072	11.4996	11.7092	11.4388	11.2785	11.4414	11.1398	10.8878	11.6135	11.8224	11.7566	11.8382
Ythdc1	9.43754	9.87353	8.61803	9.56909	9.69846	9.51106	9.83031	8.22971	9.83448	9.49225	9.61117	9.33909	9.29708	8.4819	10.3496	8.98089	9.17215	9.13847	9.20466	9.12659	9.70232	9.43137	9.16608	9.42109	9.3366	8.78025	8.4354	9.56201	9.41344	9.36738	8.91802	8.60911	10.2833	11.7779	10.496	10.3852	10.3218	10.8472	11.1622	10.857	10.6316	10.401	10.6912
Smarca2	11.8346	11.8936	12.1277	11.8833	12.1267	12.1211	11.9222	12.5038	12.3145	12.1994	12.344	12.3096	11.8217	11.9484	12.2012	11.4585	11.8735	11.7924	12.2717	12.2948	11.9644	11.803	12.1093	11.8042	11.6758	11.8684	11.8203	11.685	11.6675	11.9145	11.5852	12.0718	12.8893	12.655	12.8308	12.7464	12.0664	12.9114	12.8772	12.0824	12.8289	12.303	12.3513
Rrbp1	10.1413	10.5836	10.6991	9.93671	10.596	10.4965	10.7128	10.7396	10.122	10.8169	10.6882	10.3592	10.389	10.2936	10.3206	8.47831	10.3787	10.4122	10.898	11.1648	10.4703	10.3416	10.3681	10.1999	9.9347	10.33	10.7144	10.5957	10.2409	10.7309	10.421	10.8282	12.5033	12.2743	11.7785	11.442	11.5834	12.4074	12.2291	11.6356	11.7121	11.5493	12.5187
Bod1l	10.6584	10.5157	10.3067	10.5666	10.7219	10.8696	10.1137	10.8861	10.8585	11.0476	10.3059	10.7282	10.8609	10.589	10.7626	9.45462	9.71425	9.53098	10.1575	10.0547	9.77412	10.0342	10.3313	10.5003	10.2203	10.4417	9.91659	10.3726	10.0604	10.3254	10.3175	10.5772	11.2214	11.768	11.7473	11.4112	11.3882	11.4134	11.8241	10.8761	11.2318	11.367	11.3287
Hnrnpul2	10.8294	10.5825	10.3599	10.7187	10.8377	10.0544	10.4016	11.0872	11.0047	10.5851	11.2107	11.1876	10.7872	11.2465	10.2258	9.86094	10.0176	10.3448	10.4867	10.677	10.2488	10.3461	10.7599	9.78041	9.69701	10.6962	9.8813	10.4159	9.6906	10.408	9.7709	9.87435	11.8269	12.2547	11.9674	11.5133	11.2749	11.2931	11.0619	10.6012	11.0854	10.7057	11.5007
Nrd1	10.9232	10.6107	10.5849	10.6446	10.6578	10.6897	11.0256	11.124	10.9752	11.1309	11.0083	11.0307	10.7068	10.8734	10.6327	10.1908	10.4337	10.3185	10.6123	10.5062	10.4058	10.1666	10.3742	10.3483	10.2057	10.5385	9.77419	10.6919	9.94733	10.4842	10.007	9.97117	10.8618	11.934	11.5348	11.6616	11.3874	11.3435	11.2098	11.3436	11.2879	11.1993	11.3356
Golga4	10.9273	10.5366	10.2848	10.2564	10.8213	10.7729	10.6496	11.3439	10.7896	10.9522	10.86	10.4887	10.6435	10.5083	10.2797	10.8927	9.64929	9.91158	10.3109	10.3855	9.95792	9.91035	10.7473	9.73254	10.0135	10.5247	9.12	10.1541	9.87942	10.5008	10.1342	10.3858	10.7583	12.195	11.9029	11.3867	11.1773	11.5211	11.0078	10.504	11.6087	11.0726	11.3383
Chd4	11.6213	11.9681	11.3853	11.2558	11.5672	11.377	11.5842	11.8303	11.9201	11.6338	11.8189	11.8748	11.6027	11.635	11.1815	11.5276	11.3856	11.2153	11.5561	11.6082	11.5469	11.4896	11.1341	11.1432	11.5441	11.014	11.481	11.5208	11.372	11.3373	11.5134	11.3944	12.2655	12.8749	12.1851	11.5272	11.9284	11.9138	12.0657	12.153	12.0345	11.5616	12.1513
Pdap1	9.09916	9.22592	8.14996	8.46909	9.00766	7.63288	9.78329	9.06912	9.48507	9.70231	9.56619	9.00463	8.8269	8.81315	9.01674	10.0243	8.80045	9.023	9.09942	9.15725	9.24509	8.48253	9.19919	7.73051	9.27867	9.00416	9.09283	8.09948	9.63927	9.21919	8.62986	9.24933	10.4434	10.6993	10.2983	10.6072	10.296	10.0993	9.75331	8.66997	9.81529	10.6775	10.2812
Klc1	11.411	11.3611	11.1086	10.8114	10.791	10.7996	11.3818	11.335	10.8701	11.4696	11.0753	11.0144	11.1135	11.1406	11.0919	10.9938	10.6436	10.5245	10.6841	10.8108	10.8803	10.9653	10.8963	10.1313	11.182	10.8101	9.90882	9.91503	11.4644	11.2229	10.8242	10.9048	11.6334	12.9583	11.644	11.5476	11.7806	10.9003	11.7623	10.922	11.5492	11.553	11.5238
Mier1	9.97295	10.0538	9.89921	10.2622	10.2397	9.62742	10.4876	10.7157	10.3322	10.3593	10.0661	9.98517	10.0331	10.5532	10.3242	9.7935	9.86081	9.93954	9.87029	10.0713	9.86497	10.2587	10.4537	9.81108	10.4027	9.72153	10.4724	9.96364	10.4827	9.77784	9.89457	9.54298	10.9766	11.294	11.0762	10.7356	10.6679	10.4962	10.7049	9.79159	10.6565	10.5689	10.096
Baz1b	10.6918	10.671	10.4912	10.7448	10.6762	10.2797	11.0021	11.6337	11.0175	10.7509	10.4094	10.6823	10.6926	10.8208	10.5693	11.2511	10.3706	10.3364	10.6697	10.7078	10.9222	11.2768	11.1911	10.2505	10.4953	10.8561	10.6599	10.3977	11.0258	10.6355	10.4642	10.4146	11.3872	11.9092	11.0339	11.4944	11.1044	11.1623	11.1894	11.0939	10.9423	11.0156	10.8411
Suds3	9.7021	9.50167	9.88682	9.60257	9.9248	8.73909	10.333	9.88071	10.5286	10.488	9.66138	9.69059	9.96569	9.55421	9.49098	8.98089	9.3202	8.72829	9.6633	9.27454	9.40976	10.0818	9.30544	8.36619	9.50295	9.33745	9.22385	9.9003	9.40028	9.27603	8.53573	9.7446	9.16709	12.1311	10.5638	10.0788	10.4939	10.9072	9.33981	10.1131	10.0648	10.5854	10.4803
Nudc	9.66413	9.63579	9.71527	9.59956	9.69519	8.61929	10.4441	9.58881	9.96513	10.2374	9.27945	9.30068	9.34099	9.97078	9.60379	8.31959	9.25433	8.86578	9.31047	9.42771	9.83874	9.76826	10.2475	8.38443	9.53716	9.15907	8.57939	8.89996	9.57437	9.8997	9.34084	8.59861	11.2496	10.8553	11.2823	10.7253	10.2712	10.3158	8.6427	9.97306	9.96213	10.6047	10.6865
Mbd3	9.49491	9.50918	9.35952	9.55362	9.99831	9.46176	9.9563	9.76228	9.61323	9.90517	9.67773	8.76468	9.2833	9.16901	9.77418	7.37111	8.79016	8.94239	9.14115	9.074	9.20626	9.48344	9.62499	8.93533	9.60324	8.91363	9.48125	8.76017	10.1626	9.22365	9.00841	8.80912	9.94661	10.3897	10.7826	10.4474	10.2079	10.0219	8.89139	10.8365	10.4079	9.71672	10.2435
Pcm1	10.5408	10.0521	10.3953	10.0269	9.70173	10.1422	10.7565	9.73194	9.80257	10.5607	10.1029	10.8479	10.5108	10.7096	9.81641	10.8806	9.52237	9.49563	10.0343	10.0323	9.92166	9.9049	10.0372	10.3721	9.52934	10.1343	9.63043	10.4964	10.2605	10.0172	10.7769	10.3689	10.8557	10.4068	11.1189	11.2885	10.8137	10.8384	10.6337	10.1054	11.0474	10.9764	11.4744
Supt16	10.546	10.4378	10.4553	9.82254	10.4523	10.1194	9.74605	10.3819	10.1177	10.6818	10.4308	10.2424	9.74713	10.6468	9.08743	10.5589	10.1576	9.95743	10.1826	10.3977	9.96189	10.2281	10.143	9.877	10.0041	9.88856	10.4241	10.5739	10.0064	9.71914	10.0114	10.453	10.911	11.0788	10.3544	10.6647	10.7041	10.4386	10.7656	10.7482	11.1316	10.6893	11.1907
Ppig	9.49923	9.88126	9.8575	9.37496	9.75297	9.33362	8.86353	9.24651	9.61016	10.5041	9.78127	9.68315	9.73452	10.1678	8.77046	9.89351	9.23927	9.29166	9.67929	8.92853	9.23856	9.81661	9.7925	9.34238	8.40872	9.23241	9.88922	9.20565	9.55867	9.49809	10.0244	9.21536	10.0074	10.3547	10.8103	10.5215	10.0886	10.8188	10.6759	10.3614	10.7086	10.3575	11.0412
Svil	9.60323	9.76897	10.1804	9.76994	9.0696	9.36077	9.2882	9.85278	10.5221	10.5073	10.7233	10.4606	10.0556	9.64014	9.81641	9.98702	10.1088	10.1905	10.4604	10.4144	9.89229	10.0716	10.3898	9.8499	9.38941	10.2431	9.64453	10.4262	10.1151	10.075	10.55	10.7088	10.6761	11.121	11.1147	10.7269	10.3183	9.86536	10.8056	11.2576	10.7166	10.4884	11.015
Hip1r	9.21662	10.3075	9.7106	10.1096	9.91077	7.70057	9.80518	10.269	9.56966	10.2904	9.77824	9.56657	9.83715	10.0241	10.0512	10.7622	10.117	9.89311	10.3813	10.672	10.5183	10.478	10.2596	9.73491	10.3129	9.25605	10.6009	9.51446	10.5948	10.3481	10.6895	10.0427	11.0586	11.1383	10.3815	10.2312	11.0557	10.5968	11.5691	10.8987	11.14	10.8058	10.4499
Ap3d1	10.1441	10.3748	10.086	10.0775	10.2352	7.94341	10.3944	10.4288	9.53448	10.1904	10.0026	10.537	9.9977	10.2143	9.95519	10.1576	9.73587	9.96425	10.2909	9.84519	10.1625	10.3323	10.6112	9.96853	10.2252	9.67719	9.79542	9.66795	10.5197	9.81077	10.1462	9.88303	10.955	11.4303	10.6518	10.6252	10.0193	9.95321	10.9323	11.0887	10.7424	10.4431	10.912
Arid4a	9.08773	9.12526	10.3539	9.61753	9.57932	7.8781	9.71556	8.30492	9.86312	9.76247	9.20918	9.44415	9.48343	9.18988	9.86752	10.1168	8.89954	9.04633	9.27868	9.42771	9.71532	8.97971	9.66046	9.0673	9.44314	8.88359	8.63696	9.79479	9.41344	9.01346	9.83323	9.37466	10.2724	11.028	10.3897	10.025	10.2485	9.80721	10.0073	10.4592	10.5871	10.0591	10.5511
Cfdp1	8.83437	8.76017	9.27014	9.19515	9.3737	7.47618	8.26966	8.3411	9.34811	10.0306	9.59404	9.50032	9.05898	8.41256	9.64538	9.93321	9.17479	8.64584	9.21498	9.78265	8.8776	9.45243	9.17487	8.31637	9.093	8.68891	8.9638	9.31794	8.4585	8.90121	8.84139	8.57201	10.2483	9.91729	10.67	10.1216	10.6205	10.1057	10.9336	10.2407	10.2485	10.7391	10.98
Arid4b	9.16861	9.12526	9.53119	9.5505	9.62128	9.26182	9.24079	9.11163	8.77708	9.56162	9.54852	9.39029	9.57396	9.58605	9.60981	10.089	9.67002	9.67597	9.93331	10.0864	9.35416	9.70513	9.85943	9.51655	9.42076	8.87053	9.6585	9.21163	9.78473	9.88572	10.3374	9.3623	10.9721	10.3781	10.4927	9.23702	10.1375	9.88306	10.3809	10.4407	10.4103	10.3136	11.1454
Son	12.0383	11.7478	11.7343	11.5592	11.3985	11.7759	11.4701	11.1962	12.0073	11.9053	11.4504	11.3195	11.8961	12.1456	12.1381	12.1734	11.7265	11.7425	11.7325	11.7295	11.6916	11.5567	11.827	11.7977	11.5956	11.6563	11.7697	12.2705	12.2819	12.2387	12.0374	12.0869	12.9582	12.4822	12.3498	12.0142	12.1754	12.4835	12.6444	12.0966	12.6461	12.5286	12.3712
Top1	8.61706	8.98148	9.4605	8.89462	9.05946	8.1921	8.44721	8.09847	9.15946	9.37802	8.41261	8.7071	8.98853	9.46283	9.65123	9.6388	9.27416	9.35946	9.48035	9.37289	8.62294	9.2414	9.55738	9.36247	8.58511	9.05125	9.24251	9.19965	9.4308	9.31827	8.89608	9.31175	11.1965	11.0243	9.21061	9.88025	9.90999	9.63583	10.4761	9.98439	10.1716	10.4729	10.48
Rsf1	9.77339	9.84017	9.84261	9.80173	10.2079	10.614	10.2556	9.75559	9.58849	10.3198	10.1989	10.4453	10.1307	10.2936	9.89734	8.76904	9.38548	10.0124	10.052	9.65598	10.1741	9.67282	9.7449	9.58914	9.89872	10.156	9.41148	9.97423	9.19213	9.51271	10.0699	9.54298	11.1109	10.5883	10.513	10.2308	10.4583	9.8755	10.557	10.6272	10.7137	10.3699	10.5781
Fnbp1l	9.7999	9.65171	9.37438	9.92232	10.0479	9.99977	10.3254	9.71136	10.1306	10.2528	10.4308	10.5432	10.3646	10.9579	10.7243	9.94879	9.12378	9.80467	10.0497	9.78047	10.4343	10.4747	10.3654	10.0986	10.7973	10.0557	10.0881	10.1196	9.35099	9.82549	10.225	9.94238	11.4575	10.6376	10.724	10.3344	10.9244	11.1673	11.4569	11.1376	11.6794	11.2797	10.3839
Smc6	8.92386	9.17647	8.70997	8.91898	9.39402	8.87503	9.49088	8.53319	9.84496	9.90031	9.5234	10.0062	9.74964	10.4489	8.6704	9.42151	8.91857	9.03342	9.18029	9.39521	9.37144	9.00436	8.99404	9.46319	9.56549	9.22559	8.70134	9.73172	9.23228	9.4533	8.80822	9.19459	10.538	9.54082	9.30817	10.4563	9.94209	9.84589	9.4947	10.5772	10.1067	10.3714	10.3036
Safb2	8.87815	9.37037	8.91909	9.27281	8.41617	9.61995	8.84956	9.65857	8.91279	9.36397	8.39689	9.75948	9.06705	9.87736	7.6624	8.45668	8.45434	8.24102	8.46057	8.82835	9.41484	8.183	9.17749	8.33526	8.79541	8.90938	6.30124	9.41696	9.6129	9.07388	8.79812	9.0206	10.427	10.3954	10.763	10.1192	10.3594	10.6911	10.7786	11.3238	10.8296	10.1465	10.5492
Ylpm1	10.4252	10.5464	10.1838	10.3053	10.3374	10.9532	10.6416	10.9965	10.4224	11.1617	10.1898	10.4119	10.4703	10.4831	10.178	10.103	10.0424	9.95332	9.6354	10.0148	9.6874	10.3517	10.0747	10.0034	10.1991	10.1685	8.40258	10.4198	10.7566	9.97821	9.75706	10.1723	10.9401	11.4414	11.0931	11.2633	10.9533	11.5739	10.8931	10.7479	11.179	10.5834	10.8555
Snrnp70	8.98058	8.98866	8.66232	9.41319	9.47255	10.0654	9.82317	9.75559	9.68207	10.2717	9.1258	9.33434	9.30734	9.29958	7.6624	9.86094	8.07923	8.62877	9.14834	9.58946	9.29948	8.90749	8.7746	8.65128	9.13485	9.49901	8.93348	10.4605	10.173	9.49072	8.16847	9.15929	10.0636	10.4516	11.0279	11.0699	11.1556	11.1961	10.7407	11.0107	10.7406	10.2319	10.8062
Hnrnpdl	9.20344	9.07216	9.49083	8.71707	8.85772	9.34575	9.12373	9.76228	9.64656	9.34977	8.7148	8.22305	9.57396	9.50509	9.2113	9.98702	8.80045	9.20908	9.01375	9.03784	9.08399	8.5229	8.2754	8.9229	8.28409	8.93052	8.49888	9.16311	9.57437	8.55764	8.91802	9.44084	10.1379	9.61653	10.4801	9.39916	9.69346	10.0441	10.6257	10.1102	10.1994	10.3527	10.6899
Ankrd12	9.72442	9.7585	9.01707	9.51578	9.57932	10.0599	8.4096	9.6369	9.59472	10.0394	9.17732	9.39941	9.90847	10.3596	9.82678	9.87731	9.03358	8.89463	9.60904	9.74334	8.71292	8.54547	9.15635	8.86992	8.63456	9.62107	8.54972	9.04759	9.80484	9.59749	8.99668	9.32455	10.0909	10.0397	10.969	10.9058	10.4558	10.275	11.0841	11.1754	10.3061	10.1611	10.2242
Eif5b	9.86829	9.95461	10.0788	9.35009	9.18137	9.04089	8.62182	10.1024	10.0193	10.0439	10.0103	9.62215	9.75214	9.83823	9.67438	9.31733	9.65308	9.33651	9.82474	9.76341	8.85428	9.30644	9.38862	9.36093	8.95187	9.68218	8.05381	9.07079	9.1137	10.0172	9.12345	9.23584	10.7648	9.40506	11.3127	10.9115	10.9486	10.7452	10.8582	10.4416	10.7366	10.8258	10.967
Oga	9.58708	10.04	9.54176	9.96037	9.99831	10.6897	10.4441	9.20785	10.7044	10.74	9.64816	9.91697	9.98285	10.3175	9.96461	10.4149	9.49305	9.50502	9.69117	9.32418	9.72295	10.2167	10.0757	9.44011	9.69235	9.60801	9.6257	10.2179	9.90759	10.035	9.848	9.44084	10.6775	10.0651	11.1584	10.4172	10.5732	10.53	10.5918	10.5101	10.8676	10.2867	9.98408
Gigyf2	9.36128	9.83221	9.25415	9.69575	9.44554	9.99977	10.2369	8.70962	10.4381	9.47928	9.35055	9.93276	9.78919	9.53802	9.56716	9.16557	9.38548	9.06676	9.37876	9.67847	9.73054	9.33749	9.46869	9.2885	9.21831	9.74558	9.44947	9.82823	9.78135	9.63139	9.68214	9.30207	10.8335	10.1525	11.0275	10.5149	10.5826	10.3544	10.3828	9.69691	10.3361	10.4858	10.3513
Bptf	10.3942	10.8073	10.7121	10.8384	10.9504	11.9915	10.8152	10.9708	11.1417	11.2936	10.6322	10.4693	11.0252	11.2663	11.3255	11.4855	10.1225	10.4871	10.5276	10.727	10.7274	10.7806	10.7951	11.102	10.6172	10.6485	11.2607	10.7658	11.2756	10.8807	10.8333	10.7378	11.5252	10.4924	11.9785	11.8335	11.2503	11.5968	11.5962	11.3541	11.2125	11.1822	11.4044
Atrx	11.1483	11.4399	11.1755	10.8787	10.9976	11.7199	10.9637	11.3528	11.1523	11.6541	11.2419	11.2418	11.4445	11.8019	11.6054	11.7639	10.5952	10.7409	10.6784	11.1686	10.8126	10.7448	10.9635	11.1746	10.7476	10.9146	10.803	11.8099	11.5373	11.2786	10.8795	10.7674	11.961	12.4082	11.9111	11.8956	11.4849	11.9874	11.6739	11.8969	11.8545	11.688	11.4199
Prrc2c	11.9112	11.7398	11.5036	11.7498	11.6931	11.992	11.9867	11.5298	11.93	11.7464	11.57	11.6573	11.6061	11.8154	12.0512	12.2834	11.0696	11.0117	11.1999	11.4815	11.3648	11.2734	11.4771	11.8903	11.255	11.3413	11.7772	12.0966	11.7407	11.7999	11.0587	11.423	12.5901	12.1164	12.4715	12.1172	12.1404	12.5152	12.1897	12.357	12.5387	11.7966	12.2317
Golgb1	10.7947	10.863	10.6813	10.441	10.5259	11.644	10.9507	10.6931	11.0642	11.231	10.5723	10.6329	10.7081	10.8374	10.4736	10.6475	9.64739	9.92143	10.1653	10.5036	10.319	10.8135	10.235	10.4442	10.1692	10.1398	10.4829	11.0151	10.7147	10.486	10.6233	9.82789	11.5027	11.2375	12.3119	11.9117	11.7411	12.1267	11.5338	11.3608	11.8151	11.7241	11.9119
Dst	12.1493	12.123	12.2063	12.1286	12.2366	12.8114	12.1164	12.6435	12.5715	12.4913	12.2216	11.9269	11.8853	12.1063	12.1023	12.2445	11.4244	11.5207	11.5828	11.8225	11.6434	11.5342	12.001	12.1749	11.7319	11.3508	11.7654	12.7619	12.6165	12.0516	12.4487	11.9782	12.6723	12.5655	13.3832	13.3773	12.7821	13.0745	12.7729	12.8649	13.0088	12.5713	12.712
mt-Nd6	10.3861	10.3232	10.0214	9.55362	9.42199	11.4755	9.74982	10.2213	10.1263	9.94348	7.41684	7.90233	10.2056	11.7968	9.82678	10.1237	7.37366	7.36603	7.71008	7.94521	9.48692	9.09704	9.1376	9.84661	9.28178	9.00017	9.7041	11.0997	10.2893	9.80186	9.74309	9.55661	12.2572	10.7651	13.3645	12.3806	12.1669	11.9779	11.8993	12.4451	11.8805	12.1244	12.073
Neat1	6.19938766363173"	8.24041	7.78192	9.34291	8.95392	9.90047	8.06715	8.19059	8.18278	8.90182	7.86828	6.74629	8.71327	9.17949	10.6149	9.34114	7.6105	8.48819	7.86489	8.36998	8.79538	8.15025	6.87243	9.40777	8.75126	8.7662	8.81378	10.8304	9.83122	9.98347	9.34084	9.46994	10.1717	10.8407	9.73439	10.0027	10.6597	11.5873	11.6364	10.5746	11.0223	9.95556	9.88787
Syne2	11.4721	11.6212	11.7308	11.1383	10.9883	11.8047	11.4178	11.9383	11.6924	11.6912	11.4609	11.0144	11.5654	11.6139	11.5089	12.211	10.8006	10.8061	11.2466	11.1214	11.2132	11.1814	11.2521	11.8463	11.1894	10.8737	11.0805	12.3566	12.245	11.5094	11.4406	11.57	11.6212	12.4748	12.138	11.5988	11.6366	12.5934	12.4969	12.4544	12.3311	12.0013	12.3633
Akap9	10.3849	10.3707	10.7179	9.98827	9.85029	10.22	9.77592	10.8203	9.96513	10.2219	9.30915	9.69059	9.84186	10.1782	10.3352	11.1299	10.1225	9.59038	10.1268	10.3605	9.83874	9.61996	9.91399	10.385	9.94846	9.39638	9.07211	11.0811	10.9084	10.5706	10.5216	10.9633	10.6481	11.3805	10.5896	10.9854	10.8264	11.3708	11.7292	11.2581	11.5411	11.1623	11.9056
Srrm2	11.9257	11.9826	12.0841	12.1239	11.5282	12.0557	11.933	12.0995	12.0656	12.1419	11.7284	11.9119	12.0772	12.0744	12.7209	12.5403	11.7524	11.7778	11.7846	12.0108	11.7468	11.8645	11.7037	12.301	11.698	11.9775	12.0905	12.9915	12.6686	12.5633	12.2497	12.2359	12.8148	12.6032	12.8064	12.3295	12.4678	12.9381	12.9344	12.7779	12.977	12.3465	12.9709
Syne1	13.0452	13.171	13.2418	12.989	12.9987	13.1528	12.6096	12.9666	13.13	13.1448	12.4067	12.8884	13.0146	13.0031	13.3328	12.9339	12.1102	12.2497	12.3412	12.4462	12.6424	12.1772	12.3521	13.1406	12.4302	12.5075	12.6205	14.1812	14.1684	13.2655	12.8617	12.9167	13.5787	13.2573	13.9804	13.5504	13.7581	14.1407	14.815	14.4229	13.986	13.2685	13.8092
Macf1	14.0196	14.0966	14.1939	13.963	13.7758	14.3239	13.7072	14.2732	14.3017	14.451	13.7942	13.9265	14.1897	14.2378	14.4177	14.3204	13.4856	13.4615	13.7794	13.9195	14.0243	13.5535	13.5584	14.4312	13.9387	13.6004	13.7822	14.8658	14.6575	14.6515	14.0794	14.2873	14.4856	14.4879	14.3373	14.4226	14.5122	15.2173	15.1365	14.5609	14.8139	14.3663	14.5007
Ankrd11	11.4416	11.2888	11.5416	11.0374	11.2823	11.2609	11.413	11.4533	11.7878	11.8584	11.2841	11.4892	11.6498	11.1566	12.0256	11.0671	10.766	10.6718	11.2895	10.793	11.3277	10.7183	11.1132	11.1772	10.6196	10.6675	10.8135	11.5717	11.821	11.2351	11.0417	10.8439	12.2488	12.3722	12.3885	12.3088	12.122	12.632	12.2812	12.2629	12.2738	12.0343	12.507
Pnisr	9.5769	8.64217	9.86594	9.76994	9.73077	10.0945	9.56972	9.62594	10.5123	9.84067	9.21367	10.26	9.54248	10.0528	10.5126	9.88543	8.99824	9.08939	9.60591	9.30605	9.44496	8.44401	9.36808	8.8261	9.38941	8.09574	8.51943	10.3924	11.1476	10.0121	9.94427	9.57011	10.6885	11.1754	10.4718	10.8959	10.7627	11.0328	11.2734	11.5294	11.2779	10.5129	11.1195
Bclaf1	9.68134	9.37586	10.0806	9.72091	9.03379	9.11363	9.66856	9.32087	9.11685	9.57998	9.35868	9.22064	9.2518	10.3503	10.116	10.103	9.06238	8.85407	9.57259	9.47378	9.10031	9.07587	9.34957	8.84598	9.74283	9.60801	9.15983	10.1354	10.4554	9.88853	9.63562	9.74935	10.5242	10.828	10.1525	10.3033	10.4272	10.4203	10.6557	11.0279	10.6888	9.82484	10.3703
Luc7l3	9.40338	8.877	9.24447	9.80696	8.97025	9.30905	8.42853	9.45074	9.43392	8.97762	9.60091	9.06318	8.44886	9.02544	9.59168	8.99596	9.36018	9.37387	9.61269	9.38661	9.59384	8.71932	9.64473	9.03878	8.62969	9.37186	8.32297	10.0793	10.3792	10.3088	9.67847	9.6358	10.3903	11.3334	11.2212	10.4946	10.8909	11.2756	10.85	11.3258	11.4561	10.421	11.0369
Rbm25	8.78922	10.1353	10.0642	9.98827	9.60045	8.6971	10.0138	10.3489	10.6169	10.1211	9.75684	10.0032	9.67507	10.3824	10.1699	10.2359	9.50778	9.60442	9.80666	9.51118	9.38925	9.57473	9.24664	9.44736	9.80895	9.69459	9.71305	10.3845	10.3748	10.6271	10.1634	9.63065	11.4623	11.5471	11.294	11.2638	11.0779	11.5135	11.6607	11.6185	10.8735	11.1579	11.3068
Srsf11	8.59301	8.91895	9.54702	9.52851	9.29377	9.16245	9.04619	9.62961	8.99978	9.46618	9.0969	9.0746	8.65559	9.56223	8.92321	9.91746	8.70139	8.6893	9.53793	9.62828	9.00244	8.82917	8.79526	8.82832	8.64907	8.96781	9.38373	9.1906	9.31406	9.81077	9.51541	9.15212	9.95349	10.3577	9.41864	9.76292	10.2967	10.6259	10.7757	10.3861	9.89555	10.4196	10.2581
Acin1	9.72257	9.98006	10.1513	10.309	10.4308	10.2813	10.2999	10.6378	9.56649	10.5576	9.97371	9.78753	9.94176	10.4915	10.4536	10.8099	9.73229	9.81979	10.1599	10.2264	9.89281	9.81661	10.0187	9.97858	10.0097	9.90788	9.97729	10.5854	11.0722	10.5477	10.3163	10.6641	10.8422	11.4838	11.2525	10.7561	10.8139	11.6977	11.3973	11.1457	11.4415	11.3874	11.6513
Arglu1	8.56855	8.37255	9.5935	9.82512	9.56863	9.69061	9.79063	9.71136	9.71387	9.86582	9.15413	9.45731	9.06705	10.2742	9.38972	9.96421	9.01896	9.07686	9.50018	8.96557	9.66807	8.41213	8.8826	8.04152	9.02045	9.04351	8.98612	10.1463	10.3567	10.175	9.99232	9.62807	10.9262	10.166	11.1398	10.6792	11.0424	11.3369	11.8185	11.3144	11.0723	10.4155	11.6735
Malat1	14.8479193766986"	15.0446	15.8313	16.0086	15.3774	15.2518	15.0773	15.1888	15.3048	15.3924	14.9011	15.1087	14.3245	15.3614	15.6356	15.4327	14.7283	14.7557	15.0197	15.147	15.6216	14.7108	15.1493	14.7608	15.3797	15.075	15.121	16.3302	17.2313	16.5368	16.1997	15.9248	16.6919	16.7226	16.4122	17.019	17.0578	17.2577	17.6911	17.1553	17.2918	16.7317	17.4928
Srrm1	10.095	10.0826	10.563	10.8035	10.3416	10.259	10.3653	10.5006	9.82127	10.0916	10.4308	10.175	9.71668	9.70682	10.5938	9.4655	10.0496	10.0137	9.85321	9.66727	9.69279	9.79028	9.79535	9.94721	9.47335	10.0186	10.1354	11.2437	10.9269	10.473	10.3922	10.9207	10.6579	10.7761	11.0256	10.7788	10.6482	10.6706	11.4622	11.632	11.0749	11.1209	10.4114
Thrap3	10.0763	9.81413	9.83188	10.0623	10.2905	9.99014	10.2582	10.1719	10.0536	10.1623	10.1197	10.1563	10.0817	9.53802	10.253	9.94879	9.7554	9.7314	10.0124	9.68725	10.3527	9.94259	9.4644	10.0584	9.58826	9.68467	9.97729	10.4029	10.3035	10.3316	10.2099	10.0523	10.4187	10.8001	10.3929	10.3812	10.4804	10.6081	11.2976	10.6513	10.5119	10.6998	10.2531
Luc7l2	10.526	10.2828	10.3866	10.7475	10.8598	10.4732	10.2071	10.3666	10.6768	10.8246	10.3371	10.3498	10.6516	11.3217	10.4603	9.96421	9.75716	10.2056	10.4508	10.2037	10.3561	10.0765	9.97664	10.1922	9.91882	10.2532	10.646	11.2415	11.1775	11.047	10.7076	10.5351	10.8097	11.2847	11.5238	11.3495	11.9373	11.4087	11.0584	11.0734	11.4316	10.7846	11.0095
Plcb1	10.7645	10.7785	10.6511	10.4511	11.3721	10.828	10.1626	10.9224	10.6885	11.0716	10.3777	10.4029	11.0549	10.994	11.6973	10.8226	10.2828	10.209	10.4285	10.4588	10.4475	10.3896	10.2316	10.5231	9.84511	10.3552	10.6153	11.2503	11.109	10.9893	10.7812	11.0877	11.4412	11.8981	11.7755	11.4248	11.669	11.219	11.0417	11.5911	11.724	11.5356	10.1213
Osbpl1a	9.34217	10.0033	10.2352	10.3668	10.242	9.66905	10.1108	9.57748	9.61629	10.2941	9.88633	9.96075	9.98711	10.2888	10.9234	8.87069	9.89643	10.0993	9.77864	9.97468	10.1728	10.2655	9.66981	9.51102	9.72696	9.70935	10.1684	10.4454	10.0989	10.6505	9.03159	9.85462	10.5288	10.3159	11.7531	10.4123	11.4631	10.2036	10.4511	11.51	11.3768	11.3201	10.7445
Sltm	9.00812	9.40299	8.0498	9.90535	9.14826	8.88338	9.31387	9.71481	9.45802	9.85581	9.1588	9.14134	8.83637	9.28995	9.94094	8.31959	8.83425	8.44983	9.08374	9.21345	9.14904	9.4291	8.50179	8.8261	8.59013	8.98812	8.27542	9.72129	10.1781	9.82549	9.30324	8.67558	10.2371	9.43325	10.6266	10.4107	10.1505	10.4923	10.0122	10.9353	11.1613	10.48	10.8722
Prpf38b	9.08773	8.42643	8.95909	9.62347	9.07967	9.37268	8.70955	8.75726	9.89121	9.83049	9.54495	9.50032	9.48041	9.35608	9.77418	8.41241	9.34854	9.23413	9.48775	9.09966	9.47168	8.85989	9.07043	8.47235	8.75126	9.79714	9.55279	9.27007	9.37809	9.55925	9.40215	8.9726	9.99631	10.1147	11.2291	10.5777	10.1429	10.6268	9.90836	11.0195	10.9167	10.3095	10.3728
Prpf4b	8.9077	9.46866	9.4465	9.39594	9.35724	10.3156	8.70955	9.17314	8.41857	9.85581	9.33413	10.2117	9.42813	8.97822	9.9457	8.83759	9.41481	9.43014	9.52361	9.73546	9.78425	8.97556	9.27307	9.55465	9.5162	9.44714	9.28515	10.5854	10.612	10.1818	10.5739	9.81661	10.2521	8.86598	10.7617	9.87949	10.1138	10.2374	10.2399	11.0098	11.4242	10.6556	11.2619
Rbm39	9.98532	9.9692	10.0678	10.4018	9.99033	9.83098	10.6232	10.0184	9.76167	10.8775	10.3433	10.0122	10.1742	10.8374	10.3132	9.91746	10.751	10.2894	10.2055	10.6182	10.6025	10.3242	10.2244	9.97055	9.9465	10.071	10.0426	11.3613	9.78135	10.7755	11.0894	10.4631	9.97618	11.4106	10.7372	11.0092	11.1772	11.4615	11.8558	11.9266	11.6398	11.8333	12.2216
Egfl7	8.71688	9.29127	9.68459	10.3721	9.72758	9.7625	9.76851	10.0732	9.71957	10.4319	9.1066	9.74882	10.0637	9.96473	10.4469	8.19447	9.56324	9.49375	9.95564	9.87111	9.61796	9.64565	9.87731	10.0669	10.0191	9.83351	9.58727	11.8773	10.2964	11.2351	10.3865	10.395	10.3784	10.8344	10.8434	9.91359	10.9813	11.2446	12.3295	12.0075	11.9942	11.222	12.5085
Numa1	11.0669	11.2332	11.4122	11.2013	10.9949	11.2219	11.0053	11.2036	11.6354	11.357	10.3268	10.5204	11.4398	11.249	11.5673	10.8725	11.0788	11.1195	11.5009	11.6903	11.4051	11.0152	11.3169	11.2705	11.1568	11.1599	11.4358	11.7634	11.1594	11.2635	11.3392	11.3952	11.8219	11.3949	11.3009	11.8639	11.4603	11.926	11.4433	11.8946	12.0234	11.8277	11.8768
Spen	10.5657	11.0246	10.5129	10.4743	10.5351	11.5237	10.9276	11.3305	10.9105	11.233	10.8614	10.0846	10.91	9.87091	11.2885	10.5639	10.7825	10.8729	10.8342	10.9094	10.2987	10.6939	10.6878	11.0817	10.246	10.5912	10.9216	11.2932	10.9253	10.8623	10.4674	10.479	11.7741	10.5398	11.4265	11.6017	11.0519	11.7315	11.6035	12.1892	11.5983	11.4133	11.2965
Pcnt	9.3778	10.1909	9.78814	9.07888	9.39402	9.78049	8.93145	10.1993	9.8836	9.67979	9.41049	9.11391	9.62949	9.66271	10.5631	9.37613	9.2061	9.22052	9.88415	10.0497	9.3267	9.52094	9.90925	9.82562	8.459	9.96842	8.93348	10.5291	9.75058	9.71914	9.61851	9.28907	10.7292	10.3723	10.7032	10.6296	10.2878	10.4998	10.6112	10.8708	10.375	9.90207	10.4117
Rock1	10.6623	10.6048	10.2848	10.3914	10.7817	10.711	10.9441	11.2519	10.281	10.8246	10.7865	10.8023	10.2839	11.8304	11.1915	10.8268	10.3579	10.2453	10.6652	10.5435	10.6302	10.8233	10.4537	10.6834	10.531	10.0918	10.3457	10.3924	10.9006	10.4636	10.6214	10.6155	11.3889	10.8259	11.1504	11.2181	10.8167	11.4036	10.9233	11.3933	11.2879	11.2598	11.172
Itsn2	10.1592	10.533	10.6596	10.3364	10.5223	10.7308	10.5078	10.8799	10.3452	10.618	10.3206	10.4431	10.1517	11.2638	10.5222	10.6944	9.93276	9.55467	10.3442	9.98612	10.3167	10.3798	10.2699	10.2588	10.3941	10.3892	10.2382	10.7618	10.6365	10.2445	10.4874	10.5324	10.8285	10.7849	10.5749	11.4244	10.6388	11.0005	10.821	11.4343	11.4366	10.3635	11.2069
Kat6b	8.85474	9.79991	9.07646	9.35367	9.65871	9.66663	10.6697	9.0745	8.85174	9.35689	9.11623	8.81324	9.40604	9.037	9.14656	9.487	8.49716	9.31746	8.97217	8.88135	9.13415	9.40539	9.22226	9.25584	8.29028	9.29243	9.68148	9.73795	9.17678	9.72857	9.56192	9.42309	9.1552	9.72086	10.754	10.4803	10.3248	10.4252	10.0743	10.3165	10.4051	9.94248	9.65574
Rbm5	9.33976	9.3257	8.62799	9.58136	8.08733	8.97603	9.30877	9.67638	9.53123	9.70231	9.732	9.79791	9.72436	10.1412	9.28834	9.99455	9.43697	9.52176	10.0692	9.66549	9.60532	9.65022	9.72829	9.09342	10.0595	9.44714	9.66773	10.026	10.5498	9.7317	10.2781	9.50411	10.2258	10.9225	9.93057	10.1943	10.6599	10.8541	11.4011	10.5426	10.7438	10.5351	10.9332
Tmpo	9.18479	9.96739	9.57561	9.91991	8.97566	9.27139	8.93807	9.83386	9.4443	10.1704	9.57321	9.96075	9.53086	9.27048	10.1075	9.125	10.1293	10.2363	10.5154	10.2151	9.77581	9.7885	9.65858	9.54926	9.85557	10.0265	9.87732	10.1164	10.3453	10.2663	10.2475	10.2261	10.4466	10.4951	9.82088	10.0436	9.7956	11.4462	10.6713	10.5562	10.8749	10.8159	10.5287
Srsf5	10.1836	10.3274	10.3629	10.0111	9.13866	8.60926	9.37369	9.19801	9.71957	9.41257	9.72886	9.50877	9.33432	10.0299	9.44461	9.52907	9.64358	9.71208	10.31	10.3185	10.1438	9.49508	9.55199	10.1286	10.0412	9.91638	10.21	9.97071	10.6897	10.5495	9.98343	9.81887	11.4775	10.4125	10.2302	10.6434	9.6694	10.9868	11.437	11.4158	11.4824	11.0191	11.7574
Rsrc2	8.93027	9.11873	9.08733	9.10034	8.51595	8.43286	9.12952	9.97007	9.41294	9.12656	9.08223	8.73618	8.13259	8.89169	9.59775	8.88696	9.1642	9.15048	8.96485	9.08201	9.09127	9.1075	8.58984	8.95581	9.42076	8.42855	9.66312	9.08388	9.55867	9.64141	7.73936	9.48428	9.68524	9.80526	10.8687	10.1046	9.72506	10.6601	11.2815	10.4434	10.8157	10.7581	10.9307
Baz2b	10.1849	10.2368	10.3997	10.1452	9.85029	10.0764	10.5211	10.0542	9.41997	9.39194	9.75684	10.3332	10.0413	10.5573	9.97397	9.98702	9.36482	9.66596	10.0234	9.71557	10.2138	9.50231	9.90451	9.99747	9.88652	9.44421	9.91271	10.6463	10.837	10.2401	9.87868	9.93822	10.8812	10.4294	10.4239	10.2847	10.6901	11.0584	11.342	10.8482	11.1384	10.5483	10.8869
Fus	9.56459	10.2682	10.4595	9.49972	9.25875	9.35178	10.2126	9.85903	9.02305	9.72448	9.74758	10.4693	9.23757	10.0471	9.13826	9.50819	9.96363	9.88738	9.79754	9.87522	9.76619	9.19843	9.7625	10.2695	9.53195	10.1488	9.78272	10.0711	10.6402	9.89133	9.72898	10.0093	10.8728	10.6782	10.3744	10.2594	10.6468	10.8551	10.9181	10.3728	10.4723	9.83035	10.8981
Tnrc6c	9.64086	10.2548	9.37142	10.0732	9.63159	10.0507	9.15816	9.72169	10.9977	9.79949	10.2523	9.39029	9.97858	9.77747	9.6158	8.69706	10.0496	9.91158	9.38243	9.65836	9.71826	9.01046	9.091	9.73017	9.09654	9.69706	10.152	10.1879	10.088	10.175	10.0977	9.98535	11.0404	10.4816	10.6618	10.0998	10.4606	10.7947	10.7289	11.2203	10.6726	10.3249	10.6346
Kat6a	10.9613	11.272	11.258	10.8075	11.0839	11.6605	10.7031	11.2719	11.7625	11.1412	11.2028	11.074	11.1491	11.3405	10.9802	10.797	10.9758	11.0992	10.8926	10.9735	10.551	11.0903	11.1141	11.0845	11.0696	10.945	11.1823	11.0134	11.7579	11.1012	10.8117	11.2459	11.7381	12.2228	11.8766	11.379	11.4558	12.171	11.4729	11.3779	11.8751	11.3392	11.7778
Fcho2	9.8173	9.64264	10.0138	9.98596	10.1707	10.8904	9.94648	9.99866	10.3191	9.56777	9.98952	10.4387	10.3777	10.9761	10.3568	9.81916	10.1225	10.1128	10.3856	10.1509	10.205	10.1311	10.4479	10.9597	10.6282	10.0918	9.73079	10.1116	10.6495	10.0172	10.6563	10.5282	11.5549	11.6468	10.677	10.1767	10.6059	11.1246	10.949	10.8663	10.8841	10.7475	11.2784
Zfp638	9.548	9.34542	9.29847	9.42685	9.15303	10.3233	9.87584	8.60191	9.03682	10.1085	9.06741	9.11943	9.76707	10.3175	9.25801	10.584	9.54091	9.58862	9.1824	9.53538	9.55492	9.61397	9.33631	9.45314	8.82127	9.82901	9.1334	9.08062	10.7515	9.23251	9.31745	9.40512	9.51278	10.1761	10.17	10.3725	10.243	11.0604	10.1716	10.9443	10.4278	9.99921	10.544
Tut7	9.98993	9.81211	9.45771	9.78327	9.60743	10.1352	9.55688	9.73874	10.2118	10.1704	10.0359	10.0416	9.60476	10.1305	10.2947	10.1306	9.88197	9.52914	9.64256	9.81346	9.82627	9.90108	9.98765	10.233	9.42076	9.33745	8.57939	9.76462	10.449	9.98347	9.39099	9.87217	9.22129	10.7827	10.2914	10.3482	10.5075	10.3746	10.4529	10.6039	10.3808	10.1293	10.6927
Gpatch8	9.26054	9.33136	9.16804	9.38549	9.68863	9.88601	8.55449	8.71652	8.68674	9.5981	8.91018	9.18417	9.17176	9.90918	9.81641	9.47629	9.31542	9.34699	9.94947	9.26675	9.23281	8.82917	9.26486	9.53436	9.28178	9.50466	10.0497	9.81455	9.82795	9.65136	9.50509	9.65873	10.0741	10.2572	10.2936	10.1192	9.64732	9.90897	8.538	10.2724	10.5274	10.0669	10.1755
Rock2	11.0256	11.1492	10.8798	10.814	11.06	11.0929	10.2261	10.8707	10.8904	10.9427	10.7545	10.943	11.0221	11.7128	11.2791	11.2353	10.6569	10.4899	11.0651	10.9588	10.6641	11.0043	10.7678	11.2299	10.627	10.4795	10.7605	11.3287	10.8723	10.921	10.5944	10.8812	12.1146	11.9311	12.1085	11.7725	11.3115	11.14	10.8704	11.614	11.5032	11.5466	11.77
Strn3	9.99453	10.2033	10.472	9.93432	10.5695	10.1934	9.15248	9.79852	9.85796	10.2451	10.3576	10.3068	9.80616	10.3688	10.2491	10.459	10.4469	10.1116	10.2643	10.0677	10.3617	10.3012	10.3708	10.2288	10.1524	10.2465	10.8666	9.42727	10.2822	10.097	9.7829	9.85462	11.2271	11.2862	10.8854	10.1978	10.8027	10.9606	9.38955	10.726	10.7523	10.7225	10.9332
Safb	8.85811	9.51167	8.71466	9.10459	8.9864	9.14173	9.48637	9.39159	9.89121	9.72997	8.91018	8.63173	9.8767	10.4618	10.2872	10.5177	9.11556	9.42619	9.77167	9.26128	9.42495	9.46432	9.45577	7.61163	9.04991	9.32792	8.68324	9.47773	10.1043	10.0502	9.66	10.0074	11.4933	10.8699	10.8513	10.483	10.023	10.8225	8.90724	10.2479	10.755	9.94903	10.9517
Ppp1r12a	10.2884	10.6176	10.4398	10.3809	10.401	10.0358	10.73	10.7345	11.0518	11.2349	11.1858	10.5036	10.8434	11.2736	10.9426	10.3282	10.684	10.6474	10.6762	10.5611	10.6364	10.3596	10.5956	10.3335	10.3204	10.322	10.4591	11.0688	10.8156	11.0657	10.7458	10.6829	11.4057	11.5752	11.4533	10.6951	10.5606	11.4732	11.2056	11.1806	10.934	11.1723	11.0783
Myo10	13.0779	13.0155	12.8956	12.5315	12.4717	12.7333	12.8641	12.9785	12.9112	13.8662	12.8515	12.8251	13.0806	13.0038	13.2955	12.767	12.4702	12.4823	12.5992	12.9201	12.6962	12.343	12.5627	12.6561	12.6321	12.4183	12.3239	12.9068	13.082	13.2861	12.3908	12.7161	13.8762	13.6483	13.0621	13.4072	13.0797	12.9836	12.8131	12.9754	13.3635	13.0644	13.104
Golim4	12.7248	12.9046	12.5358	11.8552	11.7913	12.5469	12.9174	12.2978	12.1802	13.2815	12.6928	13.0621	12.8014	12.8508	12.8312	12.4932	12.2014	12.351	12.8062	12.5044	12.8331	11.1924	11.6856	12.6937	12.4168	11.3841	11.7826	12.3308	12.9543	12.8094	11.5226	11.4956	13.3212	13.5396	13.8618	13.4587	13.5685	12.7618	11.9852	13.813	13.9254	13.7903	13.4567
Gm45315	0	0	0	2.0847	0	0	1.69838	0	1.41373	6.83136	3.3551	0	7.331	8.11807	7.9736	5.44175	1.04032	0	2.2237	2.58559	1.24573	2.09164	2.3817	1.26296	2.9442	0	0	7.83105	0	7.44428	1.0304	0	10.963	10.7223	11.3686	10.9627	10.8544	1.4033	2.16902	10.0034	11.3106	11.6761	1.89833
Tax1bp1	10.4644	10.6976	10.5824	10.0425	10.5766	10.0636	10.3102	10.1234	10.1749	10.4419	10.4633	10.3308	10.1724	10.7558	10.3851	10.9938	10.2681	10.5991	10.4859	10.9513	10.8855	10.746	10.7903	10.3303	10.3753	10.983	10.8565	10.3168	10.3499	10.5172	10.3281	10.7744	10.397	10.6829	10.1168	10.7827	10.9946	10.9244	11.2247	10.0169	10.9981	10.9978	11.07
Slk	11.045	10.7052	10.6657	10.823	10.9086	10.1749	10.2043	10.3243	10.5703	10.579	10.9286	10.6212	10.6569	11.2465	10.8104	10.9167	10.7323	10.3521	10.7678	11.0787	10.5078	10.8984	11.0501	10.6592	10.149	10.6279	10.6009	10.606	10.9616	10.6976	10.4341	10.5031	11.1292	11.3319	10.6801	11.2173	10.7903	11.0015	11.3016	10.2595	11.259	11.1069	11.39
Ranbp2	10.8965	10.7074	11.2182	10.7242	10.6392	9.80266	9.77961	10.5105	10.358	10.5009	10.5688	10.6654	11.058	11.0175	10.4436	10.9635	10.4782	10.5956	10.6536	10.5579	10.6368	10.8838	10.9531	10.4926	10.6403	10.9335	10.2164	11.0397	10.9177	10.7755	10.0587	10.3965	10.8046	11.3032	11.1553	10.4265	11.1925	11.7556	10.5351	10.7888	10.7873	10.8543	11.329
Hnrnpr	9.75545	9.65171	9.96943	9.19515	10.0427	8.59916	9.49088	8.873	9.50834	9.29157	10.2192	10.1319	9.70897	9.78435	9.30327	9.65789	9.42371	9.69085	9.91865	9.37071	9.82026	10.0282	9.56141	9.12269	9.61561	9.55454	10.032	10.3279	10.466	9.89133	9.5973	9.66629	9.42311	9.3821	9.39721	10.4574	10.2949	10.7249	9.86573	10.1079	10.4896	10.3364	10.4951
Smg1	9.98532	10.0943	10.0439	10.0179	9.53609	10.3295	9.56545	10.5478	8.9078	10.7908	9.93068	10.5636	10.3164	10.8473	10.43	9.28086	9.88519	9.70721	9.51083	9.69133	9.72236	9.90272	9.65858	10.2059	9.57818	9.66714	9.51234	10.0562	10.4058	10.1588	10.2647	10.1758	11.2421	11.3032	9.78432	10.7939	10.7514	10.6139	10.4884	10.4412	10.6522	10.6275	10.8496
Rai14	9.74093	10.0589	10.2832	10.4138	9.99831	10.1715	9.75733	10.3533	9.42347	10.9117	10.427	10.2848	10.1015	10.5693	10.2258	10.3162	10.1549	9.83922	9.94452	10.0695	10.5139	10.7444	10.3446	10.0441	10.1558	9.85578	9.808	10.3182	9.6906	10.9984	9.69308	10.3519	11	11.6201	9.92774	10.584	10.3705	10.784	9.9136	10.9321	10.4291	10.3651	11.4122
Sfpq	10.3399	10.3802	9.98308	10.896	10.3909	10.8748	10.3653	11.0965	10.1134	10.6902	10.6187	10.699	10.4566	10.4831	11.2941	10.2735	10.5036	10.5492	10.5356	10.8533	10.4559	11.3984	11.1464	10.6174	10.0246	10.6863	10.5912	10.4605	10.4362	11.0507	10.8357	10.6928	10.7385	11.9825	10.5221	11.2663	11.0445	11.6319	11.6466	11.389	11.4878	11.02	11.3656
Smc3	10.318	10.0086	9.81017	10.3544	9.96882	10.0617	9.97251	10.331	9.38089	10.0657	10.3289	10.4887	9.94833	11.0058	10.3532	9.30527	9.89483	9.8258	10.2406	9.92902	9.99862	10.1307	10.3182	10.2489	9.63518	10.4358	10.0426	9.62382	9.38255	10.2663	10.5983	9.9403	10.6079	10.3547	10.1782	10.5012	10.5297	10.3606	10.4601	10.8852	10.8161	10.3041	10.8695
Sf1	10.46	10.1924	9.96747	10.4241	10.5623	10.2217	10.2974	10.2115	10.0738	10.6269	10.0257	10.5391	10.7171	10.5124	10.4436	10.3041	10.7537	10.4956	10.4143	10.3733	10.7224	10.4681	10.5399	10.4721	9.73605	10.2666	10.6009	10.2472	10.2917	11.0331	10.7701	10.7791	10.8884	11.5841	9.52713	10.1813	10.9298	10.6081	10.7627	10.7318	10.5984	10.2912	10.5156
Ubl3	10.6516	10.7692	10.5759	10.6136	10.7363	10.7537	11.0349	10.8598	10.5367	10.8799	10.3164	10.6232	11.058	10.8989	10.8465	10.4913	10.4093	10.209	10.5182	10.5624	10.7276	11.0459	10.6865	10.5961	10.7765	10.7085	10.3798	10.6897	10.6082	10.9114	11.1476	10.9957	10.6981	11.5841	10.987	10.8641	10.583	11.0964	10.9881	10.9964	10.6972	11.2069	11.4091
Rnf20	9.28327	9.29417	9.42095	9.50938	9.13383	9.31523	9.69616	9.94089	8.87238	9.75711	9.88633	9.92331	9.62403	9.6477	9.30327	10.4371	9.2717	9.13605	9.55374	9.58884	9.63486	9.72874	9.23408	9.68672	9.80247	9.81316	9.19219	9.16311	9.80151	9.66779	10.3116	10.14	8.56951	10.2666	9.98088	10.643	9.40092	10.187	10.2503	10.272	10.0222	10.1984	10.5718
Aff1	10.1316	10.0209	10.2578	9.75919	8.79187	9.98821	9.77222	9.65138	10.2259	10.656	9.49414	9.30068	10.5063	9.50509	10.5475	9.99455	10.0865	9.86131	10.01	10.0273	10.2629	9.86115	10.1435	10.0669	10.1524	10.2798	9.54278	11.0117	10.3292	10.7526	10.6243	10.2599	10.1776	11.648	10.4089	10.0151	9.99987	10.578	10.4565	9.74893	10.5304	10.6988	10.3669
Lmo2	10.1344	10.1657	9.96355	10.1919	9.63842	10.1034	9.92332	10.4825	10.4941	10.7961	9.5697	9.92647	10.4869	10.2595	10.6238	9.87731	9.97427	9.76928	9.87897	9.77883	10.9017	10.2034	10.1806	10.6741	10.1128	10.7352	9.30304	10.3375	10.1626	11.304	10.6619	10.5269	11.1662	10.798	10.3735	10.0826	10.4752	11.0369	11.0489	10.5697	9.88579	9.92542	10.6676
Ddx17	10.4874	10.2608	10.7307	10.4461	9.85909	10.9788	10.2999	10.0295	9.96993	10.5264	10.1898	10.8954	10.3198	10.7168	10.8052	10.8184	10.5753	10.3131	10.5644	10.3061	10.37	10.8626	10.5065	10.3544	10.2187	10.5191	10.1749	10.7739	10.8881	11.1204	10.7219	10.6129	10.7622	11.1887	10.8895	10.513	11.0717	10.7266	11.1819	11.0527	10.9584	9.7234	10.6808
Luzp1	11.3248	11.283	10.929	10.6707	11.2834	11.6899	10.6816	11.4677	11.2492	11.6382	11.3672	10.913	11.2474	11.3074	11.001	10.8184	11.2299	10.9798	11.025	10.9204	11.0829	11.7454	11.1752	11.2912	10.5414	11.014	10.8924	10.8157	11.0273	11.0842	11.0629	11.3324	11.0766	10.7562	11.7673	11.7012	11.209	11.2499	11.2611	11.1986	11.502	11.4384	10.9386
Rtf1	10.1441	9.51167	8.84418	9.12149	9.57576	9.08859	10.1541	10.2261	9.52473	10.4913	9.97106	9.43531	9.60199	9.57022	10.137	9.06907	9.01896	9.41229	9.45388	9.09702	9.43713	9.36075	9.20521	9.42403	9.22479	9.94367	8.22626	9.1815	9.05894	9.1739	9.68945	9.25603	10.7157	9.5665	10.503	10.7567	10.6995	10.4102	9.72676	10.4069	10.8148	10.2188	10.6925
Mink1	11.3447	11.1612	11.2297	11.1732	11.0095	10.3017	11.3045	11.8303	11.0552	11.4663	11.357	11.1797	10.8586	10.7767	10.7076	10.7219	10.4014	10.5364	10.7492	10.8291	10.924	11.1845	11.0473	10.5496	10.9939	11.1264	10.1388	10.5854	10.8787	10.6864	10.9001	10.5971	11.3161	10.4516	11.8222	11.8344	11.2589	11.3696	11.1819	11.6014	11.4491	11.3736	11.819
Smarca4	11.4371	11.0845	11.2419	11.109	10.8092	11.1398	11.2852	11.6273	11.0518	11.1657	11.1557	11.2977	11.092	10.6506	10.7159	10.831	10.6128	10.6834	10.9655	10.9256	10.7077	11.253	10.7652	10.5882	10.7192	10.6058	10.36	10.8865	11.3275	10.7135	11.1073	10.4718	10.7035	10.421	11.5417	11.4956	11.4148	10.9613	11.1038	11.3002	10.8709	10.7989	11.1175
Supt6	10.7921	10.5765	11.0469	10.4326	10.596	10.2184	10.8664	11.1887	10.2259	10.8475	10.894	10.7408	10.4839	10.4402	11.1995	10.3518	10.6254	10.5938	10.6381	10.9034	10.2987	10.6539	10.2845	10.2439	10.3533	10.4059	10.2628	10.4643	11.0527	10.6288	10.0852	10.4961	10.6166	10.1286	11.4441	10.9082	10.734	10.431	10.4384	11.6783	11.276	10.6067	10.9329
Zc3h18	8.9525	8.93763	9.27648	8.97582	8.39213	9.09937	8.94466	10.0785	8.14935	9.15948	9.81715	9.21548	9.31074	9.44558	7.87714	9.24344	8.49294	9.0386	9.26881	9.22555	8.78421	8.5855	8.92071	8.70791	8.3973	8.55374	8.46749	9.63275	8.98449	9.33071	7.2095	7.97547	9.48456	8.91478	9.48767	9.61138	9.93038	9.75927	8.55151	9.58073	10.3636	10.6362	10.3585
Filip1	9.99453	10.0331	9.75898	9.76726	10.2284	10.3431	10.2999	10.9693	10.4706	10.5607	10.8	10.6767	9.8698	9.83161	8.72684	9.7318	10.1841	10.1091	10.559	10.6016	10.314	9.34475	9.56141	9.93591	9.94061	9.19795	10.1221	10.7381	10.052	9.54864	10.4895	9.84132	10.4915	9.82667	10.9798	10.9434	10.4957	10.6008	10.3904	10.7978	10.9551	10.5738	10.3359
Gm45552	10.1537173247759"	10.0555	10.027	9.56601	9.68203	10.0017	9.57398	10.1234	9.82657	10.7181	10.5965	11.177	9.41238	9.26065	9.98789	9.59986	10.3416	10.5886	10.2284	10.1782	10.3447	9.62129	9.76425	10.0921	10.2187	9.60275	9.90492	9.76462	10.1934	9.82255	9.26708	10.1598	10.0593	9.62634	10.4757	10.2932	10.1075	10.1427	9.78797	10.5159	10.3615	10.8524	10.5952
Ccser2	10.6487	10.5268	10.3236	10.1657	10.6186	10.7974	10.8507	10.5244	10.5766	10.822	10.8325	10.5616	10.4959	10.5812	10.8311	8.76904	10.2481	10.2044	10.1822	9.9369	9.57127	10.133	10.5224	10.5797	10.4449	10.1067	10.2536	10.3538	10.885	10.0922	9.97449	9.81887	9.86868	10.2285	10.8395	10.8803	11.016	10.5399	10.409	9.82072	10.348	10.2365	10.4987
Eif4g3	10.5821	10.5609	10.7468	10.8997	11.2702	10.9433	10.8507	11.6518	11.1481	10.7803	10.574	10.8023	10.6768	10.2644	10.503	9.45462	10.2693	10.1718	10.2206	10.5328	10.0235	10.4147	10.5605	10.2954	9.80895	10.4164	10.3572	10.5946	10.7076	10.6767	10.0825	9.99539	10.4883	11.0572	11.1414	11.106	10.8622	11.42	10.9843	10.9247	10.6784	10.8889	10.998
Tle5	10.7708	10.4766	10.614	10.8688	10.9531	11.3762	11.6431	10.9209	11.5027	11.5353	11.299	11.4415	10.8005	10.2791	10.3021	9.65789	10.6579	10.8787	10.3087	10.6228	10.2345	10.3416	10.5337	10.7035	10.7897	10.6344	10.7967	11.1125	11.0818	10.1887	9.44809	10.3736	9.53435	11.7468	11.5094	11.1834	10.8276	10.9758	10.9452	11.0562	10.7023	10.8403	11.4537
Scaf11	10.0806	10.7878	10.4497	10.0336	10.5605	10.2939	10.338	10.9693	10.4501	10.9522	10.3697	10.2271	10.7538	10.4227	10.5724	9.49763	10.2556	10.0229	10.1246	10.4091	10.3741	10.2228	10.1906	10.3114	10.3098	10.2106	10.7032	10.4742	10.1909	9.34303	9.86423	10.5241	10.821	11.1502	10.2361	10.292	9.85393	10.6489	10.3885	10.4478	10.1992	10.3924	10.8069
Trim56	10.3954	10.613	9.78369	10.3237	10.2752	10.6426	10.0012	10.6084	10.4154	10.8013	10.717	10.3498	10.5357	10.5573	9.84729	9.11122	9.71243	9.79093	9.92621	10.1292	10.1066	10.4386	10.0653	10.3413	10.1301	10.1398	10.3313	10.3592	9.58991	9.77481	10.1529	10.1968	10.5607	10.4125	11.2866	10.5346	10.1818	10.4569	10.1628	10.1683	9.76017	10.9341	10.0701
Dpp8	11.064	10.9548	10.7003	10.8166	11.0239	11.4149	11.0163	10.5898	10.9799	11.2445	11.4466	11.0626	10.8771	10.8107	10.9113	9.21795	10.7287	10.6965	10.7857	10.8365	10.7913	10.9381	10.7505	10.9873	10.8837	10.3754	10.9784	11.5809	10.2483	9.66779	10.1842	10.6616	11.7126	11.0112	11.3142	11.3279	11.1639	11.1995	10.5024	10.7861	10.6356	11.1943	11.1962
Mapre1	9.21662	9.8774	9.37142	9.95095	9.85616	10.1934	10.0294	10.0972	10.4974	10.3699	10.3143	10.27	10.0207	9.97078	9.54221	8.69706	9.71243	9.60267	9.81302	9.72924	10.0216	10.1775	10.4601	9.92037	9.72468	9.7432	9.0369	9.18454	9.54678	9.16929	9.54993	9.08222	10.5501	10.4599	10.4509	10.4575	10.1884	8.90701	9.67524	10.5597	10.0867	10.401	10.7205
Dync1li2	9.95262	10.406	10.0587	10.1718	10.7864	10.6302	10.4348	10.9504	10.6169	11.273	10.9121	10.7798	10.4097	10.4271	10.7019	10.0316	9.93588	9.94231	9.65777	10.3022	9.9298	10.3541	9.89124	9.7086	10.1659	9.87336	9.51234	9.30403	9.97125	9.63139	8.98782	10.1291	10.9956	10.4654	10.441	10.4869	10.6909	10.468	10.7034	10.3464	10.3787	10.742	10.7279
Ccdc47	9.08486	9.97645	9.21834	9.89801	9.91359	10.2364	9.90991	10.3288	9.69371	10.2063	10.5775	10.721	9.43126	10.2346	10.0556	8.90304	9.84266	10.1055	10.1738	10.2151	9.27654	9.79969	9.71208	9.89514	9.55011	9.87989	8.93348	9.16311	9.02505	9.79888	8.23488	9.59146	10.6166	10.1992	10.9357	10.362	10.841	9.71703	9.58287	9.86455	10.1211	10.8893	10.5777
Nap1l1	9.40798	9.55827	9.21174	9.43024	10.4328	9.26502	10.3823	9.34334	9.51492	10.5264	10.1316	10.4908	9.73452	10.4915	10.4736	8.36675	9.88197	9.62695	9.73629	9.93346	9.44141	9.6378	9.91766	9.50825	9.89264	10.1452	9.87732	8.24644	9.37361	9.99654	9.11804	8.84955	9.71793	10.2317	10.4803	9.51954	10.7298	9.34095	10.086	10.1393	10.121	10.572	10.4545
Cyb5r3	10.6331	10.6372	10.404	11.2013	11.9832	12.1105	11.8424	11.9668	11.7933	11.5243	11.9792	11.6488	11.0355	10.6163	10.9426	10.4699	10.9849	10.6792	10.9944	11.0378	11.1899	10.8921	11.3446	11.1379	11.0415	11.1741	11.1935	10.2208	9.65781	10.3358	11.1971	11.2576	9.99409	11.609	11.6787	11.4179	11.2004	11.9212	10.6604	10.9817	10.9109	11.2717	11.0835
Pea15a	11.382	11.3804	11.0853	11.1973	11.7967	11.8921	12.5471	11.5579	11.6719	11.8074	11.7762	12.0171	11.1165	11.2539	11.5297	10.9127	11.0618	11.3333	11.2667	11.1257	11.1852	11.308	11.323	10.9475	11.4968	11.0288	11.2924	10.9415	10.4384	11.0356	10.8626	10.8692	11.1583	10.8407	10.9675	11.7074	11.7641	11.1947	10.9881	11.0505	11.4295	11.7077	11.3107
C130074G19Rik	12.5207789561838"	12.7122	12.2257	12.4669	12.9045	12.9297	13.4262	13.2269	13.0291	13.5552	12.8839	12.8373	12.4228	12.6395	12.3755	11.7328	12.0893	12.2255	12.2618	12.0569	12.5677	12.485	12.6016	12.4009	12.6345	12.6334	12.5228	11.9976	11.2611	12.3835	11.9041	11.9848	13.0078	12.2195	13.4637	13.0108	13.2878	12.5584	12.686	12.0873	12.4538	12.4191	12.8809
Bnip2	10.1889	10.0759	9.9753	10.3108	11.0638	11.1407	11.2174	11.1136	10.1477	11.2954	10.8296	10.721	10.3248	10.387	9.03474	9.92536	10.2279	9.89882	10.5698	10.0659	10.7798	10.8091	10.5524	10.2439	10.0357	10.363	9.66312	9.11291	9.97421	10.1703	9.71114	10.2797	10.8896	10.8173	11.4382	11.1935	11.5675	10.8241	9.8872	10.0219	10.695	11.5098	11.3245
Tpm4	11.6642	11.6873	11.5547	11.6427	12.2013	12.1189	12.3894	12.159	11.9502	11.8559	11.9983	12.1316	11.3747	11.4133	11.3899	11.4882	11.7616	11.6474	11.889	12.0747	11.9729	12.5136	11.8419	11.5478	12.0836	11.9169	11.79	10.5854	10.975	11.078	11.7308	11.7247	12.8564	12.3398	12.5126	12.5159	12.2554	12.0881	12.3615	11.8413	11.9913	12.6662	12.4125
Bag1	9.55839	9.7137	9.40945	10.3526	9.84735	9.98045	10.2922	9.0029	10.8585	10.3415	10.1599	10.1401	9.00961	9.12634	8.16553	9.37613	9.69415	9.95879	10.0578	9.81078	9.37963	10.2638	9.85397	9.32517	9.92678	9.81771	9.56273	8.55924	7.46259	9.05901	9.73781	8.93553	10.2687	9.32306	10.8415	10.4986	11.0312	9.3913	8.96895	10.0912	10.2706	11.0861	10.6559
Canx	11.1742	11.3797	11.296	11.6537	12.1484	11.5876	12.2507	11.5071	11.6866	11.8721	11.9013	11.8894	11.3234	11.7307	10.8617	11.5635	11.6182	11.7297	11.6512	11.6464	11.5939	11.6718	11.7358	11.091	11.6752	11.4024	11.6847	11.1628	10.5832	11.3818	11.2382	11.4163	11.7793	11.9682	12.0689	11.9178	11.766	11.7152	10.7274	11.0034	11.721	11.6781	11.655
Gnb1	11.7925	11.9526	11.788	11.5127	11.577	12.0939	12.3252	11.2303	11.8054	11.687	12.2042	12.1767	11.7339	11.5886	11.7889	11.3335	11.9732	11.8038	11.6759	11.615	11.8126	11.4676	11.5786	11.751	11.9692	11.4515	11.735	11.1292	11.3516	11.6574	11.7722	11.7862	12.1952	11.9202	12.5564	12.0257	12.0519	11.7179	11.9708	11.8662	11.8868	12.062	12.0581
Uaca	11.4533	11.6889	11.7886	11.6824	11.8983	11.6857	11.9446	12.5649	12.4795	11.9341	11.6208	11.663	11.0559	10.8374	10.7187	11.1299	11.3065	11.1593	11.3983	11.8427	11.5046	11.7675	11.7173	11.2783	11.1952	11.4219	11.3365	10.6195	11.709	10.4158	11.6271	11.7175	11.3855	12.1379	11.7629	11.5975	11.8004	12.2854	11.9827	11.4677	11.9056	11.7298	12.6476
Synm	11.7346	12.1549	11.5573	11.8162	12.265	12.2797	12.0568	12.755	12.5485	12.6114	12.4705	12.2402	11.4583	11.5098	11.0962	11.3917	11.4857	11.5501	11.7814	11.4614	12.023	11.8317	12.1426	11.5532	11.8596	11.8656	11.6824	11.053	11.6229	11.4957	12.1208	11.6453	11.6255	12.4467	12.9678	12.7574	12.2186	12.8477	12.33	12.1874	12.5849	12.0194	11.9511
Smarcc2	11.2305	11.5617	10.934	11.3484	11.2996	11.6186	11.3999	11.7543	11.643	11.2636	11.4187	11.0669	10.9211	10.7382	10.2759	11.1999	10.9705	10.8054	11.0382	10.9418	10.8957	11.0607	10.7954	10.6648	10.8776	11.1518	10.9158	10.3805	11.2828	10.892	10.9489	10.6272	11.2176	12.315	11.811	11.8403	11.2955	11.3665	11.2034	11.3107	11.0457	11.5272	11.3752
Myo18a	11.1414	10.6987	10.4994	10.5003	11.0498	10.7651	10.7916	10.748	11.7211	11.3886	11.5586	11.4946	10.543	10.5452	11.0724	10.0243	10.4523	10.6286	10.9169	10.8246	10.8863	10.4356	10.4734	9.96551	10.5581	10.2666	9.7041	10.1588	10.4405	10.3683	10.2375	10.6129	10.8643	11.6612	11.4277	11.6651	11.2847	11.3922	11.4941	10.235	10.9616	10.6761	11.5156
Cgnl1	13.3301	13.5367	13.095	13.1788	13.5502	13.3775	13.6461	14.2023	14.1917	13.6364	13.7251	13.8155	12.9517	12.8051	12.9343	12.6622	12.8835	12.9875	13.29	13.3469	12.9628	13.0166	13.2216	12.831	12.7195	13.0514	12.8412	12.3118	12.8355	12.6605	13.074	12.9181	13.8885	13.865	13.7565	13.7382	13.3787	13.9858	13.8565	12.86	12.8993	13.1538	13.7195
Map4k4	11.8717	11.9309	11.4832	11.5262	11.9209	11.3312	11.9962	12.0208	12.0583	12.1815	11.6081	11.3327	11.5725	11.9159	11.2543	11.177	11.0788	10.9144	11.3782	11.5736	11.1134	11.5961	11.7426	10.9623	11.3304	11.3238	11.0366	10.3443	11.3379	11.2796	11.141	11.4341	12.0168	12.1111	11.8094	11.9673	11.9433	11.9254	11.3195	11.4489	11.728	11.5003	12.0051
Myh9	14.555	14.4076	14.4361	14.2932	14.652	14.1465	14.5458	14.9722	15.0078	14.9215	14.5292	14.5175	14.2091	14.0951	14.0084	14.0754	14.0132	13.8846	14.4461	14.7959	14.3462	14.8193	14.5112	13.7682	14.0459	14.2542	14.4214	13.316	14.1036	14.1307	14.0512	14.2735	14.8141	14.9158	14.9555	14.7472	14.6307	14.8359	14.2026	14.2318	14.5743	14.4799	14.7587
Htatsf1	9.82765	9.59403	9.30159	9.61455	9.6486	8.73448	10.0232	10.0705	10.0604	10.2717	9.38681	9.59065	9.74964	9.30915	9.01674	8.36675	9.24682	9.18125	9.47921	9.42771	9.14118	9.60527	9.51164	9.01165	8.88396	9.14829	10.1052	8.3202	9.42648	9.21473	9.15809	9.48713	10.5133	10.9714	10.7759	10.4002	9.96745	9.44745	10.0097	9.85009	10.4186	10.3029	10.533
Cald1	12.3181	12.0325	11.9713	12.336	12.383	11.7516	11.9079	13.3326	13.1657	13.2325	12.5535	12.356	12.3918	12.3929	11.9717	12.5896	11.7395	11.5739	11.8491	12.1234	11.8066	11.8688	12.1754	11.1702	11.1389	12.2409	11.3351	10.7515	11.6416	11.6267	12.1195	11.8507	13.1196	14.1611	13.1974	13.2794	12.6712	12.7462	12.766	12.3714	12.0383	13.1471	12.8109
Epb41l2	10.973	10.7107	10.4228	10.6166	11.0056	10.379	11.3399	11.5051	11.5216	11.2037	10.7652	10.7622	10.2274	10.4094	10.8388	10.6712	10.2203	10.0203	10.5405	10.5204	10.4163	10.448	10.3454	9.88663	9.83879	10.3846	10.5114	9.82629	10.1832	9.62131	10.7396	10.9427	10.7517	11.3453	11.2507	11.2488	11.0376	10.2739	10.9246	10.5205	10.8967	11.0687	11.2213
Dctn1	11.6173	11.6407	10.7929	11.3856	11.5004	10.7203	11.7027	11.5071	11.2413	11.9161	11.6157	11.8232	11.5177	11.0029	11.0101	10.9048	10.6682	10.7809	11.2778	11.3121	10.8874	11.1393	11.4846	10.434	10.7699	10.6383	10.8963	9.94404	9.65042	10.8892	11.0517	11.0583	11.3267	11.972	11.8198	11.6399	11.8616	11.487	11.5574	11.443	11.2202	11.1874	11.2555
Ubtf	10.4644	10.8679	9.74532	10.4376	10.5406	10.0727	10.3968	10.801	10.956	11.0321	10.8075	10.7045	10.2346	10.7938	9.50396	10.2797	10.2381	10.1202	10.2729	10.2451	10.5404	10.7011	10.4511	10.2136	9.9775	10.5177	10.0812	9.77474	10.3246	10.7072	10.2499	10.5241	10.6844	11.0037	11.205	10.8457	10.7671	10.4245	10.325	10.319	10.7961	10.8294	10.6597
Tnks1bp1	11.2588	11.3535	10.6103	11.2023	11.205	11.152	11.0594	11.5492	11.4743	11.6856	11.298	11.0966	10.8434	10.5248	11.0833	10.7354	10.8468	10.9818	10.8825	11.254	11.1089	11.7672	11.3169	10.7065	10.6973	11.234	11.0701	10.6779	10.5298	10.8335	11.2003	10.9765	11.3931	12.0829	11.599	11.3399	11.2236	11.4729	11.2734	10.5946	10.6239	10.7222	11.1782
Nes	12.559	12.4041	12.2485	12.4566	13.2709	12.5482	12.393	13.0108	12.9889	13.5216	12.3859	12.2529	12.0906	12.1629	11.9158	12.285	11.8941	11.4506	11.9846	12.5225	12.5367	13.4032	12.7877	12.3484	12.2299	12.5187	12.9355	11.805	11.5681	12.4769	11.7653	12.7118	12.4899	13.0987	13.5118	13.2369	12.8459	13.3563	13.0492	12.4849	12.6733	12.7132	12.6741
Smim10l1	10.2695	9.69187	9.63113	9.71535	9.90229	10.4425	10.404	9.76561	10.2339	10.146	9.31752	9.54208	9.7218	9.08236	8.78117	9.94879	9.10176	9.11904	9.29823	9.20042	9.92064	10.3888	9.99858	9.69649	10.1387	10.116	9.30304	9.87417	9.97717	8.98751	9.85938	9.73264	9.06067	11.0663	10.9067	10.856	10.4801	9.61601	10.1204	10.2943	9.88015	10.4021	10.3135
Kalrn	10.8122	10.8294	10.7272	10.5307	9.99033	10.6778	10.51	10.0597	9.67033	10.4652	10.6866	10.8329	10.1268	9.70682	10.0063	10.4645	9.47388	9.88019	8.90747	9.28692	9.84467	8.99926	9.8258	9.17079	9.56549	9.69953	9.56767	10.1999	10.0687	9.04901	10.3409	9.42011	8.73303	10.9943	11.9757	11.6882	11.2188	10.7411	10.6728	10.6783	10.3498	10.2793	10.4827
Myo6	11.1407	11.0912	10.3939	11.0529	11.698	11.1725	11.7673	11.2231	11.2736	11.5831	11.0998	11.6526	11.1067	11.2539	11.2075	10.9285	10.707	10.8773	10.4491	10.7562	10.8425	10.8331	10.6586	10.6334	11.287	10.7024	10.8646	10.786	11.0215	11.0927	10.9745	10.1968	11.0923	11.4359	11.3817	11.7016	11.157	11.348	10.9706	11.4337	11.2415	10.9089	11.513
Kidins220	10.6871	10.7408	10.4285	10.5558	10.6221	10.5721	10.375	10.8937	10.9953	10.1211	10.3494	10.5328	10.7016	10.173	10.1328	10.8602	10.0481	10.3185	10.0401	10.2029	10.132	10.0692	9.90873	10.1475	10.1023	9.85799	9.63043	10.412	10.5237	9.84006	10.0811	10.0485	11.2412	10.6616	10.9025	11.0992	10.5801	10.8826	9.72974	10.9596	11.4197	10.7154	10.9977
Rabep1	10.2946	10.1337	10.2737	10.0754	10.352	10.251	10.4899	9.78872	10.2037	9.92924	10.0883	10.5452	9.96137	9.6477	10.1821	10.1374	9.59118	9.78785	10.1191	9.56744	9.35341	9.89615	9.90767	9.4873	9.68767	9.68218	9.41697	10.0311	9.85392	9.53796	10.1462	9.2627	10.4369	10.7291	10.1161	10.9705	10.2678	10.2208	10.1339	10.0964	10.6757	10.4931	10.4404
Apoe	12.9802	13.1441	12.9115	13.7458	14.6396	12.8272	15.0198	13.526	14.5235	13.6146	12.6014	13.4841	12.949	12.2879	13.1196	13.2764	11.4436	12.4941	12.5777	12.3622	13.3989	13.7339	13.3301	12.3131	13.7455	13.3415	13.8523	12.757	12.2596	12.7161	13.6749	12.6663	13.7539	14.4611	15.2671	14.7904	15.2366	13.0332	13.7855	13.9922	14.9434	14.3845	13.7393
Sparcl1	14.613	14.6985	14.578	14.836	15.1467	14.4911	15.4847	14.5591	14.9074	14.6075	13.931	14.5211	14.8059	14.8205	14.8826	14.6686	13.9754	14.2618	14.4237	14.4304	14.0854	14.6176	14.5529	14.0066	14.3905	14.6952	14.7763	14.2612	14.2547	14.5663	14.4479	14.3314	15.5238	15.8718	15.395	15.0661	15.2665	14.9132	14.6428	15.2571	15.6673	15.5532	15.616
Trank1	7.79248	5.7874	8.84418	7.94111	8.25667	9.27457	8.79225	9.48752	7.96945	8.96836	7.35309	8.63945	7.67508	4.92414	6.62267	9.6388	6.45364	7.0748	7.0508	7.05964	7.72456	7.47779	5.15967	7.58031	5.58121	8.12538	8.49888	7.01873	6.61439	5.16995	8.38191	7.27962	8.85561	9.37631	10.5824	11.4675	10.841	9.65421	9.50167	8.93647	8.86633	9.4644	8.68602
Apc	11.1198	10.9456	11.0961	10.9419	11.3368	11.7759	11.4655	11.2929	11.2283	11.3781	10.9663	11.2252	11.0335	11.1958	11.2311	11.0527	10.2914	10.577	10.7145	10.7895	10.9482	10.7809	11.0783	11.204	10.675	10.8594	11.3365	11.2539	10.7618	11.0305	10.5185	10.6515	12.0129	11.5026	11.2916	11.9716	11.6395	11.4695	10.7829	11.4689	11.8061	11.3032	11.523
Myh10	11.085	11.1996	10.7973	11.0573	11.5022	11.399	11.3173	11.4554	11.4616	11.797	11.2197	11.7368	11.4977	11.6482	11.5265	11.3571	10.671	10.607	11.2882	11.1125	11.1183	10.8173	10.9495	10.9372	10.7329	10.5739	11.1514	10.5969	10.8057	10.9945	10.7752	11.0887	11.7889	11.6965	11.7415	12.262	12.084	11.5065	11.0345	11.2338	11.9051	11.7728	11.5511
Chmp3	10.1247	10.6463	10.1409	9.79121	10.3457	10.4068	10.3702	10.322	10.2078	10.6732	9.70352	9.93276	10.0166	10.387	9.59168	10.3922	9.4036	9.15525	9.6184	9.4731	10.2312	10.1616	10.454	9.25253	9.65688	9.57885	9.66773	9.91136	9.83448	9.86592	9.53784	9.83462	10.7829	11.2644	10.7574	11.1101	11.2985	9.65656	10.1759	10.6996	10.6711	10.8364	10.9226
Itsn1	10.0173	9.35934	10.1322	10.0667	10.3541	10.5604	9.77222	10.614	9.604	10.2023	10.1221	9.51297	9.56544	9.85793	10.1033	10.375	8.90273	8.98594	8.81371	9.36634	9.47516	9.231	9.55267	8.86776	8.8084	9.78558	8.90252	9.26145	9.54678	9.19672	9.21993	9.31175	9.81933	10.4182	11.0627	11.2806	10.7684	10.6492	9.96499	10.4655	9.89016	10.1749	10.0121
Chd3	11.3573	11.2895	11.3345	11.2033	11.5492	12.2598	11.2024	11.3135	11.5085	11.4313	11.5683	11.2507	10.9885	10.8604	10.6935	11.0527	10.1958	9.77395	10.4429	10.4471	10.5411	10.2096	10.549	10.6302	10.8898	10.4737	10.7518	11.191	10.9511	10.6338	10.559	10.8147	11.6462	11.8726	12.4024	12.8775	12.3019	11.5142	11.4442	11.4221	11.7699	11.6927	11.9328
Trim44	10.5111	11.0008	10.24	10.3703	10.8062	11.0416	11.0594	10.5651	10.6635	10.6761	10.9583	10.6897	10.5773	10.4618	10.2375	10.6617	9.9529	9.99255	9.71026	9.82571	9.88865	10.2625	10.2211	9.86838	9.8003	9.98266	10.0533	9.55733	10.0294	9.75956	10.4066	9.72058	11.4232	11.0735	11.903	12.1567	12.0855	11.1034	10.7843	10.8045	11.1726	11.0928	11.6457
Snhg11	8.20059	8.95972	8.56718	8.42894	9.16727	8.70653	7.66592	9.24174	8.72128	8.71515	8.95381	9.57866	8.47335	8.83981	7.56668	9.43263	6.73698	7.63583	7.432	6.89556	6.95115	7.21109	6.9926	6.98058	7.53778	7.45625	7.4503	7.73473	7.59166	6.70265	7.25943	7.72811	9.4198	9.44991	11.6508	11.5052	11.4393	9.23229	8.85915	9.7385	9.00024	9.32178	9.32301
Meg3	9.83450111511819"	10.0314	10.1668	11.1122	11.606	12.2602	11.3299	10.6808	10.9377	11.0909	11.2253	11.845	10.5573	10.5041	10.5286	9.62916	9.74655	10.078	10.0076	9.81933	10.1629	9.67666	9.95945	10.5967	10.3037	10.1685	9.33817	10.5692	9.94733	10.0223	9.31036	9.81434	11.3599	11.5105	13.8625	14.3712	13.8591	12.2534	11.4676	11.9563	11.904	12.4172	12.3893
Ubr3	10.2632	10.1043	9.72459	9.7347	10.3437	9.56653	9.99173	10.5613	9.64056	10.0394	10.2125	9.92962	9.98923	10.3317	9.88251	10.1168	10.1496	9.98452	9.94534	10.025	10.5381	10.235	9.67849	10.5327	9.88039	10.3059	10.3167	10.5912	10.2556	10.6603	10.5267	10.1723	10.6509	10.4153	10.8006	10.2941	10.7767	9.91832	9.84119	10.4842	10.5833	10.4631	10.1872
Phactr4	9.72257	9.73521	9.23473	9.83284	9.65535	9.2163	9.97895	9.97583	9.57281	10.8117	9.98689	9.66057	10.0797	9.55421	10.0017	9.92536	10.019	10.1153	10.0104	9.5092	9.94994	10.3708	10.0738	10.0556	10.1759	9.71179	9.95859	11.1605	9.50232	10.5845	9.67296	10.0231	10.3352	9.31095	11.2833	10.5158	11.1642	10.0919	9.65973	10.4847	11.0339	10.6474	10.4512
Pcmtd1	10.2388	10.0708	9.60867	10.084	10.7693	10.4938	10.4534	9.05829	10.0827	10.8849	10.2057	9.93903	9.39005	10.4227	8.71573	10.3865	9.95444	9.70721	9.67282	9.92704	10.1569	9.9958	10.6661	10.6567	10.2759	10.6058	9.84512	10.5422	9.90449	10.3192	9.20726	10.1509	9.32042	9.57665	10.992	10.5166	11.1959	10.2476	10.4972	10.6014	10.8721	10.9296	10.2662
Top2b	10.7591	10.5032	10.3777	9.84051	10.0581	10.5195	9.96281	9.92905	10.8507	10.3162	10.1575	9.83535	10.3712	10.4358	9.42427	10.3162	10.0935	10.2752	10.266	10.4221	10.2316	10.0774	10.2987	10.0171	10.5479	9.93114	10.1813	10.3885	10.0464	10.133	9.91341	10.031	9.79144	10.8842	10.905	10.355	11.1992	10.1747	10.1933	10.6504	10.658	10.4246	10.7424
Col4a2	12.9347	12.6242	13.2041	13.141	12.8537	12.731	13.0986	13.1761	13.1265	13.3088	12.9497	13.0466	12.9046	12.7734	13.3324	13.1053	13.24	13.0547	13.7433	13.9211	13.4571	13.2875	13.5813	12.9408	13.1097	12.9356	12.9427	12.5925	13.0595	13.2843	13.0297	13.2578	14.126	13.935	12.6334	13.0454	12.8988	13.3733	13.1456	12.8709	12.9114	13.096	13.8024
Col4a1	13.3606	13.1537	13.5967	13.4918	13.3882	12.9033	13.2681	13.6681	13.0117	13.6516	13.348	13.2967	13.3939	12.8808	13.8509	13.4445	13.6348	13.5719	14.0995	14.342	13.8815	13.984	14.1754	13.2655	13.4793	13.5268	13.5757	12.9861	13.1618	13.6836	13.6025	13.5388	14.4626	13.5755	12.5599	13.4143	13.2059	13.7152	13.1642	13.234	13.5181	13.2522	14.0996
Hnrnpab	10.4522	9.61738	10.3599	9.91991	10.1636	9.24573	9.81959	10.4204	9.78635	9.4987	10.3392	10.0211	9.45911	9.16901	9.6915	10.9749	10.7314	10.5797	10.7986	11.0068	10.5427	10.6986	10.8803	9.41666	10.5401	10.3156	10.2989	9.81062	8.92449	10.2023	10.2175	10.5732	11.6046	10.7628	10.6358	10.8771	9.92481	11.0582	10.679	10.4861	11.0597	11.1013	11.1986
Actn4	11.8838	11.8729	11.959	11.8852	11.7666	12.0872	11.8944	12.1571	11.8529	12.2336	11.5604	11.663	11.5243	11.6273	12.2002	11.8741	11.9211	11.8649	12.2379	12.0838	12.1903	12.4152	12.1737	12.2546	11.8803	12.0102	12.447	11.3403	11.9665	12.2036	11.8542	12.2016	12.6246	12.411	11.828	11.6875	11.9542	12.1959	12.2623	12.4119	12.2435	12.187	12.6241
Fermt2	11.235	11.3283	11.6154	11.376	11.4662	11.4106	11.5338	10.9058	10.9328	11.4778	11.2219	11.134	11.2962	11.0859	11.4515	11.7836	11.4003	11.3104	11.2336	11.5427	11.4393	11.3797	11.2774	11.645	11.3039	11.5908	11.2392	10.8535	11.3686	11.2678	11.0665	11.405	11.7234	11.8859	11.325	11.23	11.3578	11.4903	11.6252	11.5696	11.5999	11.5986	12.0092
Sf3b2	11.0075	11.0255	10.929	11.2625	11.1013	11.291	10.8542	11.0107	11.0541	11.4127	11.0057	10.9829	11.1077	11.3311	10.9732	11.6589	11.1623	11.2335	11.5812	11.2061	11.2057	11.444	11.4867	10.4828	10.8527	11.4256	11.5956	10.5704	10.7253	11.2913	11.0063	11.098	11.3821	11.4946	11.7397	11.7484	11.1993	11.8007	10.6368	11.2658	11.3721	11.5014	11.3997
Atp5a1	10.5313	10.671	11.0244	10.9095	10.7879	10.5913	11.1996	10.8922	10.5448	11.2541	11.1179	11.038	10.792	11.2415	10.9282	11.1435	11.1476	11.2204	11.4238	11.5132	11.3538	11.2497	11.4169	10.8035	11.0442	11.323	11.598	10.7381	10.8057	10.774	10.9946	11.2366	11.4526	11.625	11.3826	11.1254	11.3821	11.0838	10.8555	10.5679	11.3184	11.6001	11.6975
Calu	10.4533	10.9484	10.6475	10.7103	11.0291	10.7651	10.8595	10.9693	9.74218	10.8117	10.7759	10.6521	10.7094	10.8506	10.4503	10.856	10.5099	10.2531	10.5151	10.7321	10.7332	10.9185	10.5995	10.5869	10.8295	10.8616	10.6129	9.96895	9.7156	10.1818	10.7632	10.5719	10.6424	12.1094	10.9617	10.9735	11.0881	10.6072	9.70879	10.6984	10.8783	11.4449	10.9542
Hsp90aa1	9.97605	9.48399	9.76576	9.73195	9.79941	9.90458	9.25146	9.48752	9.08625	9.75711	9.28373	10.3568	9.95486	10.9579	8.91352	10.3576	9.6244	9.37182	9.76279	10.1167	10.4559	10.4618	10.0667	9.51102	9.1245	9.83799	10.2475	9.70655	8.9786	8.99795	9.24741	9.9732	10.2371	11.3438	10.9733	10.4079	10.5684	9.95321	9.38578	10.9169	10.6264	10.6064	10.5426
Septin4	9.42397	8.58171	9.67981	9.7347	10.0958	8.99156	9.15248	9.74213	9.97947	9.71897	8.95917	8.32227	9.16426	9.18988	9.11307	10.171	9.13467	9.92563	9.66782	9.84624	10.1218	9.21261	10.1577	9.27063	9.58323	9.93742	9.67691	9.22055	8.4585	9.70648	9.56192	9.56473	10.3211	11.7457	8.74619	10.7022	10.0944	9.8019	9.57296	10.2407	9.87721	10.5928	10.129
Slu7	9.34217	9.02404	9.51518	9.37496	9.51026	7.4651	9.24079	9.85278	9.96993	9.61006	9.07237	8.98053	9.21959	9.17949	8.85394	9.08326	9.3832	9.54378	9.22046	9.45608	9.69756	9.46136	9.53708	9.05026	9.74958	9.8245	9.36681	9.10971	9.1137	8.977	9.99527	9.65366	9.42311	11.5803	9.38432	9.60953	9.92416	9.54979	9.25976	10.1921	10.1308	10.4287	10.6474
Tdrp	10.5564	10.0742	10.3236	10.4018	10.0708	10.9171	10.8366	10.801	9.96273	10.4149	9.88633	9.74525	10.5313	10.7453	10.3956	10.1374	10.8625	10.7217	10.714	10.6852	10.8978	10.8511	10.938	10.9903	10.8167	11.3594	10.1388	9.27863	10.2434	10.408	10.932	10.71	11.0597	11.857	10.1853	9.97542	10.5165	10.5867	9.48769	10.6772	10.515	10.8106	10.7913
Pttg1ip	9.91269	9.67193	9.73384	10.5941	10.403	9.62991	10.0325	9.77556	10.1666	9.66267	8.86519	10.0092	10.7945	10.0977	10.0378	10.3341	10.389	10.3385	10.6581	10.5734	10.4478	10.4614	10.7526	10.4427	10.384	10.9188	10.5692	9.94224	9.4522	9.91354	10.4748	9.86999	10.5133	10.9829	10.1775	9.99136	9.95274	10.6172	9.84668	11.003	10.3017	10.4335	10.6176
Ppp1r13b	10.1316	10.3789	10.472	10.3703	10.1895	9.43646	10.7452	9.9081	10.4553	10.0787	10.7201	10.0761	10.901	10.3175	10.9826	8.49963	10.7413	10.4232	10.2383	10.7813	10.6467	10.4707	10.7211	10.217	10.2057	10.3348	9.86131	10.5564	11.0215	10.6	10.9849	10.8203	10.1658	11.2117	9.82955	10.1686	9.73144	10.0893	10.3012	10.6261	10.6118	9.43668	10.2291
Plcg1	11.1198	11.5926	11.3631	11.1383	11.2636	10.6682	11.2813	11.1536	11.3918	11.8546	11.172	11.0115	11.2971	11.0915	11.8372	10.6522	10.7955	10.9471	11.2441	11.225	11.1884	11.1022	11.3397	11.1759	10.8755	11.1785	11.1563	11.7341	11.8632	11.2903	11.6517	11.3792	11.3685	11.9672	11.1449	11.2484	11.4841	11.3493	11.7652	11.2062	11.9972	10.9156	11.4892
Ik	9.69835	10.0691	9.75444	9.56909	10.166	9.64225	9.67254	10.4162	10.7869	10.0036	10.0026	10.1043	10.3695	10.2545	10.7626	8.91895	9.79197	9.72499	10.1122	9.31665	10.2159	10.2424	10.2788	9.96551	9.76521	9.93533	10.1153	9.14449	10.1097	9.49072	10.5113	10.2124	9.5972	10.0175	10.4723	10.2013	10.4428	10.4307	9.5927	10.422	10.3836	10.1646	10.5671
Ddx46	9.79639	10.456	10.2973	9.77262	9.35724	10.185	10.0232	10.1744	10.3959	10.4047	10.3616	9.88163	9.76955	10.4271	9.79016	8.52063	9.3923	9.51991	9.54067	9.67494	9.52368	9.4077	9.60041	8.95377	9.54753	9.13378	8.61802	9.18757	10.1469	9.86877	9.9864	10.2261	9.40315	11.0948	8.90809	10.2754	10.1752	10.6621	10.8432	9.94864	10.5036	10.5302	10.6226
Ppp1r12c	10.4577	10.2578	10.2286	9.65572	9.99831	10.1526	10.2369	10.0378	10.9788	10.1744	10.2169	9.87183	9.94833	9.34681	9.77953	7.50361	9.58127	9.79858	9.91444	10.1509	10.0025	9.85156	9.9187	8.80367	9.77847	10.1215	9.19219	9.65046	9.84747	9.60774	10.5093	10.531	9.776	10.4544	9.74863	10.485	10.6478	10.5041	11.4774	10.8735	9.58401	9.87834	10.1892
Tcf25	10.4046	10.3569	10.6681	10.4343	10.4792	10.0636	10.0782	10.0211	10.3059	10.3943	10.3268	10.255	9.81576	10.5732	10.8234	9.4655	10.2419	10.4899	10.0351	10.1844	10.4842	10.2454	10.4223	10.2119	10.2139	10.2244	10.6987	10.1969	10.7376	9.94354	10.261	10.4675	9.3133	11.3214	10.5972	10.7563	10.7163	10.4505	11.0572	10.8878	10.8457	10.6024	10.9658
Cttn	10.14	9.51665	9.26057	9.17101	9.9823	8.83686	8.88425	8.957	9.99602	9.66267	9.69069	9.04586	9.95486	9.66271	9.59168	8.80372	9.20093	9.01251	9.37754	9.01011	9.35341	10.1048	10.1036	8.86343	9.18551	9.61847	9.33238	9.06089	10.0464	9.64141	9.29608	9.80066	8.35073	10.1182	9.1743	10.4657	9.95723	10.7136	10.4672	9.71712	10.0476	10.1711	10.6375
Gbp3	9.99759	10.893	10.2335	9.42344	10.0479	10.0525	10.2153	10.8267	11.399	10.0787	11.2831	11.5324	9.31074	9.95866	9.06132	7.58563	11.1523	11.3077	11.9999	11.567	11.2318	10.6694	10.7214	9.31252	10.4614	10.2329	10.0708	9.66142	10.2605	9.68726	11.1276	10.3314	10.6816	10.4708	10.5985	10.7222	10.8297	11.5968	11.9255	10.4008	11.056	11.3409	11.808
Ybx1	11.189	11.0008	11.4825	11.092	11.3431	10.4411	11.0939	11.5502	11.7687	11.3083	11.5408	11.2557	10.3365	10.6506	10.6677	9.24344	11.228	11.2233	11.5772	11.4055	11.4579	11.4607	11.6796	10.9076	11.4304	11.3917	11.3278	11.0211	10.5851	10.7996	11.566	11.4934	10.7278	10.9005	11.1122	11.5086	11.1132	11.1368	11.2926	10.8817	11.202	11.1078	11.386
Flii	10.5811	10.7858	10.7074	10.3273	10.2796	9.95296	10.9326	10.6287	11.116	10.6761	10.8728	10.7885	10.5843	10.4575	10.7653	9.13865	10.9946	10.9284	11.2171	11.1581	11.1049	10.9757	10.7914	10.6815	11.0387	10.5886	11.3623	10.4792	10.2036	10.5931	10.8066	10.8973	11.0892	11.3229	10.9361	10.6977	10.2076	11.2313	10.9731	10.9925	10.6044	10.4089	10.6841
Nono	9.54173	9.52902	9.81889	9.47035	8.84006	9.07043	10.5122	9.8465	9.43739	9.83049	9.53421	9.52135	9.60753	10.2496	9.40364	7.50361	9.7501	9.97779	9.80939	9.66431	9.93081	10.1506	9.90715	9.64065	9.49226	9.99876	9.63985	9.94224	9.687	10.1471	9.95643	10.0733	10.1379	9.17064	9.82479	9.99396	9.78985	10.404	9.54284	10.0703	9.4682	9.72389	10.8147
Swap70	9.69082	9.91369	10.1821	9.62347	9.05436	9.70009	10.4966	10.2333	9.97471	10.1085	10.1622	10.1776	10.1873	10.4999	10.6735	9.32928	10.3718	10.3891	10.4282	10.624	10.3233	10.3708	10.1988	9.83339	10.1991	9.63144	10.6105	9.99863	9.71914	10.3521	10.694	10.7461	10.836	9.65535	10.86	10.3934	10.1429	11.214	10.6479	10.3775	10.8424	10.6876	10.7893
Slc25a4	10.3779	10.137	9.94574	10.2942	10.9282	10.5552	10.9276	9.85591	10.1392	9.78901	10.076	9.94215	9.42499	9.89017	10.0153	8.76904	10.1307	10.1986	10.1958	9.85406	10.1236	10.0986	10.3039	9.87807	10.3444	10.0918	10.1221	9.76055	9.57046	9.7899	9.97897	9.48997	9.51278	9.55628	10.6338	10.1887	10.8204	10.125	9.89252	10.0905	9.87847	10.5423	10.6412
Sh3bgrl	9.5687	8.80966	8.93522	9.2461	10.1374	9.97069	10.2661	10.0239	9.78363	8.83207	9.82304	9.74167	9.17176	9.74963	8.01045	7.66323	9.9155	9.79399	9.66381	9.84833	9.98843	10.0014	9.88483	9.77003	9.41794	9.8086	9.19858	9.15383	8.58791	8.977	9.4264	9.16285	10.0867	8.2192	9.84803	10.1222	10.0527	9.05446	10.5163	9.07094	10.0867	10.7816	10.3835
Skp1a	9.03217	9.45836	9.46328	9.78857	10.1228	9.43929	10.3355	9.40873	9.97232	8.97762	9.81123	9.54619	9.17922	9.05986	8.44667	7.32409	10.0028	10.2044	10.3798	10.0825	10.0999	10.287	10.0582	10.0688	10.3204	10.2261	9.91271	10.3726	8.71378	9.83425	9.44594	8.9726	9.77341	9.3821	9.21525	9.50038	10.2794	10.2838	10.1672	10.124	10.3886	10.6395	10.4044
Stx12	9.81557	8.99224	9.63853	9.06147	9.77483	9.63733	9.64448	9.35224	8.46687	9.1996	10.1692	10.0181	9.20138	10.0124	9.12151	9.13865	10.0667	10.349	10.8081	9.97755	9.42351	9.56372	10.0119	9.92141	9.08591	9.01608	9.75699	9.74621	9.80484	9.46086	9.97598	9.73024	10.8285	10.1077	10.4046	9.65714	10.0757	10.1233	10.1495	9.47231	10.2744	10.3315	10.6306
Ppp1r2	9.8616	9.90613	9.38029	9.63822	9.9823	9.95494	9.86546	9.69047	9.86054	9.39885	9.89195	9.75948	9.03862	10.2092	9.15481	9.61946	9.45663	9.32596	9.56991	9.78702	9.47724	10.3388	9.8067	9.64192	9.59327	9.35006	9.56273	9.11928	9.77796	9.40707	9.81331	9.81887	10.7569	9.15718	10.0151	8.95978	10.5502	10.5758	9.7118	9.2655	10.2959	10.2565	10.5318
Ywhaz	11.558	11.1217	11.3069	11.2558	11.1923	11.6458	11.2891	10.8769	11.3091	10.7803	11.2969	11.2469	11.0127	11.612	11.5595	10.4966	11.4857	11.3343	11.3044	11.5777	11.3371	11.8372	11.5229	11.4169	11.2124	11.2332	11.79	10.8313	11.1131	10.6472	11.5445	11.1303	11.332	11.6576	11.1416	11.3269	11.6955	11.566	10.5637	10.9566	11.3548	11.9841	11.5559
Mia3	9.87496	9.78142	9.94773	9.09179	9.8966	10.0131	9.56117	9.13758	9.03682	9.11821	9.61117	9.12494	9.55974	9.62489	9.60379	7.5452	9.08782	9.00987	9.25687	9.51118	9.1698	9.73059	9.6963	9.60479	8.94011	9.59747	9.72195	9.59896	9.66883	9.76263	9.86261	9.93614	10.2724	9.90526	9.12654	9.89196	9.81412	10.4043	9.23066	9.28315	10.5837	10.3075	10.3244
Hspa8	10.6163	10.2533	10.4761	10.9167	11.305	10.9952	10.9075	11.2566	11.7715	11.0759	11.1119	11.6324	10.8679	11.5925	10.7707	10.8602	11.2494	11.1029	11.2997	11.3123	11.3464	11.8086	11.6999	10.9028	10.9825	10.987	11.1677	10.842	9.93522	11.0432	11.5954	11.5727	10.7791	11.0372	10.8866	11.0878	11.1491	11.8804	11.4613	11.2822	10.9128	11.1485	11.4053
Usp47	10.0501	9.30572	9.67261	9.90535	10.2926	9.66663	9.20282	10.0945	10.7773	9.76782	10.2303	10.6444	10.0576	9.93413	9.32537	10.2232	10.2742	9.68425	9.8807	10.266	10.3704	10.2849	10.4048	10.0249	9.85557	9.89933	10.1421	9.8047	10.0934	10.1067	10.3175	9.68379	10.6224	10.0759	9.97503	10.1541	10.5361	10.3325	11.2066	10.095	10.4157	9.81121	10.731
Phldb1	10.1565	9.73734	10.0401	10.243	10.405	9.47009	9.7194	10.7053	10.2694	9.9482	10.4327	9.92331	8.48544	9.44558	9.91688	9.42151	10.2049	9.8974	10.0658	10.6271	10.3455	10.7903	10.2261	9.49712	9.6688	9.75983	9.61619	9.27578	9.75058	9.88572	9.31036	9.9732	10.2201	9.11603	10.5291	10.0195	10.1014	10.3076	10.8757	9.73034	9.95001	8.48809	10.7511
Pmaip1	9.64281	8.7727	9.7992	10.7434	10.7267	1.23999	7.80278	7.5526	6.79234	9.85581	11.2734	11.8459	9.14152	8.35828	9.10457	0	11.159	11.4622	11.4794	11.1629	7.29141	11.4449	11.5529	5.72233	5.90518	10.8055	11.0822	7.85415	8.5002	7.87622	6.01341	7.03672	9.08593	9.12987	11.5675	10.0349	10.6964	8.09325	8.31852	10.418	10.3644	10.4418	10.9843
Rpl26	10.3708	10.2887	9.4716	10.071	10.6013	1.23999	7.15439	10.2969	10.0649	10.9498	10.9204	10.7228	10.1113	10.2346	10.0556	9.16557	10.9491	10.8605	10.944	10.8512	8.37436	10.6385	10.276	7.49891	8.56993	10.877	10.2989	9.01378	9.53077	10.1795	10.562	10.317	9.1392	10.1491	11.5006	10.9093	10.4626	10.2315	10.8042	11.1287	10.8575	11.2194	11.1873
Gas6	10.2708	10.5044	10.6277	10.2754	10.0606	9.7374	10.1108	11.0859	10.6768	11.3338	10.7545	10.7027	10.0124	10.355	10.6059	9.65789	11.1683	10.7544	10.9411	11.1021	9.94141	10.6671	10.2463	10.1939	9.93273	10.2465	10.4985	10.0192	10.0265	10.5459	9.95037	10.2003	9.89751	9.90928	11.0358	9.81117	9.39667	10.4589	10.1518	10.9132	10.1666	10.8707	10.9974
Mt1	8.7535	9.52408	9.56009	9.69575	9.60395	10.8172	11.5587	9.76561	10.3708	9.26156	10.1125	10.4801	9.2447	9.08236	10.4834	10.3041	10.7061	10.5199	10.6811	10.7049	9.29791	9.42834	8.95784	9.64444	10.2728	9.8245	9.8813	9.70655	8.84256	9.08371	10.2388	9.55932	5.99751	8.73621	10.698	9.9821	9.87172	9.23859	8.41775	10.7466	9.60569	10.1753	10.0989
Rps27a	8.6368	9.41637	8.89042	9.35724	9.73077	9.71886	9.77592	9.13243	9.96753	8.40785	10.1269	10.1803	8.28561	8.81315	9.74714	9.54965	10.1225	9.99255	10.2406	10.2415	9.77129	9.56164	9.54252	9.61255	9.36031	9.94783	9.76991	9.45272	8.57236	8.76123	10.1356	9.64858	7.69323	8.76311	10.3577	10.0055	10.3138	9.40046	9.91098	9.09748	10.1874	10.2983	10.4331
Selenop	12.6935	12.623	12.8068	13.3725	13.4018	13.1599	13.5356	12.782	12.7045	12.384	14.1831	14.2191	12.7308	12.9	12.6577	13.2833	14.8043	14.8061	14.5146	14.4121	13.6469	13.2072	13.371	13.7794	13.6495	13.3126	13.5653	13.3783	12.7959	13.1345	13.2412	13.2344	12.4414	12.5591	13.4913	12.6483	13.1716	12.5625	12.8718	13.5436	13.2621	13.5272	12.5997
Tmem123	10.4477	10.1831	10.3494	10.4444	10.053	10.7752	10.0871	10.2853	10.7483	10.6789	11.4235	11.0115	9.9998	10.537	10.3315	10.6664	11.7016	11.5596	11.2649	11.092	10.3011	10.5405	10.3585	11.01	10.2884	10.9461	10.2475	10.8563	10.4014	11.3506	10.0643	10.0014	8.69523	9.02263	10.3562	9.84324	10.4313	9.83762	9.81062	10.6693	10.5323	10.7932	10.272
Actr3	9.93518	8.97064	10.1888	9.42003	9.94698	9.92493	10.1512	9.89599	9.59161	9.05838	9.98427	10.6879	9.12616	9.23075	9.26566	9.83602	10.2216	10.1847	10.1937	10.6	9.6892	10.2315	9.98565	9.43866	9.16882	9.92904	9.33238	9.86282	10.0715	9.70965	9.5439	9.70353	9.4297	9.00771	10.0932	10.5105	10.1577	9.67468	10.1606	9.06585	10.3549	10.7484	10.0116
Rpl8	10.9629	11.2415	10.7984	11.0013	11.0951	10.6426	11.4154	11.3802	11.6203	10.87	11.8401	11.5188	10.9757	10.1938	10.4129	10.5538	11.6216	11.8004	12.1142	12.1975	11.5854	11.5728	11.5856	10.787	11.2286	11.3302	10.8726	10.5912	10.8402	11.1012	11.2991	11.3568	11.2635	11.6719	11.607	11.6664	11.1052	10.6586	11.3747	11.6326	11.4616	11.3491	11.1878
Rpl18a	10.6594	10.3925	10.6956	11.1913	10.4943	10.6302	10.7338	10.8998	11.5785	10.7829	11.5328	11.4349	10.8953	9.76362	10.2872	9.96421	11.5972	11.62	11.5039	11.691	10.9004	10.9139	10.8825	11.0887	10.9643	11.1715	10.8585	10.5739	10.139	10.6587	11.3158	10.5785	10.1459	10.7628	10.905	10.8824	10.761	10.3515	11.4205	10.9441	11.0993	11.2578	11.1584
Eef1b2	9.29325	9.58695	9.52853	9.33206	8.82217	8.43854	9.16945	9.32087	10.2419	9.55545	10.953	10.4541	9.01379	9.33749	9.40364	8.78648	10.381	10.3625	10.7421	10.889	9.76164	10.1171	9.84959	8.80367	9.58323	9.26607	9.95482	7.70961	9.48165	9.62468	9.37522	9.3623	9.78374	9.70244	10.8492	10.241	10.056	9.98213	9.47001	9.14608	10.4526	10.68	10.1428
Tpt1	11.6331	11.5695	11.8643	11.5545	11.4834	11.9086	11.902	12.1558	11.5427	11.5786	12.7953	12.806	11.3141	11.9966	11.1955	11.4775	12.9723	12.928	13.0059	12.9113	12.0023	12.0326	12.0529	11.6488	12.2555	12.0225	11.6408	11.2647	11.1555	11.5499	12.1144	11.9993	11.0155	11.6636	12.2928	12.0937	12.1221	11.4469	11.4818	11.5942	12.4152	12.7534	12.5673
Rplp2	10.112	9.85006	10.1392	10.1265	10.0453	9.93098	9.54825	9.91712	10.4655	10.4183	10.8163	10.8792	9.8698	9.88378	9.63362	9.17885	11.128	10.8605	11.0853	10.6643	10.2472	10.4555	10.4348	10.0631	10.5139	10.7778	10.3826	9.25278	10.2211	10.3419	10.1984	10.1273	9.24392	8.88243	11.0037	10.621	10.485	9.45423	10.3131	10.0998	10.1194	10.5176	10.6757
Rps24	9.88984	10.2048	10.3004	10.2333	10.2262	9.08497	10.4899	10.7895	9.7809	10.8996	11.1417	10.9226	9.24825	9.57815	9.28834	9.99455	11.0646	11.0635	11.2248	11.2747	10.4821	9.73857	9.96908	10.4193	10.3459	10.0324	9.41148	10.2044	10.0035	9.97821	10.1868	9.98736	9.48772	9.81814	10.8203	10.8163	10.6452	9.97602	10.6774	9.33561	10.3191	10.5428	10.6388
Rpl6	8.88147	9.22288	9.11592	9.66727	9.49529	9.24249	10.2098	9.86526	9.89373	10.0172	9.58018	9.81505	9.11063	9.14783	9.79545	8.62129	9.91234	10.1765	10.8006	10.5785	9.7932	9.90708	10.2223	8.67618	10.0209	9.61586	9.83695	9.04089	8.73489	8.54346	9.96699	9.21192	9.14322	7.21107	11.2197	10.4285	10.1499	9.95608	9.54959	8.93597	10.3117	10.8812	10.4005
Fau	10.1064	10.2353	9.5935	10.3108	9.49529	9.25862	10.3603	9.47129	10.3617	10.576	10.208	10.5308	9.91072	8.92941	9.29582	9.68605	10.606	10.5841	11.2481	10.9704	10.8104	10.7602	10.7076	9.87269	10.1473	10.2448	9.84512	9.30123	9.54279	9.77481	10.2769	10.3797	9.20601	9.71627	11.3337	10.0687	10.5428	10.6093	9.77074	10.704	10.3742	11.124	10.6298
Rpl4	10.5564	10.6508	10.3098	10.7103	10.9613	9.97655	10.5794	10.9951	10.7413	10.5137	11.2756	11.1664	10.7588	10.8572	10.5998	10.0243	11.4349	11.0242	11.338	11.2033	10.4361	10.9799	10.4576	10.6321	10.8103	10.9262	10.0881	10.4454	10.2605	10.5406	11.0608	10.6233	9.57952	10.5604	11.5612	11.2224	10.747	10.9385	9.42301	10.647	10.8923	11.1503	11.3253
Calm1	12.4996	12.3116	12.5308	12.3941	12.6609	12.4797	12.7887	12.2914	12.1026	12.4021	12.7286	12.6356	12.531	12.676	11.3652	12.1533	12.9926	12.791	12.6661	13.0033	12.59	12.9386	12.5758	12.2525	12.4545	12.4827	12.4841	11.9911	11.9364	12.4982	12.6505	12.4548	12.3686	12.0542	12.5583	12.759	12.5047	12.5815	12.1284	12.4688	12.5645	12.8155	12.889
Rps3	9.96672	9.97825	10.2368	10.3756	10.6221	9.41071	10.3823	10.5263	9.71672	10.7829	11.2452	11.0085	10.5415	9.92793	9.93136	11.0382	10.9005	10.8881	11.1835	10.7954	10.5447	10.3457	10.6514	10.4849	10.1215	10.8439	10.7648	9.30123	9.66883	10.5459	10.9351	9.9589	10.0227	9.37631	11.0239	10.0541	10.602	10.637	10.072	10.1692	9.86246	10.5016	10.388
Ncoa3	9.56252	9.42168	9.20177	9.62347	8.94293	9.31523	8.51961	9.57368	10.3191	9.86083	10.1435	9.84539	9.23399	9.77056	10.4703	9.94102	9.67563	9.88019	9.92705	9.8156	10.0401	10.5401	9.61469	9.93694	10.0846	9.79253	8.95628	10.0496	10.0464	9.05901	9.41322	10.0192	8.08441	10.7314	9.21922	9.64455	10.0364	9.54598	10.2316	10.1378	10.0397	10.0766	10.6605
Adipor1	10.353	10.1971	9.81889	10.0469	10.3416	9.99977	10.2449	10.0156	10.7073	10.624	10.4424	10.2774	10.6038	9.92171	10.6474	10.7577	10.5922	10.6397	10.4291	10.4595	10.5497	10.7027	10.5751	10.324	10.6184	10.6097	10.6987	9.39349	9.77117	9.96763	10.2499	10.422	9.55862	10.328	10.8551	10.3765	10.4635	9.72435	10.679	11.2245	10.3766	10.4797	10.3562
Akr1a1	9.55424	10.3582	10.614	10.6314	10.5587	10.7238	10.4301	9.96428	10.6154	10.855	10.6638	10.7954	10.5255	9.9947	9.71401	9.62916	10.821	11.1177	10.9516	11.1229	10.8487	10.8513	10.7352	10.6315	10.3325	10.6813	10.1354	9.60123	10.2629	10.4692	10.9685	10.5584	9.64897	11.0609	10.5865	9.90131	10.5308	10.0401	10.7857	11.2026	10.6246	10.1244	10.3305
Cavin2	10.5564	10.5896	11.0338	10.6563	10.5442	10.4551	10.5078	11.1369	11.1062	10.2219	11.0974	10.7902	11.1539	11.1325	10.9709	10.7709	11.4003	11.1468	11.5981	11.6102	10.9076	11.1316	11.092	11.011	11.1787	10.5779	10.579	10.2297	10.8739	10.8335	11.0092	11.1529	10.6238	11.5458	10.5599	10.0482	10.9925	11.1364	11.0841	11.0851	11.0191	10.6834	11.2731
Gatm	9.0646	9.53639	9.45492	8.82414	9.53243	10.4579	9.8515	9.77225	9.32957	9.6684	10.1411	9.59859	9.46217	9.90918	9.66285	10.594	10.3878	10.3666	10.65	11.0064	9.98355	9.8807	10.1511	9.96348	9.63518	9.82901	9.02257	8.50187	10.0576	9.67105	10.1581	10.0581	9.63478	10.5004	9.73069	9.84088	10.2454	9.70286	10.6713	11.1013	10.192	10.8671	10.7836
Add1	10.8808	10.9006	11.2033	10.93	10.6255	10.8727	11.4447	10.6914	11.2273	10.7428	11.1708	11.3315	10.965	10.9241	11.2272	10.9048	11.0675	11.1208	11.3858	11.2376	11.0269	11.0531	11.0715	10.8778	10.7329	10.9398	10.9766	10.8439	11.5263	10.8765	10.967	10.8327	10.458	11.4092	11.2405	11.101	11.3464	10.5514	10.9426	11.0642	11.0702	11.3224	10.8648
Naca	8.99288	9.12526	9.72922	9.06584	8.99174	9.51644	9.64448	10.2115	9.2211	9.76782	9.49783	9.72	8.47335	8.68669	9.00765	9.57998	9.67749	9.96697	9.87377	9.58446	8.92823	9.76886	9.92027	9.3236	9.11756	10.0127	9.30304	8.82398	9.03075	9.12714	9.76745	9.59675	8.37826	10.2822	10.1994	10.3511	10.1361	10.1079	9.08962	10.2244	9.74967	10.8498	9.85849
Wapl	9.96516	10.1578	9.84474	10.2078	9.82956	9.86087	10.5299	10.5478	9.97947	9.96226	10.3576	10.3685	10.2665	10.2936	10.4536	10.569	10.1018	10.2374	10.1344	9.90111	10.1447	10.2899	10.2467	10.3295	9.83879	10.2363	10.3966	9.86282	9.75403	10.0198	9.83817	9.9486	7.77835	11.3586	10.421	9.74535	10.1935	10.308	9.43399	10.1657	10.1169	10.7034	9.8591
Mef2a	10.6262	10.137	10.928	10.7366	10.6762	10.3477	10.5538	10.7225	9.64056	10.2219	10.5705	10.0561	10.8186	10.4873	10.0108	10.1842	10.4952	10.4002	10.5866	10.8199	10.1573	10.3989	10.5023	10.7102	10.2428	10.7085	10.6342	10.4964	9.57437	10.6254	9.79141	10.5529	9.30973	11.0983	10.312	10.6329	10.4102	11.3415	10.9063	10.9586	10.584	10.7936	10.6521
Ywhab	10.483	10.161	10.3051	10.5986	10.2442	9.98239	9.77222	10.4204	9.73937	10.3307	10.5862	9.84205	10.1113	10.7204	10.4736	10.3922	10.7269	10.187	10.1147	10.1501	9.95543	10.445	10.2266	9.80206	10.3459	10.4665	10.7819	9.88356	9.66149	9.78388	9.98936	10.0523	9.66303	9.98361	9.95059	10.3972	10.6116	10.5564	10.2358	10.2096	10.0299	10.3113	10.2275
Hspa9	9.82248	9.69626	8.76064	10.4258	9.46488	9.54302	9.8585	9.75559	9.31456	9.47928	9.76911	10.1908	9.41555	10.3128	9.6277	10.6898	10.1696	10.0098	10.2114	10.0673	9.88708	10.7146	10.171	9.3853	9.71091	9.55454	10.4511	8.70192	9.71206	9.93813	9.32685	9.17351	10.0867	9.12987	9.80865	10.153	10.3816	9.76583	9.28424	9.75613	10.1769	10.1978	10.4202
Itih5	11.8592	12.3305	12.0279	12.1759	12.4813	11.9354	12.0802	12.2989	13.1019	12.3053	8.32395	6.49731	10.6834	10.1782	10.5724	11.0346	7.25891	6.95938	7.92647	7.53213	12.1388	12.7528	12.6259	12.3428	12.5555	12.6552	13.0281	12.8916	12.4866	12.5954	12.9247	12.7488	10.7983	11.0056	12.7131	11.7707	12.4309	12.6806	13.2046	12.7345	12.7907	11.924	11.7206
Cp	9.04109	9.45836	9.56787	10.1223	9.8966	9.80045	9.4027	10.4662	9.77817	8.70404	5.37932	7.00708	9.05087	8.64194	9.11307	10.3102	6.79305	6.20085	5.27942	7.08467	10.1214	10.2765	10.3864	10.0014	10.4351	9.90575	10.4907	10.4454	10.5338	9.97293	10.1195	10.4116	7.98943	10.0323	9.82132	8.64305	10.389	10.0571	9.93952	10.594	10.4013	10.4691	9.37474
Atp8a1	10.6429	10.6153	10.6364	10.5291	10.201	10.5913	10.3127	10.0624	10.9143	9.10137	8.84215	8.60045	10.6462	10.4661	10.3315	10.831	9.22406	8.88604	8.70272	8.94619	10.4357	10.3711	10.2918	10.5415	10.6833	10.048	10.7904	11.2437	10.8483	10.8247	10.5954	10.5705	10.694	7.94935	10.5286	10.0151	10.4207	10.2643	11.7007	10.8699	10.7463	10.4121	10.5151
Prnp	10.7273	10.6722	9.66296	10.5052	11.4919	10.4368	11.3733	9.30722	10.5953	9.72448	8.46632	9.56657	10.3809	10.4999	9.78485	10.3635	7.72301	8.82739	8.72022	8.05422	9.35718	10.2978	10.4074	10.0809	10.1793	10.2945	11.0596	10.9805	10.0798	10.2919	10.8578	9.83686	10.8422	11.363	11.3726	10.2027	10.3133	10.4116	10.323	11.3019	10.7441	11.0007	10.9101
Rpsa	10.1982	10.3246	10.5487	10.7103	10.696	10.9028	11.0775	11.1548	11.6594	10.9427	9.26653	9.20512	10.5255	11.3999	10.7298	10.0606	9.32258	8.84227	9.67481	9.21507	11.3329	10.9242	11.6829	10.369	10.7521	11.2509	10.4323	10.1541	10.0548	10.8651	10.2805	10.8383	11.0458	11.3394	12.1446	12.0121	11.7532	10.9544	11.4461	11.4349	11.6076	11.9401	11.195
Aldh2	9.87496	9.99974	10.1955	10.3983	10.419	10.08	10.4136	10.1286	11.1225	10.4183	7.93511	8.12752	10.0413	10.4746	10.7076	10.2611	8.80728	8.60802	7.68852	7.7623	10.6386	10.407	10.4659	10.4463	10.4966	10.8856	10.7605	9.93323	9.66883	10.1067	10.2363	10.8844	10.3596	11.5651	10.8682	10.3752	9.61842	9.78962	9.42301	10.8392	10.3899	10.5819	10.9306
Gsta4	6.04248	6.5205	6.70624	5.96799	7.54917	7.4651	7.66592	9.76561	9.67327	10.5327	5.01751	6.93367	5.65388	6.47707	7.29524	0	5.20661	4.72482	5.96713	5.39305	7.82177	6.2067	7.34377	6.82005	7.49558	6.62868	6.63842	9.58981	6.78605	9.89133	9.90245	9.88735	6.75372	8.44645	10.0986	9.86768	10.3871	10.2417	10.0316	10.4464	10.1051	10.8007	8.16702
Clec2d	8.85811	8.96701	9.6336	8.41531	8.58827	9.76927	8.19425	8.77721	9.7589	9.72997	6.07628	1.64486	7.70641	5.68182	8.58747	7.90605	6.64858	7.98611	7.86314	8.08644	8.0158	8.93553	9.03805	10.8425	9.3064	9.2594	8.44617	10.9088	9.75747	9.94084	10.4341	9.78221	9.77341	7.51531	10.9304	10.39	11.5564	11.2144	11.8338	12.2504	12.5003	12.4735	12.1822
Fam13c	10.944	10.8473	10.993	10.3615	10.1008	10.5989	10.856	10.7863	10.3924	11.3156	9.68423	10.6463	10.4688	10.4183	10.5998	10.0095	9.69599	9.97104	9.96626	9.8156	10.9207	10.1302	10.5358	10.9834	11.0165	10.4074	10.4829	10.9316	11.3041	11.0878	10.893	10.8472	10.5697	11.6671	11.58	11.1078	11.3312	10.8324	11.4676	11.1066	11.512	11.2369	11.1173
Afap1l2	10.4046	11.2438	10.5302	10.7173	10.7894	10.5235	10.6416	10.3243	11.2173	10.8922	10.1388	10.0032	9.7646	10.3364	10.8718	8.95025	9.93276	9.9144	10.1092	9.63132	10.9186	11.0982	10.7544	10.5443	11.2278	10.3332	11.2637	10.79	10.8612	11.3072	10.9134	11.1681	11.365	10.8801	11.0091	11.0772	10.7955	11.238	10.8154	11.3882	11.4038	11.252	11.3591
Ralgapa1	11.0929	10.7183	10.3524	10.5819	10.7631	10.3922	10.707	10.9548	10.7923	11.0542	9.84058	9.89458	10.0597	10.6655	10.9615	8.56174	10.0087	10.2386	10.1525	10.1959	10.3054	10.4588	10.5671	10.9233	10.7952	10.5604	11.1612	11.773	11.5943	11.327	10.3809	11.2783	10.3228	10.0579	11.0759	10.9028	10.7168	11.3544	11.6116	11.3321	11.3796	11.0158	11.2981
Fn1	14.8852	14.6245	14.7797	14.6321	14.2033	14.8474	14.7183	14.798	14.9053	14.9857	13.674	13.5894	13.1966	13.6241	13.5081	13.7724	13.6623	13.3899	13.5793	13.8112	14.4396	14.105	14.2552	14.7666	14.7595	14.3053	14.4533	14.1049	14.7414	14.924	14.8513	15.0663	14.4194	14.3533	14.4053	14.5623	14.1166	14.5945	14.1731	15.1952	14.4113	14.5016	14.47
Palm	12.1018	11.627	11.3963	11.531	11.3389	11.4113	11.7229	11.5327	11.476	12.0195	10.9663	10.8244	11.1671	10.4358	10.8867	11.7639	11.0589	11.0647	10.5204	11.0303	11.196	12.3256	11.1941	10.9597	11.5937	11.5894	11.9096	11.0696	11.8276	11.8547	11.7497	11.9392	12.7056	11.9241	11.1953	11.7661	11.5553	12.018	11.7594	12.0758	11.7984	11.8558	11.9054
Col4a3bp	11.0669	11.5926	11.2049	11.3804	11.9216	11.335	11.8712	11.1175	11.441	12.1001	11.1639	11.6459	11.5036	12.0828	11.7581	11.5635	11.0467	11.1581	11.2549	10.6575	11.5507	11.5186	11.5025	11.5509	11.9082	11.9684	11.7783	11.8372	11.8292	11.7667	11.6872	11.4349	12.1167	12.2179	11.4271	11.0662	11.5552	11.9014	11.7173	12.071	12.1856	11.6853	11.4665
Ifnar1	10.67	10.865	10.9638	10.9864	11.5078	10.8842	11.1704	10.8155	10.9254	11.5447	10.0636	10.6193	10.5829	10.6008	10.8718	10.8477	10.5057	10.813	10.8363	10.4368	11.3489	10.9871	11.1289	11.7601	11.4478	11.4725	11.7306	11.8982	11.6812	11.6517	11.1161	11.2906	11.2718	11.3483	10.9215	10.2939	11.0248	11.4732	11.6019	11.5166	11.4727	11.1236	11.0149
Polk	9.29325	9.74584	9.8014	9.79911	10.3747	9.97069	9.71556	9.41299	9.69081	10.6269	9.33	9.30553	10.2148	10.0754	9.66863	9.47629	9.57528	9.68095	9.62615	9.95882	10.3974	10.4473	10.3159	10.6698	10.9131	10.2346	10.8504	10.8573	10.9238	10.8085	10.5369	10.422	10.631	10.0212	10.3562	9.94618	10.6298	10.393	10.8377	10.399	11.025	10.4792	10.1866
Srgap2	11.1782	11.1127	11.2532	10.7758	10.7057	11.4256	11.1218	10.8952	11.1364	10.8117	11.0378	11.2916	11.1223	11.5263	11.5344	10.0462	10.9621	11.0326	10.9611	10.6365	11.053	10.6057	11.0783	11.3243	11.1346	10.8583	10.9332	12.4296	12.1368	11.5401	10.8602	11.7308	11.7434	11.297	11.3571	10.8542	11.0123	11.5026	12.2175	11.7755	11.7776	11.1875	11.103
Sorbs2	11.4611	11.3183	11.8062	11.6638	11.5876	11.6067	11.5479	11.1123	11.6572	11.3552	11.0778	11.3038	11.309	11.3999	11.8021	10.2359	11.0482	10.8583	10.7921	10.5321	11.3606	11.2566	11.2059	11.9148	11.7534	11.2433	11.7095	12.193	11.9605	11.7186	11.7602	11.8623	11.8068	11.9863	11.5499	11.514	11.5101	11.6306	11.5847	11.5404	11.5196	10.9614	11.3925
Slfn5	11.3375	11.3395	10.8354	10.896	11.1499	11.0629	10.8542	11.3856	11.3381	11.0737	10.5983	10.686	11.0417	11.244	10.3886	10.9008	10.6942	10.7801	10.6851	10.9498	11.4846	11.8234	11.3009	11.8772	11.3726	11.1688	11.4113	11.4417	10.9999	11.4278	11.0078	11.0698	10.8872	11.2166	11.3113	11.0099	11.267	11.7431	12.1475	10.775	11.3723	11.5246	11.6025
Myo1b	10.6252	10.7215	10.4127	10.8973	11.1677	10.3552	10.6537	10.6323	11.0175	10.8271	10.6102	10.5996	10.6808	10.4575	10.6792	10.7489	10.606	10.3385	10.4696	10.8755	10.5868	11.1342	11.4217	10.7927	10.6596	10.8996	11.3205	10.8949	10.2186	10.78	10.3775	11.0726	10.8148	11.3423	10.7784	10.8019	10.9144	10.9546	10.9336	10.1041	10.9285	10.9867	10.8373
Sema3c	11.7872	12.1577	11.5009	12.3888	12.5247	11.9876	12.1903	11.9962	12.7907	11.7024	11.6418	12.3029	11.9185	11.9049	12.2318	11.5609	11.5833	12.0584	11.8215	11.7631	12.2409	12.4488	12.3026	12.3181	12.2759	12.4719	12.2397	12.5021	12.0354	12.1021	12.2926	12.2282	12.2	12.0713	12.0761	11.8016	12.5117	12.0236	12.4395	12.4921	11.736	11.9808	11.1762
Rab11fip1	9.74639	10.3775	9.90946	11.0529	10.9044	10.5836	11.1391	10.8645	10.9584	10.7908	10.1645	9.85205	10.4286	10.5289	10.1577	10.8013	10.0865	10.1468	10.0722	9.75897	10.7927	11.137	11.2083	11.0681	11.0332	11.2048	11.7196	10.6725	10.2286	11.1012	10.4166	11.4155	11.1701	11.2311	10.9483	9.85291	10.822	11.047	11.171	10.5164	10.8271	10.5163	9.48345
Cfh	7.48791	9.36762	8.98644	9.44037	9.31524	9.12775	10.4557	9.24651	10.2829	8.18616	9.07731	9.63764	8.70295	8.65701	10.2909	9.11122	9.03648	9.26097	9.75715	9.37144	9.53239	10.753	10.423	9.73373	11.0524	9.33745	10.5493	10.2775	9.35099	9.72229	11.0846	10.209	9.92343	10.4978	9.4728	8.93441	10.187	10.1343	10.2952	9.92635	11.012	9.43879	9.8396
Ppp2r5a	10.1007	10.153	9.78369	10.0883	10.0833	9.91479	10.5386	9.72169	10.0423	8.97762	9.75067	9.95457	10.0677	10.1678	10.3132	10.2296	9.81754	10.1238	10.1815	9.60931	9.95792	10.5324	10.5698	9.97356	10.2428	9.9867	9.96984	10.8235	10.2822	10.4197	10.2124	10.2141	9.76301	11.939	11.3174	9.75597	10.3582	9.7864	9.56965	10.1746	10.4765	10.4138	10.6722
Mlf2	10.3057	10.2637	9.6336	10.0819	10.4619	10.4397	10.4511	10.1567	9.99837	9.34263	9.79633	9.83198	9.96785	9.12634	9.98326	9.83602	10.0013	10.3195	9.52195	9.60437	9.9609	9.85156	9.33396	9.95842	10.3709	10.3332	10.2413	9.88916	10.088	10.2791	9.97299	10.1364	10.1519	11.2878	10.5648	10.1439	10.3768	9.38492	10.4565	9.68549	9.70025	10.3851	10.7747
Hip1	11.9754	11.5784	11.7262	11.6049	11.2492	12.0121	11.9577	11.9486	11.798	12.0755	11.5137	11.8087	11.5831	11.5708	12.1171	11.4366	11.6379	11.8186	11.6868	11.8479	11.9511	12.2037	11.9318	11.9885	12.0593	11.6633	11.61	11.701	12.4176	12.0084	11.7615	12.1272	12.0752	11.7298	11.7451	11.8303	11.378	12.0591	12.5525	12.0466	12.0557	11.6272	11.9717
Nav1	10.3861	9.78349	9.90537	10.116	10.1778	11.2203	10.2315	10.4538	10.0649	10.618	10.8045	10.255	9.71412	9.6477	9.72514	9.02565	10.8812	10.5291	10.4288	10.8928	9.58163	10.3103	10.0681	10.2405	10.4055	9.69459	10.5443	10.2282	10.4254	10.4408	10.4979	10.7221	10.1776	10.954	10.4316	10.002	9.35689	10.6642	11.2002	10.8135	10.1351	10.0548	10.6241
Jag2	10.9022	11.154	11.1704	10.8153	11.051	11.0238	10.7935	11.2848	11.7197	11.6585	10.8149	10.8562	10.6354	10.3223	10.8892	9.91746	10.6775	10.7863	10.7205	10.8273	11.0811	11.3072	10.9174	11.4092	11.0396	11.3182	11.2345	10.962	11.3448	11.2935	11.0867	11.363	11.3125	11.1502	11.2674	10.5243	11.0935	11.255	11.4085	11.5202	11.0491	10.5631	10.9086
Itpr2	10.3156	10.1026	9.88475	10.466	10.2125	11.248	10.057	11.1548	11.1743	10.7961	10.098	10.4298	10.029	9.90918	10.1535	8.90304	9.9312	9.85985	9.98327	10.435	10.1595	9.59719	9.44055	10.4376	10.1301	10.1985	10.0603	10.0939	10.4233	10.8159	10.7846	10.6679	9.86868	10.3781	11.4904	10.1341	10.3669	10.8043	10.8704	10.3931	10.3132	10.3852	9.3233
Baz2a	10.4046	9.94541	10.5102	10.2294	9.66875	10.6027	10.6395	10.6523	10.8031	9.97156	10.3412	10.3189	10.6715	10.3364	10.3206	9.84437	10.117	9.88307	10.4332	10.4832	10.3733	9.97257	10.0667	10.0034	10.2316	10.127	10.8051	10.0412	10.5538	10.6388	10.2901	10.5393	10.5364	10.9403	10.9318	10.2793	9.58021	10.9053	10.442	11.2936	10.0856	9.78616	10.3191
Kmt2d	11.6083	11.6356	11.4272	11.9314	11.6104	12.0202	11.3299	11.925	11.7437	11.7273	11.8936	11.5611	11.8932	11.5568	11.9995	12.0047	11.6153	11.4646	11.2102	11.5766	11.5	11.4594	11.4423	12.0904	11.3123	11.8097	11.6361	12.4622	12.0155	11.8562	11.6698	11.7833	12.0058	12.1868	12.3857	11.9983	11.3456	12.5354	12.5976	12.5445	11.9256	11.2143	11.7032
Kmt2e	10.99	10.8032	11.1789	11.0093	10.5351	11.2012	10.458	10.7681	10.9668	11.1798	10.994	10.7832	10.7016	10.593	10.6849	10.459	10.7197	10.8635	10.8608	10.7095	10.4318	10.203	10.6699	11.2193	10.7952	11.1732	11.4439	11.4731	10.7218	11.2118	10.7974	10.6168	11.4347	11.5092	11.6996	11.073	10.6695	11.1925	11.2835	11.3934	10.4822	10.4649	11.042
Atp10a	11.2915	11.5133	11.3177	11.3804	10.9476	11.4817	11.6124	10.8676	11.5793	11.1596	10.6154	10.7885	11.5044	11.5787	12.2665	11.4935	10.735	10.8175	10.6427	10.5023	11.0446	11.2611	11.328	11.4298	11.3842	11.1209	11.4797	11.7247	11.7143	11.3567	11.5252	10.908	11.5221	11.686	11.8412	10.8294	11.8233	11.3888	11.7608	11.7446	11.6068	11.1251	10.0108
Hmcn1	11.9633	11.3318	12.0535	12.1292	11.5681	12.0795	11.6552	12.2288	11.8964	12.1825	10.9162	11.5732	12.0712	11.7484	12.387	12.4239	11.448	11.083	11.3473	11.7495	11.6092	11.1039	11.1728	11.9867	11.4779	10.9346	11.679	12.5103	12.2146	12.7493	12.4103	12.1924	12.4279	11.7669	11.0083	11.1871	11.4602	12.6545	12.9034	13.0593	11.7697	11.5768	11.6298
Lama5	10.3278	10.7806	10.8985	11.2092	10.9802	11.697	10.9474	11.1875	11.0942	11.4263	10.2804	10.6367	10.8759	10.9147	11.2941	10.8099	10.5932	10.3962	10.4391	10.9238	10.6985	10.9183	10.201	11.1513	10.7112	10.6663	10.8341	11.8197	11.701	11.7721	11.2997	11.5278	11.2384	11.0112	10.5954	10.6485	10.2807	10.7901	10.9818	11.7485	10.6846	9.98054	9.95227
Fry	12.0286	12.1942	12.0989	12.2241	11.8616	13.351	13.1093	12.3919	12.4234	12.9956	11.9027	12.0665	12.6935	12.5414	12.9052	12.6938	12.2065	12.1649	12.2279	12.3334	12.8271	11.6647	11.8311	13.1144	12.9462	11.956	11.9688	13.6048	12.6339	13.2194	12.8088	12.5017	12.9183	12.9747	12.285	12.6596	12.2066	12.3578	12.7182	13.3421	12.8044	12.2741	11.9014
Ubr4	11.8022	12.0356	11.5508	11.5475	11.6691	11.6713	11.4047	11.7144	11.52	11.9028	11.3283	11.1704	11.7294	11.3909	12.2141	12.0685	11.1782	11.1079	10.9916	11.5544	11.2952	11.0869	11.4404	11.3353	11.2581	11.547	11.3278	11.6606	12.0938	11.5185	11.6229	11.9807	12.2034	11.8191	11.4119	11.5432	11.9296	11.7704	12.1525	12.4008	11.5542	11.3322	11.4349
Wdfy3	11.5882	11.4857	11.4244	11.1143	11.0356	11.3895	10.9192	11.4667	11.4903	11.51	10.8075	10.9257	11.6823	10.6581	11.7099	11.8944	10.7877	10.4975	10.4901	10.7722	10.8713	10.7656	11.0129	11.1415	10.7853	11.197	10.6645	11.6224	11.4613	11.1869	11.143	11.2832	12.0217	11.0717	11.5488	11.0722	10.5755	11.3927	11.6977	11.968	11.2653	10.6442	10.535
Mast4	10.7373	10.9016	10.7468	10.7117	10.0376	10.4635	10.7843	11.0832	10.7553	10.9044	10.2281	10.6036	11.1087	10.9021	11.823	11.3395	10.841	10.6122	10.0551	10.6548	10.5797	10.478	10.5581	11.2134	10.5257	10.5671	10.7605	11.3086	11.5019	11.2935	10.7475	11.2408	11.5736	10.6424	11.0516	10.5788	10.9119	10.9805	11.2414	11.7692	10.7357	10.2763	10.7269
Tcf4	11.8286	11.7807	11.6916	11.9091	11.7936	12.2562	11.7802	11.8657	11.8805	11.94	11.9282	12.0427	11.7947	12.3725	12.3225	12.3123	11.636	11.8008	11.8433	11.6921	11.7223	11.4609	11.6099	11.6317	11.5448	11.6652	11.8531	12.0998	12.0705	11.8583	11.5026	11.42	12.1683	12.3583	11.7257	11.6921	11.5931	12.2266	12.3673	11.6636	11.6215	11.4735	11.4785
Fryl	10.9892	11.1184	10.7376	10.7159	10.6561	11.1759	11.0334	11.2507	11.258	11.3156	11.0517	11.3551	11.205	10.7938	11.4992	12.0306	10.7519	10.8421	10.8975	10.7213	10.8444	10.4817	10.7502	11.1052	11.1295	10.8282	10.8093	11.769	11.5622	11.0457	11.2419	11.0371	11.0871	11.4946	10.5513	9.91234	10.4714	11.0353	11.4791	10.8242	11.0921	10.1803	10.5848
Mcc	11.1694	11.1887	10.992	10.8663	11.0408	10.8474	10.9024	10.9636	11.2794	11.428	10.8842	11.5324	11.272	11.1592	11.3127	11.1536	10.6914	10.9594	11.075	10.8436	10.8559	10.9506	10.8135	10.832	11.2597	11.1153	11.3961	11.448	11.4967	11.4546	11.0201	10.7378	11.371	11.1671	10.8521	10.4036	10.8386	11.3072	10.4146	11.0854	11.3485	10.5245	10.8043
Spag9	11.6541	11.7483	11.3154	11.1476	11.6328	11.463	11.7287	10.9194	11.2383	11.8035	11.3293	11.459	11.6718	11.3999	11.4244	11.4031	11.1795	11.2812	11.3319	11.3517	11.2664	11.1662	10.9592	11.4099	11.5583	11.1382	11.3219	11.9019	12.1121	11.2624	11.3374	11.3253	10.9274	12.0053	11.6229	11.6071	11.997	11.26	11.898	11.439	11.7994	11.7348	11.6961
Nfat5	11.1654	11.3852	10.951	11.415	11.3473	11.8692	11.1203	11.4677	11.0653	11.3463	10.8828	11.3195	11.065	11.472	11.3916	10.9127	10.7052	10.7039	10.3917	10.6802	10.6196	10.7417	11.0806	11.678	11.0015	11.005	10.9042	12.543	11.9761	11.8228	10.8635	11.2315	10.2797	12.0239	11.4195	11.3039	11.3234	11.7888	12.0639	11.2688	11.364	11.3066	11.1853
Jmjd1c	10.6862	11.007	10.844	10.6329	10.9086	11.1476	10.7584	10.6702	10.474	10.9685	10.8528	11.2557	10.5631	11.0521	10.7076	10.8519	10.6607	10.6209	10.3592	10.5693	10.6967	10.0535	10.3438	10.9728	10.5581	10.4358	11.0631	11.1496	12.1074	11.0805	10.5639	10.845	10.2742	11.5158	11.2644	10.8677	10.752	11.1396	11.5252	11.0566	10.9174	10.6459	11.1062
Vps13d	11.3726	11.4432	11.5097	10.7878	10.938	11.3561	11.4447	10.743	11.29	11.4745	10.7059	10.4693	10.9245	11.2465	11.409	10.6185	10.6079	10.8369	10.9771	11.2108	10.8692	10.4923	10.586	11.0826	11.2722	10.5912	10.6874	11.8401	12.1662	11.564	11.3193	11.2153	10.5118	12.1311	10.7781	11.084	10.9485	11.6268	11.3804	10.8415	11.3009	10.4772	11.0278
Kmt2c	11.2128	11.2302	11.3926	11.1321	11.1307	11.8119	11.4366	11.65	11.0496	11.5952	10.8208	10.7372	11.4344	10.9365	11.3473	10.7927	10.9909	10.7685	10.6252	11.021	10.4755	10.8976	10.6655	11.3681	11.1753	10.8338	11.1315	11.364	11.5885	11.5666	11.0887	11.0225	10.8776	11.7479	11.1097	11.4629	11.0519	11.5829	11.0865	11.4689	11.3686	10.6286	11.191
Map4k2	10.5708	10.5693	10.6401	10.7047	10.2531	11.305	10.9408	11.3135	10.62	11.1535	10.7498	11.1036	10.7749	10.9084	10.6357	9.50819	10.4846	10.6508	10.2393	10.1454	9.6255	9.72071	9.85561	10.5066	10.5271	10.6574	10.0212	11.0514	10.8739	10.9469	10.9001	10.1934	10.4756	11.093	10.2571	9.79553	10.5128	10.4569	11.1786	10.8792	10.7424	9.56364	10.5165
Ep300	10.8234	10.6811	10.6813	10.6736	10.1778	10.8495	10.9458	10.6648	11.1385	10.707	10.7606	10.7498	10.8908	10.4661	10.5968	10.0819	10.511	10.4823	10.4184	10.2869	10.5719	10.4043	10.0124	10.7727	10.7442	10.7731	10.8944	11.0522	11.0611	11.27	10.6205	10.5759	10.4547	12.1259	10.2348	9.83483	10.4165	10.6397	11.0795	10.3857	10.5964	9.976	10.7101
Apbb2	10.6093	10.5194	10.4342	10.1979	10.5018	11.0219	10.8454	10.46	10.9692	10.624	10.45	10.0704	10.8759	10.3733	10.7707	11.2543	10.5089	10.217	10.4035	10.6246	10.7256	10.94	10.79	10.9191	10.9844	11.0001	10.9766	10.6441	10.3882	10.8566	11.07	11.0303	11.6169	11.3776	10.1372	10.5996	10.095	10.4697	11.456	10.5562	10.4879	10.5272	10.909
Picalm	10.4677	10.1256	10.9765	10.3237	10.4484	11.3681	9.92998	10.331	10.0286	10.3874	10.4462	10.1935	10.6768	11.1645	10.5877	11.1737	10.7404	10.4975	10.5129	10.6136	10.6022	10.609	10.719	11.5349	10.8724	10.6084	10.4377	11.1308	10.4972	10.6783	10.7031	10.9186	11.3053	11.6707	9.35097	10.0013	10.0665	10.835	11.0053	10.8544	10.4945	10.8105	11.0324
Rapgef1	10.5376	10.2799	10.7984	10.5433	10.9722	11.1063	10.8629	10.8107	10.4604	11.4195	10.6356	10.7063	11.0023	9.75664	9.81641	10.9127	10.4761	10.2487	10.5014	10.7796	10.8197	11.1253	10.6599	11.0516	10.7809	10.7871	10.4049	10.787	10.9421	11.0457	10.7255	10.8033	11.1622	11.3092	10.3574	10.6871	10.454	11.0342	11.4242	11.1202	10.8071	10.868	10.6867
Atf7ip	10.9838	10.8552	10.2254	9.90778	10.6477	10.8915	10.8751	10.6177	10.3959	10.1984	10.709	10.6212	10.0515	10.2396	10.0378	10.3635	10.7581	10.7669	10.7261	10.689	10.9369	10.4506	10.3325	10.53	10.7588	10.2864	10.7691	10.4352	10.6969	10.6718	10.2009	10.8527	11.2403	11.9061	10.1991	10.8481	10.672	10.8032	11.2013	11.1563	10.2964	10.3118	9.91355
Crebbp	11.3673	11.3219	11.5716	11.3969	11.2658	11.6538	11.3071	11.2194	11.2173	12.0461	11.3672	11.202	11.336	11.317	11.1632	11.4059	11.1026	11.4007	11.2066	11.3015	11.0701	11.4682	11.0384	11.4058	11.0156	11.2866	11.7129	11.7871	11.51	11.2871	11.5257	11.1619	11.3089	12.3802	10.8858	11.1839	11.282	11.2307	10.7079	11.9473	11.4503	11.6063	10.9768
Arid1a	11.1177	11.2668	11.1815	10.8575	11.0839	11.4434	11.113	11.151	11.1417	11.135	11.0454	10.7008	10.9843	11.4089	11.1693	11.248	11.0213	10.9291	11.115	11.1949	10.9212	10.5641	10.6115	11.2437	10.6786	11.0675	11.6893	11.7362	10.8755	11.1628	10.8324	10.8527	12.0401	11.8476	10.74	10.4339	10.7295	10.9102	10.8904	11.2764	10.9968	11.0454	11.0645
Pdzd2	10.5387	11.0625	10.0587	10.8562	11.02	11.5303	10.9108	11.1912	11.0754	11.399	11.1592	11.0882	10.4959	10.0471	11.0192	10.569	10.4149	10.2204	10.3542	10.8793	10.2427	10.6671	10.8039	10.7329	10.5231	11.2618	11.1596	11.1457	11.0244	10.6669	10.6271	10.4918	11.269	11.3032	10.2299	10.3931	11.0222	10.7341	11.1677	10.8533	10.6205	10.6307	10.6161
Ncor2	11.5816	11.7075	11.7111	11.1237	11.7399	11.9987	11.4482	11.9145	11.9598	11.6954	11.5083	11.4248	11.4203	11.0263	11.6382	11.4199	11.3137	11.2335	11.3225	11.4009	11.5085	11.5116	11.7061	11.3458	11.1977	11.6512	11.6231	11.1037	11.8471	11.6284	11.181	11.8295	10.9413	11.9768	11.0844	11.5489	11.3435	11.8195	11.2815	11.5448	11.9003	11.1803	11.884
Tnrc18	11.5387	11.3933	10.9609	11.1497	10.9681	11.9652	11.8486	11.3616	12.1693	11.2116	11.144	11.3339	11.0252	10.5207	11.5169	10.9403	10.8006	10.954	11.064	11.1723	11.0938	11.2198	11.1476	10.8864	10.6294	11.3134	11.6443	10.6951	11.4173	11.503	10.2288	11.1493	11.0713	12.1642	11.1951	11.7192	10.9613	11.7166	11.2268	11.3441	11.2964	10.7208	11.1611
Tanc1	11.1572	10.8214	10.9609	10.5941	11.1428	10.7741	10.8837	10.5439	10.6472	10.8169	10.567	10.3592	10.7068	9.94645	10.7599	10.584	10.5763	10.5519	10.4549	10.1798	11.0047	10.8998	10.6244	10.7553	11.0165	10.5454	10.91	11.1394	11.1104	10.8232	10.3327	10.9786	10.5441	11.4689	10.0957	10.447	10.4653	10.8828	10.901	10.7699	10.7275	10.2001	10.9942
Znfx1	10.6242	11.1492	10.6462	10.3309	10.7756	10.7203	10.2503	11.1084	11.1278	10.6269	10.4211	10.4051	10.3712	10.5041	10.5222	10.8352	10.5613	10.8488	10.6167	10.6835	10.7239	10.8311	11.1995	10.4771	10.2203	10.8802	11.153	10.1939	11.1305	10.7831	11.0776	10.2107	10.9447	11.1519	10.1927	10.363	10.4841	11.31	11.5715	10.6465	10.578	10.2336	10.8039
Cdk19	10.4127	11.1492	10.9648	9.74291	10.1057	11.2585	10.8242	10.5954	10.0626	10.3089	9.77824	9.95766	10.6462	9.92171	9.9457	10.4645	10.0766	9.87585	9.77493	10.1782	10.4091	10.4116	10.2467	11.1226	10.3854	11.0327	10.8944	10.6083	10.9146	8.74273	9.80156	9.88735	10.2201	11.4932	10.4404	9.86225	11.0465	9.80827	9.81342	9.33021	10.5778	9.89574	10.2048
Klhl5	11.2279	11.1061	11.2313	10.7651	10.5925	10.6838	10.8224	10.2807	10.457	10.8475	10.1898	10.3117	10.4688	10.5851	10.6849	10.7037	10.1971	10.1998	10.454	10.3685	10.347	10.7788	10.6346	10.7482	10.3912	10.6176	10.7233	10.1243	10.9526	10.0577	10.8554	10.8416	9.57358	10.8023	10.2429	10.5697	10.365	10.4088	10.8904	10.4783	10.7811	9.84108	10.8026
Arap2	10.7031	10.5836	10.1838	10.8101	10.8729	11.4872	10.9359	10.3015	10.0468	9.98539	10.3877	10.2039	10.6108	10.8074	10.4997	11.3745	9.92494	10.1323	9.98528	10.1369	10.4421	10.5586	10.5138	10.6429	10.7215	10.2748	10.596	11.0539	10.8255	10.9997	10.4111	10.3751	10.4692	9.88907	11.022	10.7774	10.365	10.8451	11.8659	10.1696	10.5562	10.4374	10.9875
Setd5	10.1386	10.3665	10.3159	10.466	10.7458	11.1768	10.1078	10.2237	9.86827	10.3052	10.2567	10.0532	10.1074	10.643	9.84219	10.375	9.79883	9.73619	10.0715	9.77279	9.71591	10.2816	10.0501	10.4507	10.2791	10.559	10.2475	10.3071	10.3635	10.2202	10.3009	10.1526	10.0096	9.97979	9.69316	10.8936	9.7848	10.69	11.3046	10.3425	10.3936	10.0814	10.7777
Ankrd17	10.7364	10.7279	10.5824	10.4594	10.6307	11.2688	10.375	10.5439	10.1434	10.7482	10.6671	10.0151	10.5284	11.0804	10.3315	10.1306	10.2693	10.297	10.4297	10.7927	10.2328	10.3837	10.3356	10.3978	10.407	10.6925	10.0067	10.9261	10.7703	10.7936	10.7545	10.3202	10.2258	10.4011	10.9524	10.9165	10.4415	11.0012	10.8811	10.8798	10.5355	10.6698	10.6982
Stard9	9.7281	9.42962	9.52321	9.78857	9.67873	10.4718	10.0661	10.3243	10.1477	10.2528	9.53421	10.0387	10.0857	10.2396	10.3206	10.103	9.36482	9.87151	9.90512	9.51513	9.59768	9.94418	9.88483	10.3201	9.84301	9.39029	9.08596	10.8649	10.7805	10.5948	11.1745	10.2565	9.12708	8.79822	9.38432	9.91034	10.5849	11.3922	11.7203	10.9312	10.6805	9.5749	10.3839
Dock6	11.6307	11.4869	11.4386	11.6199	11.2108	11.8373	11.3236	11.482	11.5902	11.9518	10.9503	11.2072	11.1472	11.3217	11.7308	11.4988	10.878	10.7793	11.0753	11.1443	11.1681	11.3449	11.1721	11.4058	11.1156	11.266	11.0788	11.8055	12.1912	11.4413	11.9146	11.8057	10.6691	10.5958	10.9215	10.8397	11.1158	11.6826	12.1397	11.52	11.4543	10.7426	11.2266
Rbbp6	9.23228	9.80806	9.80798	9.37143	9.08967	10.1229	9.21922	10.5708	9.41997	9.92445	9.30494	9.20512	9.20869	9.01378	10.3388	9.76738	9.5971	9.7473	9.38609	9.53861	9.06473	8.94405	9.23744	9.81445	8.89212	9.55181	9.17286	9.74826	10.1231	9.48702	9.84963	9.62807	7.92555	9.06649	9.73531	10.1103	10.129	10.2156	10.9818	10.4963	10.2214	10.281	10.7801
Ano6	10.3483	9.6335	10.055	10.2997	10.5333	10.624	10.7452	10.5841	9.81062	10.0916	10.0103	10.1181	9.83242	9.84483	10.1202	11.0599	10.607	10.5134	10.11	9.96605	10.2877	10.6408	10.2113	10.305	10.1023	9.98468	9.84512	10.0107	10.3059	10.4579	10.272	9.8502	10.2558	9.21678	9.63843	10.2731	10.0578	10.1772	10.8432	10.4316	10.707	10.2246	10.1759
Arhgef15	10.4928	10.2171	10.0715	10.5604	10.6065	10.9826	10.7281	10.0597	10.6062	11.2636	10.574	10.5183	10.7488	10.1196	10.3058	10.7399	10.6729	10.4918	10.3183	10.4305	10.5003	11.182	10.1237	10.7605	10.3204	10.2978	10.4591	10.5386	10.2483	10.9031	10.1542	10.6641	10.6367	9.70707	9.95772	9.89979	10.6648	10.7114	10.922	10.7846	10.3118	9.48142	10.1717
Shank3	11.5069	11.0437	10.8246	10.8486	10.9269	10.9171	10.8188	11.2255	10.4363	11.0277	10.9476	10.9708	11.4108	10.8107	10.7973	11.1435	10.8108	10.6558	10.8634	10.9438	10.479	11.213	11.2705	10.5557	10.4281	10.3348	10.8464	11.3314	11.0887	11.1523	10.6479	10.7112	11.2846	9.89313	10.6264	10.658	10.9111	11.0947	11.4984	11.0754	10.4863	10.1248	10.4515
4932438A13Rik	10.4263	10.4599	10.7318	10.0314	10.3416	10.4884	10.3653	9.33888	10.1519	10.3522	10.071	9.72363	10.2959	10.4445	10.5507	11.1901	9.83266	10.0229	9.57793	10.2012	10.1873	9.94736	10.079	10.3598	10.1909	10.3059	10.8051	10.6218	10.9779	10.6355	9.98045	10.0172	9.96488	10.5398	9.66436	9.90834	10.8906	10.2777	10.4919	10.3602	10.5822	10.3115	10.7387
Nebl	10.7681	10.9252	11.155	10.3739	10.3162	10.9181	10.8612	10.126	10.7469	10.8013	10.526	10.8227	11.019	11.0321	10.9826	10.6475	10.6747	10.6329	10.7261	10.8016	10.7977	10.7475	10.3754	11.2215	10.4764	10.3363	10.6342	10.8255	11.3159	10.9045	10.55	10.0446	11.2828	10.3897	10.078	10.7635	11.1593	11.01	11.3234	11.1795	11.1489	10.9085	10.9192
Setd2	10.4081	10.4982	10.948	10.5036	10.2262	10.912	9.9399	10.7928	10.575	10.865	10.7405	10.4606	10.6662	10.387	10.0017	11.647	10.5328	10.2609	10.3607	10.5023	10.2034	10.628	10.1551	10.7347	10.0041	10.3862	11.1011	10.3113	11.5019	10.6119	10.245	10.3345	11.3898	10.1894	10.1295	10.8098	11.0426	10.5539	11.2631	11.2312	10.4919	10.0783	10.6107
Exoc6b	9.8515	9.94726	10.0623	9.91991	9.32374	9.95296	10.3726	9.95263	10.1996	9.43291	9.50884	9.90101	9.60199	9.65522	9.43786	10.4371	9.81585	9.7599	9.62512	9.97564	10.1075	9.79617	9.79078	9.80206	10.2666	10.0167	10.4565	10.3618	10.2556	10.0121	9.44162	9.60988	10.7842	9.43883	9.70027	10.1908	10.301	10.6424	9.32021	9.78288	11.0748	10.3118	10.348
Gm10800	11.7815	11.5574	12.7817	12.9342	12.4617	14.0263	12.5098	13.8316	13.8774	13.5354	10.7296	12.2377	10.5444	12.2988	11.9242	12.2302	10.5172	11.0717	12.9003	13.561	11.9014	11.628	11.6552	11.5353	10.3826	10.4781	11.8702	15.7205	13.4348	14.1017	13.7664	13.6596	13.5583	13.1829	9.56502	4.92496	5.41775	4.50556	4.76707	1.69516	4.96425	3.43693	3.15764
Lamc1	11.5973	11.4799	11.631	11.8064	11.7596	11.3784	11.3561	12.5241	12.2582	12.3487	11.2958	11.5732	12.1794	12.105	12.4018	12.4169	11.6762	11.5748	11.8609	12.0636	11.9555	11.4065	11.6348	11.794	11.674	11.6197	11.5388	11.8158	11.6629	11.8483	11.8058	11.9968	12.3492	12.5863	11.1656	11.5582	11.3493	11.0033	10.7154	11.0579	11.3836	11.2214	10.8923
Dlc1	12.3357	12.2215	12.1556	11.964	12.078	12.1136	11.973	12.5862	12.5553	12.4412	12.4373	12.104	12.5244	12.1773	12.8548	12.5051	11.8985	11.8995	11.6926	11.9811	11.8163	12.0951	12.2342	12.1268	11.6573	12.0814	11.929	11.362	11.4357	12.1135	12.0675	12.0172	12.6758	12.2586	12.1015	11.4843	11.3445	12.2919	11.4433	11.8541	11.2654	11.689	11.682
Gnas	13.1399	13.195	12.9206	12.9116	12.8697	12.8304	12.966	13.3692	13.2473	13.4029	12.9951	12.9113	13.0853	12.8	12.9721	12.9417	12.7346	12.7435	12.8751	12.7323	12.9224	12.6741	12.8783	12.9175	12.9062	12.8731	12.8923	12.5194	12.8741	13.0965	13.1316	12.9947	13.1488	13.0765	12.8698	12.5065	12.6478	12.7086	12.47	12.7548	12.4993	12.4692	12.7189
Nedd4	12.1735	12.2012	12.3243	12.083	12.3218	11.8993	12.0644	12.2258	12.1838	12.1715	11.8957	11.8138	11.9191	12.2831	12.1618	12.0524	11.9961	11.7762	11.8892	11.9922	11.9692	12.1034	12.2994	12.2786	12.1013	12.1265	12.379	11.7511	11.7886	11.8605	12.1479	11.967	12.2187	12.3316	11.7691	11.7116	11.5771	11.8949	11.3983	11.6157	11.6525	11.8485	11.5736
Extl3	11.639	11.7243	11.3154	11.2739	11.1595	11.6845	11.4401	11.1675	11.3784	11.3746	11.6418	11.6276	12.0331	11.9936	11.7169	11.6278	11.4772	11.5364	11.4167	11.2658	10.8361	11.0048	11.0003	11.069	11.1861	11.2767	11.3793	11.3519	11.6784	11.4288	11.2194	11.834	11.3668	11.5803	10.9546	10.8935	11.0286	11.3095	11.4497	11.2292	10.3506	10.7409	9.95643
Igf1r	13.4018	13.4177	13.1816	13.2378	13.4453	13.2258	13.3504	13.524	13.3305	13.4448	12.9971	13.3119	13.7774	13.7228	13.9981	13.4076	12.9541	12.9787	12.8118	12.6813	12.8684	13.0261	12.9302	13.3666	13.1606	13.3636	13.2717	13.2464	13.3673	13.3348	13.1542	13.125	13.5086	13.0939	12.999	12.7727	13.0279	13.2222	12.8852	13.3485	12.7061	12.4321	11.8574
Bmpr2	12.9295	13.1489	12.8123	12.5272	13.1554	13.2696	13.1561	12.9572	13.2482	12.7543	13.0711	13.2505	13.1247	13.2793	12.9674	13.2412	13.008	12.7889	12.7126	12.6807	12.6491	12.8733	12.559	13.1314	13.1669	12.6646	13.2747	13.0101	13.12	12.6547	12.7279	12.6878	12.6885	12.8852	12.142	12.2777	12.6019	12.5594	12.7555	12.5134	12.2511	12.3486	12.124
Dab2ip	11.7162	12.1632	11.6446	11.3167	11.7183	11.8937	11.7784	12.2949	12.3318	12.2528	11.8859	11.9285	12.0827	11.9222	12.2826	11.7373	11.6503	11.6821	11.7133	11.7095	11.4491	11.8972	11.685	11.3372	11.5856	11.5599	11.9584	11.46	12.2914	11.9492	11.5709	12.029	11.8898	11.7035	11.4896	11.4183	11.3288	11.0993	11.878	11.2093	11.5918	11.0472	11.0517
Hipk1	11.6277	11.5772	11.189	11.5452	12.1591	11.9662	11.9552	12.1159	11.9158	11.8584	12.2998	12.3102	12.0459	11.9081	11.7703	11.229	11.4953	11.5198	11.1448	11.198	11.4454	11.455	11.2868	11.4404	11.4149	11.1996	11.7039	11.3037	11.3976	11.0731	11.0977	10.8801	11.7546	11.8849	11.7583	11.2548	11.2758	10.6712	10.6257	10.8809	10.7753	11.2129	10.665
Hipk3	11.4864	11.6235	10.7694	11.2501	11.838	11.0684	11.7617	11.8618	11.6072	11.6699	11.8093	11.6687	11.8898	11.6725	11.2466	11.4255	10.8201	11.0372	11.0176	11.1141	11.0131	11.2894	11.3268	11.2121	11.3297	11.0356	11.4358	11.1888	11.4411	11.1983	11.6633	11.1663	11.4107	12.1328	11.1825	11.2024	10.8117	10.3796	10.9349	10.9092	10.2402	10.7042	10.583
Arhgef12	12.7948	12.9772	12.4598	12.4951	13.1107	13.0012	13.2115	12.9868	13.2586	13.2631	13.1041	13.1325	12.9803	13.0075	13.1447	13.1027	12.4401	12.2779	12.4965	12.4922	12.3602	12.4339	12.7152	12.6856	12.5661	12.4976	12.5947	12.4455	12.8993	12.1798	12.2494	12.0537	12.6944	13.1127	12.807	12.6982	12.7319	12.2124	12.5177	11.8138	12.3145	12.0926	11.8977
Tns1	13.6596	13.9515	13.5539	13.4987	14.0709	14.1446	13.8255	14.2745	14.2581	14.1041	13.8456	13.7912	13.8924	13.5714	13.8279	13.9852	13.3783	13.4946	13.3576	13.4138	13.221	13.4717	13.3963	13.5365	13.2808	13.6325	13.5245	13.2502	13.8639	13.2912	13.3933	13.4795	13.7941	13.9325	13.805	13.17	13.2629	13.2746	13.4095	13.0856	12.9494	12.3123	12.4939
Dusp3	10.8549	11.3994	10.9239	10.627	11.1343	10.8334	10.9572	11.0274	11.3344	11.3938	11.5083	11.3433	11.3243	11.4462	11.3364	10.6991	11.0264	10.9818	11.0375	11.078	10.39	11.2441	10.7202	10.6636	10.3782	10.8192	10.1813	10.6951	10.5197	10.4427	10.4937	10.5812	10.8691	11.6468	10.7377	10.6513	10.5761	10.3504	10.85	9.34938	9.66205	9.78781	10.2818
Cds2	10.9621	11.177	11.2874	10.6046	11.0625	10.8226	10.6046	10.4034	10.898	11.4058	11.0567	10.71	11.1755	11.3751	11.4278	11.4694	11.0409	10.8823	10.7055	10.6596	10.7059	11.0666	10.8857	10.8414	11.1543	11.2323	11.2849	10.4466	10.8771	11.0216	10.8811	10.5365	10.3526	11.7976	11.0557	10.5619	11.0037	10.3351	10.8459	10.068	10.4405	9.6396	10.487
Gm24270	11.9838668495293"	12.2192	12.1395	11.7887	12.4172	11.9524	12.5297	11.4789	12.8285	12.7876	14.6196	11.7502	12.7428	9.31866	11.0659	11.276	11.6855	10.6235	11.1333	11.8988	12.4496	10.9765	11.9054	12.3594	11.7855	11.956	11.7427	11.907	11.9072	11.047	12.3339	11.741	4.61962	8.49004	9.69126	7.11245	8.89585	8.31811	7.39973	8.39982	9.5338	7.04877	8.71529
NA
Gm23935	19.5671715322563"	19.9444	19.7013	20.1668	20.1133	20.0697	20.2409	19.8522	20.3438	20.4601	20.13	20.1501	19.6989	19.1149	19.5248	19.6926	20.0225	20.1731	18.9883	18.7736	19.1561	18.9938	18.9673	19.5009	20.0722	20.1214	19.9919	19.7066	19.532	19.9599	19.9823	20.2001	16.3131	16.7662	16.5238	16.0506	16.6416	16.3888	15.7259	16.0295	16.6841	16.5137	16.6301
Lars2	10.3884	10.586	10.4026	10.6991	10.4639	10.3597	10.4786	9.93794	10.5205	10.8013	10.8813	10.5452	10.5773	16.8976	10.2491	11.7417	10.6417	10.3227	9.31942	9.71041	9.93688	9.6664	9.55939	10.1187	10.5046	10.2732	10.3966	10.1711	9.84747	10.2663	9.81331	10.4354	7.80902	6.95517	8.32094	6.2501	7.5175	7.73615	7.44386	7.25758	7.39418	7.64736	7.61452
Eef2	12.8361	12.6956	12.665	12.4735	12.7765	12.6735	12.9061	12.9846	13.2542	13.0438	13.2184	13.2562	13.1829	12.6214	13.0203	12.8555	13.0431	13.1395	13.007	12.7892	12.6548	12.5274	12.6443	12.4314	12.8435	12.6555	12.6038	12.0569	12.2897	12.5655	12.9697	12.6688	12.7063	11.9901	12.669	12.0116	12.0526	11.7312	12.2442	12.0225	11.9343	11.7398	11.7804
Eif4g2	12.1883	12.3543	12.1207	11.8265	12.2427	12.687	12.2784	12.2222	12.3754	12.2708	12.692	12.6423	12.3642	12.4119	12.3188	12.3153	12.3556	12.2258	12.2561	12.2624	12.244	12.0677	12.378	12.4562	12.0402	12.1288	12.1144	11.918	11.7835	11.935	11.8016	12.0657	11.6183	12.0165	11.5614	11.8472	11.6731	11.2491	11.1118	11.2197	11.5566	11.4278	11.3267
Abhd2	13.927	14.0084	13.8227	13.994	14.2082	14.2557	14.1491	14.0442	14.0133	14.3643	14.6514	14.7074	14.3123	14.16	14.2012	14.4174	14.5902	14.5874	14.3147	14.2328	14.0243	14.022	14.0462	14.0625	14.16	14.1672	14.2342	13.8198	13.8896	13.9734	13.6158	13.7082	13.7712	13.4267	13.2942	13.0765	13.0348	13.2888	13.1526	13.1622	12.9895	12.7553	12.5035
Heg1	13.4267	13.6557	13.1057	13.1888	13.8706	13.7158	13.6476	13.8324	13.981	13.7666	14.143	14.0499	13.3848	12.9566	13.6137	13.024	13.6148	13.5739	13.695	13.7247	13.159	13.4565	13.1287	13.3956	13.4732	13.0058	13.4499	13.3997	13.062	13.0095	13.2323	13.4504	13.0337	13.2129	12.6469	12.8268	13.0918	13.0657	13.3034	12.6925	12.8822	12.4522	12.5268
Wwtr1	11.6128	11.6773	11.5896	11.6383	11.9866	11.9529	12.567	11.953	11.8221	12.144	12.4329	12.1747	11.5908	11.7917	11.4731	11.2193	11.7989	11.699	11.7045	11.5749	11.1573	11.4381	11.3489	11.4865	11.3409	11.5948	11.6949	10.7749	11.1424	11.1858	11.1978	11.1018	10.4628	10.623	10.4836	11.0761	11.2191	11.0816	10.5231	10.3962	10.2885	10.4346	10.0157
Ctnnb1	13.5226	13.5954	13.2099	13.3826	13.6598	13.385	13.7021	14.0007	13.8904	13.6642	13.8243	13.9797	13.0109	12.939	12.8548	12.6396	13.2248	13.2539	13.3143	13.1775	13.1802	13.5297	13.4701	13.2722	13.035	13.3673	13.551	13.2352	13.0648	13.1223	13.0078	13.145	11.803	12.309	12.9368	12.669	13.1118	11.8723	12.0971	12.2307	12.139	12.2429	12.1264
Kif26a	11.7982	11.6084	11.4645	11.3093	11.8395	11.4455	11.7495	12.1533	12.2144	12.0362	12.1229	12.0765	11.2842	10.4618	11.001	11.248	11.2981	11.3825	11.4125	11.459	11.1835	11.7063	11.5011	11.1392	11.1509	11.4182	11.4222	11.0464	11.0258	11.3966	11.2469	11.3403	11.1433	10.4238	10.6615	10.7968	11.1808	10.6583	10.1136	10.5654	10.7529	9.92134	10.2592
Nfic	11.3002	11.3694	11.0726	10.9596	11.3751	11.1674	10.7769	11.5846	11.4158	11.2693	11.0327	11.2682	10.7171	10.9053	11.0371	10.5639	11.1469	11.1516	10.9785	11.229	10.7341	10.9226	11.3197	11.1334	11.1121	11.1245	10.8686	10.8458	11.382	10.7846	10.7219	11.2676	10.4724	9.72086	10.6603	10.8346	10.5705	10.7998	10.0146	10.5025	10.7319	10.2488	10.1039
Sparc	13.9815	13.7164	13.6673	14.2131	14.1784	14.2712	14.2148	13.8065	13.416	14.4611	14.6328	14.4597	13.4518	13.6437	13.2491	13.5707	14.3827	14.3783	14.5629	14.552	14.1415	13.7401	14.0071	14.1083	13.8798	14.0797	13.9195	13.5143	13.3676	13.9834	12.9839	13.2353	13.0302	13.1318	12.4948	13.7148	13.334	12.6571	12.6963	12.7962	12.8589	13.5224	13.3562
Ets1	11.9574	12.0707	11.895	12.4578	12.5953	12.0492	12.1258	12.4079	12.3947	12.8059	12.7779	12.6103	11.764	11.7968	11.5842	11.8116	12.2334	12.1983	12.1864	12.2064	12.0402	12.1505	12.5644	12.0426	11.9197	12.6159	12.105	11.4076	11.3413	12.0912	11.6276	11.906	10.9619	10.8131	11.777	12.0784	11.5418	11.9706	11.6946	11.5623	11.2824	11.5061	11.3953
Eef1a1	12.4141	12.5233	12.5817	12.7329	12.8694	12.6149	12.8506	12.7766	12.8918	12.7008	13.4624	13.3143	12.9189	12.7855	12.8196	12.4678	13.2821	13.2329	13.0867	12.8704	12.5569	12.5847	12.8715	12.6729	12.8196	12.8519	12.8335	12.389	12.2753	12.5694	12.6854	12.6691	11.9005	11.5612	12.915	12.3678	12.4053	12.3379	11.5995	11.9146	12.2948	12.4201	11.8467
Dpysl2	11.2734	11.3183	11.3904	11.3865	11.7231	11.3516	11.2201	10.8426	11.3648	11.3729	11.2937	11.1106	11.061	11.0915	10.467	11.0013	11.3545	11.5217	11.4023	11.1885	11.0446	11.2392	11.2797	11.2774	11.1886	11.5032	11.4345	11.296	11.2635	10.7008	10.7281	11.1092	11.119	11.3718	11.2195	10.8747	10.1315	10.3976	9.63773	10.1185	9.91816	10.6348	9.80314
Gtf2i	11.4622	11.792	11.2739	11.6745	11.6988	11.4553	11.1982	11.5646	11.5143	11.5431	11.5987	11.4731	11.2536	11.1724	11.2154	11.6278	11.5235	11.3619	11.3613	11.3389	11.2372	11.6667	11.4757	11.1842	11.3798	11.7172	11.8672	11.6704	11.1305	11.5401	11.1641	11.1285	11.0798	11.4205	11.1922	11.0125	11.0536	11.0112	10.8418	11.0084	11.0688	10.7155	10.8707
Ski	11.3937	11.2073	11.4845	10.8948	11.3904	11.4163	11.0745	11.488	11.0709	11.4972	11.1766	11.084	11.5619	11.2061	11.4227	11.1093	11.6016	11.4433	11.5067	11.5449	11.2716	11.3267	11.2501	11.0305	11.0669	11.479	11.3072	10.6779	11.1555	11.1983	10.4663	11.3466	11.048	9.96827	10.8947	11.0147	11.0123	10.1557	10.8321	11.6416	9.89535	10.1688	10.3765
Ppp1r16b	11.3399	11.4523	10.9911	10.841	11.0927	11.3836	11.5195	10.8251	11.1417	11.1637	11.2197	11.3551	11.909	11.5119	11.5595	11.5405	11.1157	11.2272	11.3296	11.1805	11.2201	9.90871	10.4406	10.8741	11.454	10.5247	10.8155	10.286	11.7433	10.5226	10.7103	10.4383	11.2309	11.0788	10.2335	10.1871	10.3121	10.3724	10.2337	9.81412	10.2893	9.46676	11.2138
Rasgrp3	10.6213	10.7513	10.7615	10.2216	10.6065	11.1895	11.2174	10.6808	11.2213	9.98539	11.0554	11.007	11.3393	11.188	11.5781	11.1637	10.9796	11.1177	10.9137	10.8956	10.5667	10.5721	10.9237	11.4462	10.5948	10.984	10.377	11.0851	10.837	10.7324	10.3877	10.3534	11.1603	11.4946	10.12	9.92776	10.1616	10.8188	10.4919	9.83466	10.0419	10.4731	10.6623
Klf13	10.5554	10.9685	10.817	10.9083	10.2487	11.2423	10.6717	9.95847	10.5922	10.3629	10.9231	11.0882	11.1876	11.4066	11.0681	11.0382	11.2023	10.8228	11.0043	10.8003	10.9399	11.274	10.9103	10.7973	10.3577	10.5671	11.2376	10.5481	10.7788	10.5828	10.5659	10.9499	10.5288	10.5373	10.6847	10.4036	10.5117	10.2295	10.0929	9.72213	9.83075	10.0682	10.1712
Pum2	10.7573	10.1562	10.5747	10.5116	10.415	11.001	10.6293	10.2405	10.548	10.3198	11.0441	10.8874	11.0106	11.1433	10.749	10.7309	10.6244	10.7063	10.8289	10.5722	10.5257	10.34	10.7862	10.5882	10.2945	10.7073	10.9932	10.2179	10.589	10.5776	10.2137	10.6891	10.5667	11.4798	10.3042	10.3828	10.5178	9.50867	8.15998	9.80776	10.0681	10.3175	10.1992
Net1	10.4	11.0437	10.6265	10.6949	11.1795	11.3486	11.3449	11.4564	11.584	11.7491	12.6273	12.1991	11.7892	11.9652	11.7459	11.7749	11.6517	11.6507	11.5736	11.6088	10.4112	10.9368	10.7346	10.3483	10.553	10.9523	10.9465	10.9042	10.814	10.8836	10.661	10.856	11.0964	11.4525	12.3465	11.8925	12.0862	10.4837	10.8154	11.3197	11.5727	11.4771	9.96039
Rassf3	10.8891	11.3311	10.6717	10.3686	11.1535	11.0219	11.6702	11.5798	11.3492	11.5846	12.0713	12.2345	11.1501	10.6767	10.4232	11.0491	11.0013	11.2774	11.1943	11.0753	10.7943	10.6831	10.5625	10.6741	10.9101	10.6241	10.4296	10.2574	9.89826	10.4674	11.0467	10.422	11.4703	10.8386	12.0615	11.6322	11.5697	10.1494	10.3676	10.9052	10.9086	11.195	10.5509
Fth1	11.7199	11.5891	11.4172	11.6529	12.171	12.1551	12.6665	11.6979	11.892	12.1065	12.61	12.3781	12.0045	11.7762	11.832	11.9991	12.4124	12.2115	12.2924	12.2786	11.6868	11.6675	11.7368	11.4677	11.8376	11.7832	11.604	11.6828	11.2502	11.2764	11.7201	11.6769	12.266	11.7264	11.8389	12.453	11.9224	11.1303	10.9465	10.9392	12.0671	11.9028	11.3339
Pabpc1	10.9885	11.1468	10.952	10.9046	11.2312	11.3373	11.3757	10.8907	11.2852	11.5709	11.3842	11.5355	11.1077	11.4089	10.8667	11.0162	11.0176	11.093	11.2128	11.3276	10.9275	10.9861	11.1164	10.5429	10.9835	10.985	10.8785	10.9023	10.7183	10.921	10.8092	10.9006	10.816	11.0408	12.1387	11.2811	11.2631	10.43	11.2183	10.9424	11.0924	10.1472	10.1392
Eif4b	10.8139	10.6463	10.5964	10.8333	10.5943	10.1016	10.6108	11.0952	10.8955	10.7643	11.2648	11.3339	10.5787	11.1776	10.6149	10.459	10.7808	10.6609	10.8049	10.8201	9.94994	10.2393	10.6733	9.95537	10.1991	10.4044	10.579	9.36696	10.1909	10.1494	10.3455	10.355	9.87353	10.8259	11.1381	10.4127	9.88997	10.2743	10.7363	9.73209	9.85225	10.3677	10.1888
Erbin	10.8096	10.8164	9.91963	10.7145	10.9816	10.9272	10.1878	11.2121	11.0541	11.3174	11.4665	11.0797	10.8245	11.1958	10.899	10.3222	10.6157	10.6122	10.4531	10.7807	10.4661	10.2079	10.8771	10.6155	10.5772	10.8439	10.9616	9.76462	10.2409	10.4351	10.2437	10.3487	10.9343	10.3723	10.6835	10.6522	10.1669	10.9455	10.2378	10.4484	10.1935	9.98487	10.5076
Gnai2	12.8661	12.7581	12.9337	13.0523	13.1005	13.2227	13.4819	12.86	13.1388	13.3446	13.2178	12.918	12.8302	12.4514	12.6239	12.8892	13.1825	13.2111	13.0078	13.0704	13.0116	13.269	12.9961	13.1783	13.2063	13.0857	13.1243	12.8479	12.7684	12.994	12.844	12.8917	13.0169	13.4511	12.5994	12.3665	12.608	12.7485	13.021	12.6378	12.7208	12.7185	12.7367
Glud1	10.4776	10.4969	10.5408	10.9143	10.9255	10.8873	11.8184	11.1201	10.3134	11.0029	10.919	10.6251	10.5372	10.308	10.3675	10.3222	10.4793	10.9581	10.6353	10.6494	10.6507	10.878	10.5033	10.7819	10.7984	10.8021	10.6829	10.7381	9.7297	10.133	10.556	10.2944	11.4988	10.8924	10.5038	10.7088	10.5688	10.1764	10.5283	9.8933	10.4961	10.2326	10.1149
Cavin1	12.5487	12.8074	12.7047	12.4246	12.7972	12.5476	13.065	13.0164	12.628	12.8868	13.3141	13.2209	12.1378	11.8087	11.6099	11.6181	13.0036	12.864	13.1752	13.1718	12.9462	13.111	12.8382	12.6564	13.0657	12.7474	12.8325	11.769	12.2962	12.4703	12.4273	12.7969	12.5269	12.3128	12.9337	11.9766	11.941	12.3619	11.9809	11.8056	12.19	12.1546	12.255
Kctd10	11.6942	11.4646	11.1524	11.1487	11.5779	11.6941	12.232	11.8438	11.4777	11.6954	12.0551	12.0921	10.8667	10.9178	10.3021	9.92536	11.3179	11.2894	11.0816	10.9899	11.0532	11.2372	11.2536	10.8757	10.9477	11.0675	11.5438	10.009	9.98894	10.8364	10.5062	10.9448	10.5546	11.4261	11.2842	11.0493	11.0469	10.4231	9.43034	10.1644	10.8548	10.8893	11.1326
Sdf4	10.5068	10.6777	10.5539	10.3686	11.06	10.8226	11.152	11.0991	11.1268	10.9615	10.9993	10.7063	10.1479	10.8175	10.776	10.4699	10.7015	10.8591	10.8695	10.7369	10.6038	10.3826	10.7006	10.3256	10.3622	10.5792	10.9672	10.4185	9.92607	10.7433	9.98491	10.4718	10.5531	10.7495	10.8693	10.855	10.644	9.41026	10.1249	10.0472	10.766	10.782	10.8942
Taok1	11.4771	11.5226	11.1653	11.302	11.19	11.272	11.4178	10.9179	11.3307	11.041	11.5471	11.2941	11.5789	11.7217	10.5094	11.4031	11.0546	11.0294	10.9456	10.996	10.7772	11.1214	11.0656	11.179	10.8199	11.3955	11.1612	11.2172	10.9646	10.7526	10.3151	11.0507	10.9343	11.255	11.0406	11.2824	11.2757	10.3061	10.8042	10.8806	10.7652	11.0136	10.5325
Trip12	10.8165	10.8737	11.0263	10.7731	11.1993	11.7205	11.0068	10.9794	10.6928	10.2528	11.2766	11.123	10.8162	11.5787	10.6735	10.7797	10.9954	10.8054	10.8713	10.7338	10.7262	10.9107	10.9974	11.0648	10.6738	10.9294	10.8924	11.1221	10.7094	10.5618	10.3977	10.7354	10.621	11.0554	11.3015	10.9472	11.0606	11.1182	10.7154	10.9606	10.6032	10.5149	10.7051
Hspa4	10.1687	10.5705	10.3629	9.96973	10.0063	10.8946	10.3726	10.4497	10.4908	10.1001	10.3737	10.6879	10.4442	10.724	10.0199	10.002	10.1576	9.99255	10.4782	10.0511	10.3808	10.5352	10.6359	10.046	9.96595	9.94159	10.2413	9.76665	9.84423	10.2157	9.83488	9.59675	10.6994	10.6853	9.76952	10.6595	10.3705	9.75103	9.47001	10.2998	10.2929	10.081	10.1463
Kitl	11.7483	11.8139	11.7093	11.7847	12.1394	11.5403	11.6268	11.3406	11.5793	11.4794	12.2865	12.4207	11.8128	12.3611	11.3382	12.0269	12.49	12.4823	12.3108	12.2507	11.7294	12.3347	12.0086	12.1409	11.4437	11.9436	12.19	11.8716	12.0545	11.854	11.2926	11.8069	11.5481	12.0258	11.4254	11.4536	11.5318	11.3052	11.4415	11.5023	11.63	11.6742	11.3194
Lrp8	12.0283	11.4812	11.6415	11.7085	11.8291	12.3105	11.4871	11.69	11.7878	12.068	12.9497	12.8183	11.5718	12.1469	11.3864	11.5328	12.5245	12.5947	12.5633	12.713	11.4025	11.5652	11.9681	11.5808	10.4393	11.4008	11.414	11.3417	11.5962	11.5736	10.8058	11.1725	12.3721	12.0469	11.8271	11.9426	11.1515	11.6073	11.3889	11.3456	11.2792	11.6483	11.2797
Scarb2	10.5197	10.2696	10.4844	10.6921	10.8612	10.8915	11.0655	10.0651	11.0267	9.76782	10.495	10.5514	10.3315	10.7168	9.90225	10.4645	10.8535	10.6974	10.4944	10.8574	10.6221	10.1213	10.3159	10.4215	10.7043	10.1721	10.1716	9.87793	10.0122	10.0121	10.0302	10.4369	10.2742	10.5983	9.70593	10.2196	10.52	10.3916	10.4035	10.537	10.6173	9.95996	10.6206
Lamp1	10.8625	10.9937	10.4356	11.0407	10.8916	11.5203	11.4747	10.8187	11.1929	10.5169	10.3797	11.0525	10.5444	10.7697	10.7353	11.5379	11.0308	11.1974	11.1779	11.1016	11.0266	11.0245	11.0442	11.2807	11.3161	11.1803	11.1563	11.1125	10.6606	10.9031	11.0034	10.4116	11.2042	11.4428	10.7257	9.90884	10.7079	10.7664	10.4164	11.1866	10.8607	10.5059	10.2735
Psap	11.6153	11.3591	11.4866	11.7847	11.9562	11.6161	11.8256	11.3824	12.031	11.1329	11.707	11.8121	11.9163	11.1486	11.7099	12.16	12.155	12.297	12.0728	12.1076	11.6406	11.3759	11.5354	11.5123	11.8638	11.4975	11.7889	11.6519	11.2155	11.2711	11.4111	11.615	11.1201	12.0062	10.148	10.6262	10.3236	10.5983	10.7184	11.413	10.8918	10.8679	10.5814
Amotl2	10.3849	10.2711	10.5643	10.7061	10.7725	10.8388	10.8525	10.9665	11.201	10.1824	9.72886	11.0055	10.5167	9.47138	10.6357	11.1803	10.5713	10.8407	11.0085	11.3734	11.0226	10.5707	10.7822	10.7198	11.0396	10.3505	10.596	10.2472	10.3129	10.3823	10.5338	10.7732	9.942	12.3473	10.2432	9.91034	9.55247	9.73162	9.11259	10.511	10.0138	9.84312	10.2941
Nf2	10.58	10.2726	9.6702	10.0819	10.0376	10.0782	10.4088	10.2066	10.7385	10.7209	10.581	10.3777	10.363	9.17949	10.0556	9.30527	9.52237	9.48429	9.59962	9.46631	9.69815	10.1152	9.61016	9.85208	9.93075	9.93324	9.24868	9.25857	9.65412	9.9163	8.72535	9.80066	8.74365	7.40575	10.7489	11.129	10.3804	9.4454	10.4725	8.79434	10.0548	9.95409	10.0931
Rnf10	10.8052	11.4723	10.6944	11.0351	10.8362	11.0285	10.9782	11.1434	11.1332	11.2096	11.0986	10.913	11.1567	10.8798	10.0512	11.0125	10.4326	10.5618	10.7018	10.4568	10.5926	10.6017	10.3628	10.7733	10.7566	10.5495	9.98839	10.2545	10.9053	10.6992	10.559	10.7883	10.9743	9.07367	10.3362	10.4837	10.7338	10.5418	9.90836	9.6267	10.2432	10.3922	10.041
Pkn1	10.8891	11.4977	10.8567	11.302	11.4391	11.8812	11.4459	11.5684	11.9855	11.7437	11.6401	11.7793	10.9267	10.2791	11.1446	11.167	10.8543	10.9865	10.7785	10.7911	11.0906	11.1453	11.1699	10.7669	11.0866	11.3254	11.3947	10.8448	10.5136	10.4447	11.0839	11.0802	10.5904	8.67141	10.7521	10.5204	10.7742	11.1766	11.122	10.7559	10.4285	10.9977	10.6174
2610507B11Rik	11.1462	10.9101	10.9891	10.8775	11.1923	11.472	11.3854	10.8907	11.3757	10.283	11.1405	10.8295	10.7081	10.9518	11.0983	10.171	10.8617	10.5938	10.44	11.0277	10.7848	10.7921	10.5402	10.7634	10.9477	10.5644	10.3629	11.384	11.0443	9.7869	10.6157	10.631	10.6733	9.26777	10.2638	10.8525	10.7885	10.2168	10.8514	10.4632	10.394	9.88761	10.0506
Hivep1	10.1092	10.9177	10.948	10.2216	11.2458	11.4947	11.3185	11.1825	11.1846	11.6146	11.1926	11.0994	10.4657	10.7558	10.4368	10.4753	10.3463	10.6252	10.0482	10.2908	10.277	10.4181	10.235	10.7939	10.0172	10.2896	11.0223	10.4964	10.4723	10.6767	10.22	10.0014	9.79144	9.27402	11.5412	10.8232	10.401	10.098	10.557	10.7582	10.3844	10.47	10.235
Csde1	11.7757	11.5592	11.6217	11.482	11.7094	11.8802	11.866	12.0054	11.4794	12.1694	12.2688	12.1275	11.5562	12.0172	11.1111	11.4115	11.436	11.5133	11.3412	11.3078	11.3747	11.5737	11.4452	11.4963	11.3062	11.1661	11.3307	11.7084	10.9496	11.2945	11.2598	11.0915	9.66583	10.7131	11.8794	11.7591	11.4916	11.1425	10.9375	11.4142	10.8486	10.803	11.2503
Sbf2	10.0821	10.7172	10.2138	10.116	10.5461	10.7331	10.3529	10.9909	10.2752	10.7209	10.9148	10.7282	10.405	10.0414	9.63362	10.6617	10.2926	10.1682	10.2942	10.2049	10.1183	9.92494	9.95486	10.4471	10.0649	9.94783	9.97357	10.4504	10.9765	10.404	10.3033	9.91936	9.45578	9.64091	10.0863	10.3071	9.97697	10.6583	9.76205	10.4636	10.4662	10.0106	10.0362
Pip5k1c	10.8277	10.9928	9.77251	10.823	11.1234	11.1001	10.6697	10.6684	11.1949	10.8117	10.4764	10.4409	10.9959	9.79801	10.8078	11.2822	10.2556	10.4927	10.7882	10.5807	10.5755	10.7689	10.454	10.6938	10.6536	10.6266	11.1197	10.7004	11.2379	10.4842	10.2137	10.7378	9.40649	9.50407	10.7839	11.0393	10.405	9.80456	10.072	10.5289	9.96035	10.1989	10.3922
Wdr26	10.133	10.5428	9.98695	10.309	10.1754	10.8664	10.375	10.0758	10.2944	10.2219	10.467	10.932	10.7029	10.3175	10.7298	10.8602	10.2755	10.2992	10.4687	10.3634	10.2296	9.94842	10.4709	10.4413	10.331	10.1361	10.296	10.2874	10.589	9.71599	10.0388	10.3519	9.81681	9.60666	10.5246	10.0441	10.1213	9.48701	10.1716	10.3553	10.2769	10.3507	10.123
Etnk1	10.9119	10.5777	10.7851	10.6563	10.4753	10.434	10.5899	10.6983	10.835	10.3943	11.0212	10.3474	10.4411	10.7168	10.4368	9.01088	10.1032	10.3375	10.2463	10.3133	10.4453	10.561	10.5874	10.1268	10.2571	9.85799	10.7925	9.57829	10.4554	10.7831	10.1316	10.1346	9.36582	9.90928	10.8986	10.5625	10.5368	9.98354	10.4201	10.7304	9.8531	10.2933	10.1285
Abr	11.0836	10.8611	10.6681	10.562	10.0556	9.96086	11.3684	10.743	10.1687	10.8799	11.0851	10.8295	10.9156	10.4315	11.0549	10.0095	10.6868	10.6303	10.5563	10.5798	10.1521	10.5621	10.255	10.3248	10.3235	10.3677	11.0926	10.9106	10.7686	10.7324	10.548	10.0847	10.2201	9.70707	11.0209	10.7183	10.8426	9.77018	10.2647	10.7592	10.041	10.4129	10.4551
Nfib	11.5298	10.8581	11.6372	11.1206	11.2233	11.7882	11.1232	10.8536	10.7855	11.5571	11.4991	11.2619	11.5626	11.4089	11.3034	11.0988	11.1971	11.122	11.0342	11.1285	10.8178	11.4005	11.0625	11.4013	11.0615	10.9188	12.002	11.618	11.4184	10.7618	10.8016	11.1008	10.9889	11.0966	11.111	11.4693	10.9228	11.0226	11.0888	10.8136	10.7314	10.626	10.8853
Cic	10.916	10.6733	10.9677	10.4743	10.4523	11.3073	10.6046	10.6396	10.4773	10.3343	10.7545	10.1346	10.9552	10.5732	11.1995	10.2858	10.7015	10.2862	10.5612	10.6569	10.1452	10.0765	10.5449	10.8376	10.5006	10.4343	10.8686	10.6251	10.589	10.7951	10.5348	10.7014	9.30973	10.3037	10.7621	10.446	10.4465	10.3511	9.87113	10.4744	10.074	9.7597	10.1834
Brd2	11.1963	11.0246	10.59	9.99516	10.5259	11.6839	11.2147	11.1536	10.7301	10.7236	10.8237	10.4164	10.8908	10.7382	10.784	10.7354	10.2926	10.3891	10.4379	10.4602	10.4849	10.2663	10.6221	10.9362	10.3811	10.2929	11.0805	10.928	10.3815	10.3623	10.3057	10.5157	10.5933	10.1491	10.6947	10.9701	10.1611	10.5041	10.4565	11.0536	10.3585	10.2661	11.0477
Add3	10.9014	11.0402	10.8694	10.9678	11.1391	11.4033	11.3499	10.9837	11.584	11.0299	11.2756	11.2494	10.8114	11.0407	10.6119	10.7622	10.8633	11.2107	11.0638	11.092	11.0682	10.9285	10.9789	10.7593	11.4806	11.3648	11.1839	10.9352	11.4389	11.0743	11.3205	11.2551	10.7778	11.0572	11.348	10.8311	10.9737	11.2689	11.1344	10.524	11.3192	10.9603	11.0143
Usp7	10.5439	10.0606	10.4525	10.2697	10.2576	10.5499	10.749	10.783	10.6986	10.3015	10.6068	10.6036	10.5645	10.5693	10.457	10.2673	10.3345	10.3901	10.1833	10.2403	10.1469	10.5006	10.2666	10.3405	10.2139	10.1685	10.6783	9.65266	11.2792	10.3643	9.85289	10.1705	9.80672	10.1827	10.3935	10.1088	10.1115	10.5148	9.85215	8.93292	10.3536	10.2853	10.5357
Crybg3	11.5282	11.6751	11.5953	11.1425	11.4862	11.7826	11.4655	12.0264	11.584	11.7983	11.6476	11.7041	11.6651	11.8633	11.81	11.1934	11.2507	11.3495	11.3583	11.4911	11.5553	11.6338	11.1196	11.4512	11.5919	11.2718	11.2267	11.5998	12.0849	11.8294	11.3599	11.7083	11.7051	10.9344	11.5599	11.7623	11.4147	11.8713	11.6654	11.8284	11.7574	11.423	11.1458
Ep400	10.6222	11.0324	10.6203	10.5604	10.8466	10.7684	10.8939	10.7548	11.021	10.6032	10.6882	10.5917	11.1595	11.239	11.3811	10.6039	10.5461	10.5654	10.1585	10.4077	10.6274	10.7895	10.3321	10.4643	10.4225	10.5275	9.89709	10.7309	11.2489	10.8262	11.1601	10.7964	10.3492	10.2058	10.9371	10.697	10.303	10.0392	10.6289	10.9197	10.6743	9.82691	10.6833
Secisbp2l	10.1386	10.5741	10.4384	10.2058	9.94422	9.74886	10.4324	11.0036	10.0332	10.4115	10.5845	10.5656	10.2184	10.6201	10.56	10.0606	10.1334	10.3322	10.0768	10.0171	10.2084	10.5789	9.98165	10.391	10.0153	10.0167	9.27913	10.5195	10.7497	10.3399	10.0713	10.3995	10.3369	11.0663	10.4057	10.7074	10.2006	10.2232	9.96751	10.0914	10.2948	10.1887	9.92497
Rapgef2	11.4815	10.999	11.372	10.9549	11.06	11.1072	10.9556	11.4283	11.1691	11.5694	11.1095	11.4967	11.1567	11.3098	11.5486	11.5041	11.3351	11.3099	11.4654	11.8315	11.268	11.5262	11.4499	11.3833	11.2793	11.0967	11.4331	11.232	11.8511	11.4326	10.8308	11.0755	12.1674	10.876	11.107	11.2452	11.057	11.6723	10.9063	11.8413	11.1142	10.7023	10.669
Axin2	10.5719	11.2639	10.7502	10.7996	10.696	10.8863	10.5602	10.9073	10.474	11.135	10.8968	10.7533	10.5559	10.1519	11.0659	10.7927	10.7955	11.0992	11.2111	11.2481	11.1154	10.6799	10.5456	10.6561	11.0606	10.9178	10.984	10.6929	11.0372	10.734	10.8962	10.5812	10.9285	11.3108	10.7065	10.481	10.3655	11.1231	10.3997	11.0234	10.7556	10.2722	9.84409
Flt4	11.1455	10.8513	11.2532	10.9806	10.3541	10.879	10.1569	10.7328	11.5531	11.0716	10.9677	10.6616	10.9832	11.0943	11.0416	9.90153	11.0453	11.0462	10.8743	10.6881	10.6038	10.7785	11.2548	11.1203	10.4953	11.1172	10.9616	10.11	10.972	11.0114	9.89141	11.0868	10.6802	10.7849	10.3932	10.5856	10.0918	10.7305	10.6588	11.3211	10.6326	9.81121	9.66569
Lrp5	10.7519	10.8022	10.9148	10.4173	10.9296	11.2358	10.2609	10.7664	11.1127	10.9801	10.6572	11.0321	10.745	10.2245	11.2389	11.0309	10.5843	10.9144	10.6672	10.6194	10.4686	10.8001	10.9146	10.8584	10.6257	10.2295	11.1677	10.5575	11.0982	10.6034	10.4737	11.492	10.7829	10.9867	10.3326	10.228	9.47264	10.4552	10.4902	10.7983	10.4259	10.3964	10.2966
Arap3	11.3773	11.1452	11.7549	11.0844	10.9449	11.1019	10.6129	11.5656	10.7427	11.5862	10.9637	10.9383	11.1633	11.1325	11.2075	11.1435	11.155	10.9016	11.0879	11.4022	11.0735	11.3283	11.3226	10.9799	11.1728	11.0179	10.4268	11.2076	11.1144	11.1732	10.9173	11.0478	10.1717	11.0966	11.2088	10.0683	10.734	11.7572	11.0333	11.7797	10.8375	9.85127	11.1859
Dock1	11.1282	11.1699	11.4308	10.8384	11.0574	11.3035	10.8629	11.1031	11.2283	11.3356	11.3902	11.1757	11.0396	11.2061	10.9234	10.7797	11.0147	11.043	11.1333	11.184	11.0527	10.4692	10.9072	10.9248	11.2262	11.0268	11.1514	11.0065	11.5553	11.047	10.6347	11.0126	10.2296	11.059	11.4868	10.4589	10.5329	11.1038	10.8294	11.1441	11.1944	10.3317	10.3103
Itpr3	10.8026	11.6939	11.4797	10.5003	10.4792	11.0721	11.5414	10.9209	11.29	11.273	10.8015	11.2644	10.9311	10.5613	10.5938	10.8394	10.9758	10.816	11.0668	11.0479	11.4538	10.6739	10.5578	11.1262	11.0954	10.5247	11.0169	10.8611	11.6144	11.3848	11.0396	11.0593	10.6123	11.6671	11.3215	10.4446	10.9216	11.208	11.4306	11.4953	11.0831	9.71424	9.98297
Pcnx	11.279	11.291	11.0745	10.5307	10.9586	11.8523	11.5863	11.4677	11.2862	11.1738	11.4684	10.7902	11.1977	11.1486	10.6474	10.7666	11.0205	10.7801	10.6657	10.9909	11.1035	10.5908	10.4562	11.0873	10.925	10.7801	10.5912	10.6049	11.4977	11.1616	11.1483	11.0067	10.797	11.1383	11.3719	10.7544	10.8223	11.3593	10.8997	11.6564	11.0971	10.4967	10.807
Camk2b	10.244	8.60059	10.4299	9.15469	9.10946	10.1629	8.75525	9.70095	7.31382	9.48578	10.2697	8.9866	9.68558	9.42812	9.2113	9.31733	8.57917	7.24578	6.12722	7.41578	7.95131	7.46304	8.80435	7.4593	7.7768	8.6988	7.79186	7.22187	8.10553	8.47789	4.75833	8.38297	9.46864	9.2297	10.3935	11.5828	8.85514	9.54789	7.32303	8.61084	6.72242	10.354	9.3445
Ddn	11.6767	10.2338	10.5964	11.4295	10.5605	11.5965	9.64852	10.8876	9.10817	10.4652	10.9862	9.23599	11.018	10.9053	10.3532	11.0013	9.31542	8.45758	8.47323	8.50059	9.63797	8.99209	9.16167	9.79526	9.13485	9.75035	9.45481	8.23475	9.15083	8.98751	8.34074	9.6358	10.8776	10.3577	10.832	12.2448	10.5612	10.0247	6.7504	10.1138	9.11888	10.8664	9.79029
Map1b	11.9969	11.2385	11.869	11.1143	11.3231	11.2211	10.3204	11.6428	9.70814	11.2116	11.4684	10.8005	11.8727	11.8437	11.0101	11.0599	10.1225	9.73459	9.94823	10.2403	9.75307	10.3509	10.6221	9.9574	9.29721	10.4852	9.76562	9.70655	10.5928	10.035	9.31036	10.5529	11.949	11.9429	12.4728	13.1319	11.5798	11.2916	11.098	10.0868	10.0804	11.6708	11.0584
Cplx2	11.117	10.2548	10.6681	10.8359	10.1301	10.8117	9.9563	9.67992	10.5592	10.1784	10.8104	10.159	10.5969	11.0464	9.98789	10.1099	9.09898	9.3323	8.44662	8.7058	9.29398	9.06615	9.73958	8.62594	8.71493	9.89503	8.42454	9.25568	9.22732	9.42264	9.46947	10.1181	10.939	9.14359	11.1026	12.2366	11.3677	10.7634	8.71051	10.5969	8.76342	10.704	10.1216
Ank3	10.4721	9.72019	9.67261	9.52851	9.71471	9.95097	9.21377	9.76228	8.35399	9.57998	9.30073	9.28108	9.62403	10.0585	9.32537	9.69532	8.28873	8.3492	7.56057	7.59071	8.51079	7.82314	8.43606	8.47235	7.30102	8.3802	8.44617	8.89996	9.09204	6.5968	8.62225	7.78481	9.46222	9.37631	11.0782	11.2522	10.449	9.97743	5.83175	7.82359	7.67077	9.59849	9.28986
Grin2b	10.2324	10.4206	10.6203	9.91264	10.2969	10.3537	9.14677	9.8402	9.33701	10.0657	10.2501	10.2246	10.4688	10.537	10.3604	10.1576	8.45868	8.27653	7.63213	7.7332	8.40679	7.90177	9.27389	8.45807	7.76796	8.07311	8.05381	8.4268	10.2917	8.09612	8.42193	8.26172	9.72599	9.58169	11.0275	11.8821	10.9816	9.39553	6.90574	9.69511	8.47938	9.91033	9.55096
Kif1a	10.8725	10.644	10.5421	10.5651	11.0433	11.1852	11.1072	9.95555	9.53123	9.61006	9.99214	9.81164	10.8041	10.2194	10.2645	10.2103	8.87378	8.98057	8.65096	8.62889	9.56671	9.30644	9.78103	9.09895	9.61807	9.0931	9.1334	9.11928	9.80484	8.74892	9.48424	7.78481	11.359	10.1794	11.7816	11.3791	10.9879	9.36778	7.19114	9.92762	9.57654	9.89639	9.37248
Sptbn2	11.0865	10.6211	10.8493	10.8874	11.0016	11.2448	11.3854	10.3948	10.7385	9.72448	11.0289	10.6841	11.525	10.2936	11.0549	11.7055	9.28153	9.39624	9.14906	9.40872	9.61355	9.79735	9.81234	9.88021	9.64245	10.4752	9.52256	8.3367	9.99478	9.47213	10.088	10.1181	10.7504	11.0335	11.484	12.3582	11.5171	10.5764	9.97003	10.8251	10.0265	11.0748	10.321
Pclo	10.2062	10.4855	10.6277	9.67873	9.99566	10.5499	9.04005	8.54875	9.64656	9.33544	10.0561	9.45731	10.231	10.4957	9.88251	9.09731	8.24919	7.89766	8.16798	8.12659	7.99074	8.25838	9.134	8.28434	7.63819	8.30448	9.72195	8.89254	9.5105	8.59248	7.78781	8.66051	10.9086	11.0408	11.1889	11.8196	11.2489	9.72378	9.49819	10.0145	9.09671	10.4106	9.10993
Ttc3	10.9527	10.7847	11.2508	10.5511	10.8642	10.9181	10.8871	10.3775	10.5953	9.84067	10.9953	10.8809	11.4155	11.0378	11.2997	10.8519	9.78162	9.84957	9.63489	9.73376	10.2593	9.79264	10.3906	10.093	10.1267	10.0383	10.4618	10.4428	10.0659	10.0651	10.0172	9.79837	11.0692	10.8173	11.4853	11.9761	11.6317	10.9919	9.88454	10.6441	10.2519	10.9171	10.5444
Map1a	11.8017	11.5189	11.4982	11.4721	11.7399	11.1346	11.3659	11.49	10.879	10.6474	11.298	11.0783	11.9748	11.652	11.5169	10.9558	9.89643	9.8407	9.21224	9.93837	10.1373	10.5028	10.5788	9.18474	10.2155	10.5685	11.2969	9.60123	10.5095	9.94354	10.3616	10.2764	11.4933	11.7801	12.4873	12.6834	11.9819	10.5135	9.98005	10.7948	10.8456	11.4405	11.0238
Cyfip2	10.6871	10.4126	10.3688	9.97206	10.2531	9.69299	10.6025	9.83068	9.81062	8.23331	10.0858	9.78406	10.7835	10.3688	9.8112	9.83602	7.1875	8.82439	7.8943	7.7104	7.85846	8.68796	8.98708	8.56858	8.63942	8.78953	8.2137	9.92961	9.54279	7.54732	8.70387	8.94385	9.4493	9.92525	11.2874	11.2892	10.6808	9.09321	8.31852	6.23271	8.91536	9.69197	8.47101
Ank2	11.2865	11.0718	11.0178	10.5148	11.368	10.9943	11.1276	10.1943	10.8071	9.93875	10.3143	10.9289	10.997	10.5207	10.5475	10.375	9.04228	9.74414	8.8335	8.95203	8.86068	9.46136	9.51164	9.39733	9.72468	9.46464	10.1388	10.1741	10.3612	8.82121	10.2913	9.4757	10.466	10.9403	12.3259	11.8437	11.1956	10.2425	9.40079	8.73845	10.2176	10.2467	9.57794
Nrgn	10.9511	11.2332	10.2973	10.4104	11.3305	10.2829	10.1597	9.69397	10.3303	9.56777	9.99996	10.1209	10.9322	10.0006	10.4095	9.02565	8.46732	9.46326	8.68303	7.65896	8.5588	9.91414	9.50747	8.34461	8.86751	9.63144	9.82874	8.96509	10.4362	8.73027	9.01424	9.20501	10.6885	11.3935	11.2381	11.3885	10.9834	8.34755	8.71652	7.81809	8.92959	10.4809	8.8127
Bsn	10.8532	10.7775	11.0357	9.96037	10.8273	9.52179	9.34409	10.0624	10.5205	9.49225	10.2169	10.6056	11.4226	10.0922	10.2721	9.67672	8.40122	9.70232	8.33246	7.90563	8.76387	9.4192	9.14924	8.90615	9.63031	9.18745	9.12	8.8395	10.6551	7.48934	9.05157	8.9928	10.0867	10.5398	11.6589	11.3727	11.0719	9.81566	8.38794	9.65593	8.05516	10.3237	8.98532
Adcy1	10.8866	10.0174	10.4242	9.5505	9.56505	10.0636	9.16382	9.10112	9.27635	9.00504	10.2325	9.87837	10.6231	10.2092	10.1821	10.1237	8.11816	8.07953	7.15452	8.05964	8.67469	8.05907	8.35333	8.76009	8.63942	8.9719	8.77156	8.61892	9.18703	8.6663	7.84125	8.17247	8.01596	10.1286	10.6136	11.4811	9.88762	8.2004	6.37823	8.99411	8.07943	9.31066	9.04117
Shank1	11.476	11.2165	10.8159	11.0396	11.3358	11.9563	11.4758	10.841	10.4277	10.0127	11.3468	10.8446	11.9807	10.9021	11.421	10.831	9.23169	10.1091	8.726	8.87624	9.72061	9.63254	9.96351	9.79412	10.0828	10.0304	10.1388	10.1984	9.91993	9.55925	9.11804	10.0054	10.1439	11.4219	11.632	11.2826	11.085	9.92126	9.22646	9.99538	9.79567	10.0587	9.77369
Camk2a	12.3181	11.6538	11.5022	11.5807	11.8513	12.9158	12.3151	11.4513	11.104	11.4924	11.7861	11.4536	12.4839	11.6273	11.9694	11.1058	10.3474	10.5134	9.43752	9.90212	10.4818	10.2663	10.7238	10.6032	10.8786	10.8124	10.5343	11.5734	10.9238	11.0927	10.6271	10.3736	10.1737	12.0127	12.3875	12.8437	12.2884	10.0238	9.94721	10.341	11.0768	11.5796	9.6797
Agap2	11.2408	10.3816	10.93	10.8874	10.5055	11.5876	10.5495	10.2381	9.69081	8.98682	10.6995	10.4758	11.0701	11.3842	10.3058	11.2258	9.38775	9.71531	8.45245	8.89758	9.03769	8.99414	9.68834	9.12269	9.53976	9.40245	9.55777	8.93289	9.70494	9.04399	8.92112	9.14131	9.95349	11.7023	10.6961	11.6272	10.7925	9.75817	9.46288	8.66447	8.58486	10.2801	9.95511
Map2	11.7088	10.5943	10.794	11.3231	10.5925	11.7367	10.8612	11.17	10.4924	10.3089	10.8296	10.7971	11.168	11.5568	10.2872	9.36456	9.71969	9.59917	9.53684	9.6954	9.62425	9.71325	10.3481	10.0976	10.293	10.3188	9.476	8.76424	9.93217	9.65795	9.41101	9.50692	10.392	11.7389	11.0425	12.2905	11.2045	10.1318	8.54477	9.28355	9.83443	10.7238	10.243
Zeb2	10.9566	10.1594	10.3851	10.4053	11.1642	11.2776	10.749	9.66928	10.504	10.707	10.2847	9.47467	10.3349	10.5653	9.43786	10.6852	9.52858	9.19523	9.46948	9.55342	9.91706	10.199	10.4093	9.20027	10.2428	10.4432	10.0212	9.77474	9.9977	9.23251	9.46734	8.94799	10.6137	11.3394	11.7532	11.5309	10.7776	9.84124	10.3406	9.92277	10.1668	10.4034	10.4743
Spop	10.7761	10.5931	10.7491	9.77262	10.5551	10.5447	10.2476	10.4926	10.0738	10.4652	10.3717	9.90422	10.2488	10.0471	9.88747	10.2611	9.65497	9.7473	10.0237	9.91663	9.6167	9.47391	10.2906	9.79184	9.77627	9.83799	9.06514	9.76258	9.86033	9.74105	9.56589	9.88951	10.4352	10.3339	11.1522	11.0139	11.0365	10.0401	9.42668	10.1102	10.026	10.2472	10.2187
Zfp106	11.6143	11.5453	10.9891	11.2308	11.7319	11.4892	11.5736	10.8952	11.1959	11.7423	11.458	11.459	11.3804	11.0859	10.9568	11.3246	10.543	10.6667	10.4347	10.8528	10.5836	10.4773	10.8033	10.8007	10.8359	10.9799	11.0005	10.6139	10.7669	10.3025	10.8349	10.7027	11.654	11.9739	12.9114	12.0929	11.8626	11.2008	10.6129	11.0602	11.4428	11.2237	11.075
Kif5c	10.3954	9.82219	10.1075	9.83027	10.053	10.3187	10.2126	9.14783	9.07294	9.6911	10.3917	9.65297	10.1742	9.17949	10.0774	9.38761	8.69036	8.93129	8.4396	7.92754	8.84463	8.55106	8.49338	8.25158	9.02045	9.1228	8.1091	8.72718	7.71012	7.38191	7.97878	8.26172	10.3157	10.2188	11.117	11.2214	10.7276	9.31137	8.3264	9.09521	8.66529	10.5409	8.76998
Zfp91	11.0597	10.8324	10.6215	10.6196	11.2559	10.9631	11.0518	10.8441	10.6724	11.3799	11.2615	11.1092	10.6489	10.1305	10.5538	10.2673	10.3357	10.4012	10.7416	10.3863	10.0818	10.3608	10.3011	9.94619	10.5006	10.3816	9.8813	9.99517	9.74712	9.86877	10.1699	9.83462	11.1251	11.0205	11.7328	11.1462	10.8636	10.4231	9.75039	9.99124	10.9816	10.8142	10.938
Thra	11.8625	11.894	11.7707	11.7071	11.371	11.5599	11.2669	11.9891	11.2727	11.5227	11.8632	11.8283	11.7928	11.2188	11.3346	11.5146	10.9939	11.1103	10.3464	10.5223	11.0224	10.8733	11.1507	10.9953	11.1104	11.4001	11.0115	11.2298	11.5503	11.2039	10.9243	10.8494	11.5012	10.8781	11.8167	11.8665	11.5276	11.0984	11.114	11.5759	11.1943	11.6425	11.2016
Camsap2	11.1829	11.0574	10.9609	10.5789	11.1701	11.1802	11.3659	10.4764	10.6351	11.0232	10.9663	10.8446	11.2571	11.5427	11.1005	10.784	10.3083	10.4603	10.4377	10.2384	11.1028	10.3327	10.9075	10.5266	10.8317	10.2945	10.8924	10.3085	10.8739	10.5723	10.5185	10.4324	11.3311	10.5216	11.4615	11.4086	11.1742	10.5047	10.7539	10.5594	11.1764	10.9244	10.8013
Prkce	10.4161	9.55101	10.7895	10.2792	9.44943	10.2702	9.2778	9.93794	9.08625	9.82537	10.2783	9.63378	9.90172	9.66271	9.28834	10.4092	9.41927	9.34071	9.40424	9.33092	9.18177	8.68161	9.5005	9.6595	9.24722	9.48193	8.14922	7.86935	9.32338	7.9317	8.85445	9.51253	10.2296	9.61161	9.43579	11.3086	9.92613	9.55421	8.90724	9.3406	7.75263	10.0937	9.08392
Ywhag	10.7236	10.2711	10.862	9.86579	10.1518	10.2558	10.1224	9.96138	9.38089	9.43962	10.1004	9.80479	10.712	10.4138	10.7572	10.5384	10.1402	9.48429	9.38243	9.8996	9.69219	9.95844	10.1484	9.77003	9.91682	9.95404	9.69057	9.63498	9.74365	8.81532	8.99668	9.57011	10.5516	11.2084	10.0422	11.1788	9.56809	9.30913	8.91771	10.7387	9.3233	10.1073	9.02219
Oip5os1	11.3483034192014"	11.1972	11.1747	11.0473	11.3189	11.8292	11.7514	11.3282	10.9859	11.2522	11.8152	11.283	11.4052	11.6023	10.9258	11.4338	10.9242	11.0552	10.9819	10.4896	10.6072	10.5341	10.5279	11.3072	10.9584	10.5008	10.3938	11.2697	10.9897	10.5565	10.3775	10.3919	10.955	11.3394	11.2315	11.4119	11.108	10.9235	10.8744	10.422	10.0988	10.8365	10.7963
Cdc42bpa	11.1324	11.1564	11.032	10.6835	10.8168	11.5599	11.3007	11.0978	10.9716	11.3834	11.2702	11.2188	11.225	11.3122	10.9234	11.4935	10.5793	10.7104	10.1713	10.4896	10.5852	10.8559	10.336	10.8293	10.6147	11.0297	11.0133	11.2882	11.0763	10.4674	10.2841	10.094	11.0576	11.4865	11.3369	11.4669	11.3036	11.2196	11.1489	11.0394	10.8905	10.5456	10.7759
Tcf20	10.6419	10.4728	10.5222	10.2526	10.5659	10.9923	10.4301	10.5303	11.0221	10.283	10.0129	10.4951	9.95486	10.2092	10.5816	10.3808	9.83266	9.92563	9.68227	9.6422	9.34507	9.49218	9.97362	10.0249	9.97366	10.138	9.73957	9.94583	10.1178	10.1726	9.90559	9.77756	9.63478	10.7039	9.81565	10.9628	10.2343	10.421	10.1406	9.97701	10.2307	10.6853	9.89753
Kif1b	11.8444	11.882	11.783	11.4844	11.6674	11.9598	11.7673	10.9965	11.6324	11.7066	11.2637	11.5427	11.9759	11.842	11.6816	11.6707	11.2944	11.0261	11.1851	10.9574	11.3948	11.0929	11.2499	11.2948	11.4595	11.2383	11.3947	11.5635	11.4895	11.1157	11.4033	11.2272	11.1037	12.1059	11.7411	11.9064	11.6343	11.4727	11.3244	11.2433	11.3377	11.4926	10.5155
Kif5a	10.5688	10.4982	10.1075	10.6226	11.0135	11.9622	11.3915	10.1103	9.83973	9.5242	10.5931	10.8261	10.9267	10.2295	10.3956	9.4655	8.88672	9.77084	8.91593	8.66963	9.50201	10.3012	9.05814	10.0142	10.46	9.64685	9.93201	10.5517	9.29048	9.21473	10.0041	9.83014	10.8691	10.4433	12.1228	11.7835	11.7417	10.4061	10.6112	10.7905	10.137	10.6019	9.87854
Camk2n1	10.6419	11.6504	10.5461	9.87827	12.0314	10.7718	12.3767	10.1182	11.1149	10.3307	10.1575	11.6939	11.681	10.4315	10.1453	9.24344	9.07657	10.6035	10.3874	9.00637	9.31897	10.8155	9.52132	9.26407	10.7454	9.58686	11.4099	10.8968	10.8483	8.63989	10.3292	8.87153	10.5652	12.4529	12.367	10.4815	12.6471	8.92372	10.557	8.92885	10.6029	9.32113	10.1999
Cdr1os	10.5871602603543"	12.0472	10.2706	11.0866	13.2821	11.6154	12.4393	9.67284	11.2707	9.91966	10.3737	12.1026	11.4909	10.4957	10.1494	8.80372	8.56716	10.831	9.99489	8.9216	9.19618	11.41	9.24414	9.91724	11.1381	9.80632	11.894	11.7791	11.7894	9.44188	10.555	9.22564	9.58248	11.5013	13.5424	11.7482	12.809	9.98213	10.3406	10.5326	11.0915	10.1973	9.43716
Epn1	10.6272	10.8204	10.5643	10.0862	11.0056	10.8377	10.8542	10.5026	10.776	10.902	10.953	11.007	10.6121	10.0585	10.5816	9.32928	9.95444	10.2113	9.93248	10.271	10.2092	10.1666	10.3047	9.76308	10.104	10.3892	8.99348	9.93323	9.91993	9.25878	9.75358	10.0959	10.3852	11.5079	9.64336	11.025	10.1594	9.10705	10.0743	10.1758	10.1964	9.93993	9.79578
Zc3h7b	10.7337	10.8987	10.8006	10.86	11.0814	10.6754	10.6933	10.7088	10.9414	10.7346	10.8912	10.9523	11.0539	10.2839	10.6119	10.1908	10.3059	10.4642	10.6299	10.3963	10.3455	9.89285	10.5952	10.3963	10.1507	10.3877	9.66773	10.1969	10.5734	9.88853	10.7414	10.5719	11.4355	11.215	11.3002	10.6276	10.3847	10.4919	10.0649	10.9505	10.2146	10.5254	10.0327
Itpr1	10.4961	11.0565	10.5695	11.3322	11.7705	11.5984	11.5338	11.6671	11.7556	10.6958	11.1475	11.6564	11.4522	11.2239	11.3255	11.3066	10.5922	10.6693	10.4639	10.5649	11.0615	10.6907	10.9177	10.5697	11.0678	10.9283	11.3538	11.1535	10.4014	10.6221	11.2493	11.1457	11.0608	11.648	11.2136	11.2848	11.4912	11.5326	11.3652	10.6827	11.1031	10.7979	10.0867
Mylk	10.3459	10.7556	10.3358	10.6061	11.3389	10.8463	10.7695	11.366	11.4052	11.4891	10.8296	10.3662	10.9714	10.4532	10.6764	10.7666	10.3474	9.8213	10.1125	9.77114	10.2569	10.6687	10.5681	10.5388	10.2316	10.7122	10.0915	10.2703	10.6327	10.1541	10.1608	10.8416	11.359	11.4838	11.5466	11.0873	10.6002	10.2132	11.2372	10.7471	10.5448	10.8415	10.3273
Phactr2	9.60523	10.9317	10.253	10.87	10.9802	11.1649	11.0116	11.1586	11.3547	10.9778	11.0741	10.8329	10.9574	10.6278	10.137	10.4036	10.1683	9.68425	9.98608	10.1141	10.6997	10.34	10.879	10.5128	9.37202	10.6097	10.7255	9.83599	10.2917	10.3275	10.3605	10.2261	10.8848	11.3468	11.0559	10.7969	11.1977	10.6566	11.1699	10.3448	10.8221	10.8631	10.4353
Itprid2	11.4918	11.5195	11.1857	10.9131	11.6208	10.9313	11.8477	11.8532	11.9897	11.6714	11.4656	11.1915	11.2032	11.0464	11.0724	11.3424	11.212	11.2216	11.0831	11.1255	11.2443	10.9848	11.02	11.0183	11.3798	11.119	11.3219	10.9735	11.1966	11.1264	11.1765	10.9133	11.5344	11.6813	11.7888	11.3526	11.7181	11.1265	11.7262	10.9828	11.2101	11.1384	10.9329
Ptpn11	11.3339	11.3297	11.2451	10.9336	11.4643	11.4011	11.7287	11.6795	11.1846	11.3938	11.3043	11.4656	11.2859	11.2589	10.921	10.6944	10.7738	10.5717	10.414	10.8561	11.0178	11.0109	11.1453	10.5644	10.2914	11.1172	10.8135	9.64164	11.0144	10.2	11.0594	10.5461	11.4215	11.9585	11.4172	11.5797	11.0613	10.1694	10.9831	10.7016	10.7079	10.5316	10.3148
Ppp1r9b	11.8423	11.9871	11.339	11.8233	11.9404	12.0948	12.3421	11.9227	12.0944	11.9832	12.2966	12.1513	11.8193	11.5688	11.3163	11.986	11.1033	11.1841	11.3219	11.4361	11.4461	11.8754	11.7245	10.8376	11.395	11.6982	11.0526	10.6195	10.969	11.3114	11.7804	11.5068	12.2678	13.4172	12.5866	12.4815	12.4224	11.7565	10.9323	10.8936	11.5072	11.6985	11.3867
Sptbn1	16.1926	16.4191	16.044	15.7081	16.2572	16.3481	16.4628	16.5348	16.6039	16.6168	16.2474	16.3841	16.0187	15.907	15.8452	15.7711	15.4959	15.6092	15.753	15.7704	15.7278	15.8008	15.7641	15.8185	15.8097	15.6884	15.734	15.8527	15.8617	15.7901	15.7885	15.8592	16.0728	16.492	16.6508	16.3693	16.3209	16.1019	15.7403	15.9185	16.0556	15.9082	15.808
Mprip	12.8579	13.0473	12.9437	12.8134	13.2203	12.9976	13.2598	13.4599	13.4276	13.1525	13.0091	13.1947	13.2748	12.6348	12.9715	12.9989	12.4102	12.5049	12.455	12.4898	12.6765	12.7142	12.63	12.5076	12.5539	12.413	12.2703	12.39	12.557	12.525	12.7237	12.5908	13.1471	13.756	13.1526	13.2164	12.9944	12.7379	12.617	12.8593	12.7735	12.5101	12.2922
Kif1c	12.4757	12.8435	12.689	11.8149	12.2292	12.203	12.9881	13.1307	13.1122	13.2233	13.0489	12.8209	12.2533	12.2387	12.3542	12.1432	11.9924	11.9539	12.088	12.2088	11.947	11.8744	11.6707	11.6566	11.5831	11.7965	12.0354	11.5352	12.014	11.739	11.8308	11.5867	12.7134	12.5901	12.8373	12.5257	12.4818	11.8659	12.0908	11.468	11.6084	11.7848	11.7916
Hivep2	10.4677	10.5044	10.2769	10.6432	11.0278	10.8291	10.5624	10.9852	11.0865	10.1294	10.6638	11.0159	10.9256	10.3032	10.371	10.7666	10.2974	9.74096	9.8112	10.3517	10.015	10.0672	10.3558	10.0316	10.3489	9.5159	10.7904	10.2846	10.2964	10.1306	9.85614	9.73743	10.1136	11.9536	11.1649	11.0996	11.2357	10.0744	10.4814	9.87066	10.2836	9.38615	9.94905
Zeb1	11.0015	11.0761	11.106	11.1742	11.5208	11.3725	11.722	11.9376	11.0313	11.6146	11.4167	11.5052	11.2737	11.0464	11.1774	11.2822	10.4973	10.3333	10.6076	10.2581	10.7227	10.8245	10.713	10.6877	10.7721	10.6875	10.9821	11.0057	10.5812	10.3763	10.9542	10.5597	11.3302	11.7058	11.7557	11.1159	11.1077	10.9363	11.5192	10.7263	11.1974	10.5251	11.2421
R3hdm2	10.8113	11.3879	10.6438	10.6121	11.4777	11.6458	11.4905	11.1357	10.9536	11.5967	11.0765	11.6071	11.1857	10.4789	11.0637	10.5639	10.4227	10.7496	10.4104	10.6271	10.4091	10.9429	10.546	10.3264	10.6282	10.5233	10.9672	10.9691	10.5695	10.4804	10.559	11.0631	10.3369	12.2276	11.84	10.8994	10.9224	10.7324	10.6666	10.5013	11.1139	10.0505	10.9526
Ralbp1	10.2453	10.7919	9.67981	9.60257	10.2307	10.5836	9.96928	10.2115	9.69661	10.3734	9.83184	9.8978	9.93075	10.6841	10.4802	9.72276	9.54907	9.7137	9.29174	9.54893	9.55951	10.1556	10.3928	9.88129	10.1058	9.90361	9.74831	9.53367	10.0407	9.74415	10.023	9.73743	9.3795	11.0983	10.328	10.4288	10.7623	10.3877	9.54284	10.2261	10.1999	10.5802	9.93112
Ahcyl1	10.5175	10.6943	10.3822	11.0736	11.0056	10.9007	11.804	11.3158	11.1181	10.5607	10.7421	10.9399	10.8304	11.3193	10.5222	11.2975	10.4381	10.8122	10.5132	10.2296	10.8533	10.5996	10.4872	10.8442	10.7962	10.7291	10.5839	11.1888	10.0006	10.1703	10.6739	10.6349	11.1907	10.0759	11.0713	10.6827	10.8153	10.5047	10.4743	10.0465	11.0323	10.5863	10.9745
Fam107a	11.3679	11.0385	10.8257	10.7904	11.5392	11.202	12.3601	10.7036	11.3847	10.5073	10.7514	10.8479	10.6408	10.9488	10.9709	11.3306	9.93588	10.142	10.0639	10.3155	9.32593	10.9107	10.2185	10.0809	10.933	10.2699	10.8484	11.3873	10.4512	9.92179	11.0783	9.59146	9.91406	10.4266	11.3125	11.2878	11.4246	8.17927	9.90046	11.0987	11.2951	10.8251	9.21489
Gnao1	11.0486	10.7429	10.5434	10.3328	10.8656	11.0388	11.7133	10.4288	10.9788	10.1418	9.80529	10.1536	10.4627	9.41931	10.5094	10.5436	8.58315	9.38815	8.23306	8.26127	8.61413	9.96526	9.5275	9.4859	10.149	9.33745	9.56767	10.5098	9.60909	8.724	9.78631	9.38997	10.2833	10.2413	9.62803	11.442	10.5519	8.98121	9.67832	9.51707	9.78922	9.50658	9.37953
Qk	12.9829	12.9858	12.7424	12.6425	13.1058	12.8369	13.5513	13.0706	12.996	12.9627	12.6774	13.1937	12.6063	13.1448	12.7559	12.6348	12.328	12.5931	12.348	12.226	12.7431	12.6129	12.4704	12.4477	12.6481	12.5586	12.8655	12.9633	12.6414	12.5241	12.6245	12.1431	12.7461	12.5202	12.7439	12.4793	12.5418	12.2543	12.6033	12.3259	12.3233	12.1128	12.1896
mt-Rnr1	18.284257979728"	18.184	18.0119	18.3049	18.7365	19.2512	18.7923	18.5949	18.6685	18.0906	18.1375	18.4625	18.4315	19.5661	17.8467	18.1338	17.1716	17.6669	16.9316	16.9932	17.1132	17.4879	17.3782	17.8685	17.8736	17.9533	18.0253	18.5361	17.7416	17.4014	18.1782	17.821	16.8857	16.9973	18.6197	17.6189	17.8091	16.9375	17.1461	16.8366	16.9741	17.0616	16.5071
mt-Rnr2	19.4755990848464"	19.3607	19.2533	19.3677	19.7417	20.2784	19.9667	19.6711	19.7766	19.3558	18.6982	18.9515	19.823	20.5752	19.1912	19.4222	17.7313	18.1286	17.7711	17.7456	18.5546	18.7501	18.6644	18.849	19.0654	18.9644	19.0568	19.4596	18.8711	18.6012	19.2885	18.9153	18.1953	18.3708	19.8109	19.0403	19.1114	18.0698	18.37	18.2992	18.2693	18.3698	17.8311
Aldoc	11.3989	11.1102	10.1787	11.4974	12.1686	11.3636	13.1957	10.852	12.3595	11.2076	10.2932	10.7246	10.8574	10.4831	10.4834	10.6758	9.07939	9.93815	9.46718	9.34948	10.4728	10.7033	9.58335	10.2662	11.4934	10.4723	11.3566	10.786	9.38701	9.01859	11.0735	9.79607	11.2945	9.32306	10.9282	11.0553	10.9191	8.59347	9.76496	10.5415	10.3765	10.5712	9.18976
Gpm6b	11.2537	11.4735	10.7525	11.1913	12.5975	12.6096	13.4025	11.2696	11.1214	11.1453	11.1835	12.0391	11.168	11.1802	10.4703	11.4394	9.44136	10.7329	10.3224	9.85562	10.7206	10.9229	10.4003	10.7905	11.7926	10.6344	10.5716	12.362	10.4298	9.73482	10.5739	9.49565	10.1053	10.7223	11.8884	11.0412	11.5462	8.38779	9.59596	8.99995	10.6231	10.1546	9.89536
Slc1a3	10.6776	10.9139	10.0494	10.9967	11.6898	12.039	13.1147	11.0453	11.4819	10.775	10.1668	10.2995	11.1386	10.4957	11.0681	11.596	8.92486	9.85839	9.45678	9.56363	10.6991	10.2744	9.83857	10.5107	11.5448	9.99876	10.5062	11.6802	9.83448	9.61793	10.5729	8.56663	9.90935	10.3339	10.6351	10.7113	10.9794	9.54852	8.69842	9.25375	10.4741	9.99267	9.47742
Cpe	12.7939	12.7944	11.9713	12.8324	13.3681	14.3667	14.4329	12.8867	13.352	12.7469	12.4373	12.9137	12.6672	12.394	12.5468	12.1516	11.153	12.041	11.5248	11.5128	12.3653	11.8384	11.524	12.4978	12.779	11.859	12.3951	13.0662	11.2744	11.492	12.4194	11.4605	12.053	12.4202	12.9069	12.7935	13.4575	10.8853	11.1344	11.4802	12.8888	12.5327	11.9002
Scd2	12.5824	12.7578	12.1756	12.6603	13.7074	13.1603	14.4364	12.6642	13.3847	12.5684	11.993	13.2884	12.3813	11.8665	12.1942	11.4908	11.4166	12.4327	11.9688	11.2875	12.2755	12.3434	11.5628	11.943	13.3403	12.1048	13.0114	12.8529	11.7502	11.5961	12.2574	11.3815	11.5291	11.6564	11.5948	11.6899	12.3671	10.8006	10.4402	9.57878	11.5369	11.1907	10.681
Slc1a2	14.9748	15.1698	14.4177	14.6358	15.9084	16.0582	17.0165	14.3815	15.4708	14.4899	14.1266	15.4713	14.8845	14.7151	14.8189	14.7377	13.0288	14.2251	13.6468	12.9795	13.821	14.3244	13.2038	14.1365	15.4183	13.9736	15.1656	15.7351	14.0477	13.3776	14.3809	13.0674	13.7224	14.5935	14.2429	14.1191	14.4537	12.4377	12.6437	12.3493	14.1885	13.1457	12.5761
Clu	11.4869	11.3417	10.9997	11.5023	12.429	12.7548	13.3219	12.1054	12.2538	11.6556	10.728	11.9348	11.0044	10.387	10.4736	11.1836	10.071	10.5663	10.3505	9.96605	11.4395	10.6254	10.4089	10.9587	11.8828	11.2315	11.4358	11.2819	10.1522	10.4021	11.2073	10.3009	8.68424	10.563	10.7138	10.8613	10.485	9.56804	9.4947	8.99801	10.5515	9.93674	9.65434
Ndrg2	11.3375	11.1691	10.9005	11.6049	12.2105	12.1564	12.9933	11.3572	11.3353	11.4761	11.0378	11.9527	10.3515	10.5124	9.98789	11.2193	9.83434	10.6157	10.0025	10.0771	10.7038	10.7036	10.2707	10.6542	11.2092	11.1865	11.0241	11.3396	10.1496	10.3254	10.8675	9.44963	9.97843	10.4843	11.3946	10.9837	10.5655	8.25736	8.26211	10.5171	10.224	10.3046	9.38486
Epas1	15.2641	15.3622	15.2399	14.9967	15.1657	15.8152	15.3227	15.425	15.494	15.4798	15.0818	15.1739	15.305	15.1984	15.2648	15.2043	14.8845	14.8851	14.6933	14.7076	14.7303	14.8149	14.8923	15.4548	15.162	15.0049	15.1243	15.0672	15.2167	14.846	14.7885	14.8056	15.5745	15.4496	15.3733	14.8102	14.8572	14.7569	14.6879	14.8847	15.0543	14.8088	14.8877
Rere	11.1708	11.5897	11.5723	11.6507	11.7069	12.1002	11.742	11.9726	11.75	11.6042	11.3499	11.5125	11.6144	11.2858	11.2582	11.0199	11.3486	11.4477	11.3282	11.1021	11.2219	10.9118	11.2181	11.6266	11.2367	11.3894	11.5859	11.5844	11.5283	11.257	11.3158	10.9907	11.6068	11.5471	11.4927	11.4525	11.4337	11.3192	11.114	11.0212	11.0471	10.7323	10.9703
Ahnak	14.7691	14.8448	14.5468	14.2688	14.677	14.6541	14.92	15.0395	14.6647	14.7994	14.9835	14.8973	14.2376	14.4338	14.2736	14.1884	14.2074	14.0828	14.1501	14.464	14.0104	14.6597	14.218	14.2079	14.4721	14.2126	14.3456	14.0574	14.4592	14.1854	14.0801	14.4845	14.5838	14.4161	14.6925	14.4461	14.542	14.4308	14.2785	14.5943	14.5605	14.249	14.321
Amotl1	11.8009	11.8215	11.2803	11.2346	11.7867	11.4967	11.879	11.756	11.6347	12.0173	11.5381	11.502	11.3534	11.6369	11.6845	11.5146	10.9076	10.7932	10.9185	11.1095	11.2335	11.1841	11.5423	11.1702	11.047	11.5277	10.9081	11.0555	10.9999	11.078	11.0417	11.2791	11.2745	11.2117	11.8644	11.5093	11.4017	11.272	11.3842	10.8106	10.6524	11.1244	11.1294
Erg	11.1345	11.1127	10.4242	10.6001	10.9421	11.3112	11.426	11.717	11.6286	11.7287	11.4274	11.4775	11.131	11.0776	11.32	10.5639	10.3521	10.7145	10.1989	10.5272	10.3534	10.4458	10.7848	11.0271	10.4463	10.7195	10.5692	11.0851	10.8123	10.6119	10.3616	10.7209	9.89036	10.5858	11.4714	10.9821	10.7771	10.4238	10.3367	9.85733	9.9806	10.0946	10.129
Map4	12.8686	12.8266	12.312	12.4398	12.8386	13.1541	13.0634	12.9652	13.2364	13.0651	12.8009	12.7103	12.3552	12.4064	12.3957	11.6707	11.9751	11.8966	11.6926	11.8551	11.9525	12.1762	12.0966	12.3582	12.3143	12.4324	12.0776	11.9767	12.1241	12.2777	12.0963	12.3021	11.6519	12.4265	12.8994	12.6142	12.2326	11.6367	11.7262	11.6449	11.989	11.6953	11.9097
Arf3	10.8997	10.5907	10.319	10.3721	10.7315	10.502	10.8295	10.8457	10.3852	10.7908	10.7637	10.4343	10.5063	10.355	9.87253	10.2981	10.1735	9.78939	9.8488	9.64881	9.30418	9.56441	10.1104	9.83339	10.0116	9.54086	9.75265	8.958	9.93522	9.83425	10.1816	9.55117	9.33454	10.0687	11.1362	11.0702	10.093	8.97839	9.91098	9.57031	9.58221	9.89683	9.72536
Mllt6	11.4617	11.6008	10.9968	11.1132	11.5609	11.5664	11.7306	11.6365	11.8812	11.8758	11.7517	12.1302	11.3116	10.533	11.3933	11.3542	10.7466	10.9771	10.5571	10.9944	11.077	10.4886	10.6131	10.8475	10.4169	10.9636	10.9484	11.6764	11.1542	10.6896	10.97	10.8483	11.2991	10.5502	11.6234	11.2461	11.6579	10.7666	11.1106	10.9758	10.9216	10.0626	10.1054
Pkp4	11.1728	11.3069	10.862	11.093	11.2658	11.655	11.2523	11.608	11.1235	11.8521	11.7778	11.612	11.0801	10.9851	11.2715	10.6475	10.5633	10.5815	10.5254	10.661	10.4588	10.8094	10.8236	11.0859	10.368	10.717	10.8924	11.0048	10.6043	10.9919	10.7906	10.7294	11.2882	10.3068	11.6645	11.4142	11.6683	10.7797	10.5967	10.8749	10.461	10.5884	10.473
Nfe2l1	11.7775	11.8936	11.3794	11.7382	12.3625	11.5343	12.1938	11.608	11.7797	11.9412	11.8539	12.2204	11.8995	11.6707	11.4927	11.596	11.1919	11.1658	11.3004	11.2248	11.1256	11.5865	11.6448	11.1016	11.5259	11.5653	11.222	10.9901	11.1864	10.9616	11.0552	11.4393	12.2287	10.4489	12.114	11.76	11.854	11.2154	10.7872	11.2234	11.123	10.6866	11.0028
Mib1	11.2069	11.2837	10.94	10.8474	11.6268	11.3258	11.6217	11.0535	11.7047	11.1677	11.6797	11.4204	11.0701	11.4784	10.8617	11.3512	10.5162	10.7863	10.5601	10.8711	10.4109	11.0243	10.7295	10.366	10.5113	10.9315	10.5692	10.9735	10.6843	10.2269	10.2901	10.3797	11.1622	10.5476	11.3731	11.1539	11.2585	10.4151	10.3445	10.5787	9.86964	9.80726	10.5286
Wnk1	12.7185	12.8296	12.0217	12.2373	12.7373	12.965	13.0687	12.6832	13.0112	12.6107	12.9129	13.1729	12.6149	12.522	12.8395	12.254	12.0561	12.1673	12.0247	12.1183	11.9179	12.1781	12.3414	12.4033	11.9356	12.0309	12.2427	12.2511	12.4354	11.7789	11.7558	11.8222	12.7746	11.7986	12.4823	12.1076	12.1959	12.038	12.0598	11.9678	11.6308	11.6068	11.5581
Jcad	14.342	14.4299	14.1743	14.1846	14.6559	14.4915	14.4608	14.7094	14.7592	14.6978	14.981	14.92	14.441	14.3637	14.4577	14.0983	14.2219	14.2847	14.3742	14.3673	14.1682	14.5082	14.5498	14.083	14.1186	14.3287	14.4438	13.7511	13.9264	14.0553	13.8779	14.1179	14.3235	14.1215	14.7504	14.6559	14.5195	14.0472	13.7629	13.5021	14.2249	14.2201	13.4887
Fam129b	11.0986	11.3919	10.885	11.1722	11.7142	11.268	11.6712	12.264	12.0049	11.6102	11.6485	11.8951	11.0939	10.4999	10.6821	10.4536	10.7457	10.8473	10.9611	11.0314	11.0406	11.1302	11.0957	10.7593	10.926	10.9687	11.6004	9.92234	11.0315	11.1145	10.9534	11.4371	11.065	10.7016	10.9005	11.408	10.7091	9.66419	10.4072	10.3568	10.3145	10.6164	9.99238
Cenpb	11.1742	11.5152	10.9756	11.531	12.0603	11.9973	11.9454	12.3751	12.3276	12.4141	12.0093	11.5762	11.2816	10.673	11.2075	11.1162	10.9179	10.7337	11.4219	10.796	11.5129	11.26	11.4032	10.8529	11.0624	11.0751	11.5096	10.8611	11.0694	11.0088	11.3713	11.1202	12.1049	11.2214	12.1338	11.3788	12.0556	11.1661	11.3983	10.48	10.9973	10.5498	10.5728
Dennd5a	11.8717	11.894	11.6384	11.5159	12.2683	12.2084	12.3521	12.047	12.0418	11.7163	12.2025	11.9589	11.6724	11.2465	10.8052	11.6108	11.3209	11.2878	11.1875	11.1746	11.3457	11.5221	11.2224	11.2561	11.5298	11.5808	11.2774	11.2038	11.31	11.2062	11.1396	11.31	11.3337	11.2407	12.2434	10.7894	11.6208	10.5913	10.8744	10.6182	10.57	10.9651	10.4102
Ptms	12.3058	12.1222	12.0567	11.951	12.0603	12.1845	12.5493	12.1526	12.1859	12.3126	12.1519	12.2377	11.6295	11.7968	11.1935	11.4828	11.4216	11.3712	11.5096	11.4991	11.7168	11.9771	11.7726	11.0667	11.5213	12.0367	11.622	11.4638	11.5182	11.4678	11.9697	11.6998	11.7585	11.8276	12.3718	11.9845	12.1212	11.5399	11.7247	11.1425	11.5474	11.3137	11.4446
Map3k20	10.741	11.2188	10.9794	10.8948	11.4729	11.1554	11.1072	11.4961	11.0082	11.0563	11.3376	11.4536	11.336	10.8734	10.6386	10.7174	11.0095	10.7345	10.7608	10.5932	10.5277	10.8088	10.8439	10.7933	10.328	10.7602	10.4296	10.781	10.587	10.5776	10.0128	10.7354	10.8248	10.6899	11.3924	11.3194	10.8459	10.8412	9.8872	10.9214	10.7976	10.7297	10.0682
Calm3	12.3036	11.9281	12.0994	12.1955	12.5714	11.5799	11.9063	12.1386	11.9556	11.8783	12.1849	12.3525	12.1181	11.9112	11.5121	12.1717	11.2767	11.0974	11.2884	11.4244	11.1423	11.9419	12.0241	10.5836	11.231	11.8491	11.6064	10.6374	10.9779	10.6505	11.386	11.4641	12.0173	12.4917	11.7788	11.745	11.5294	10.5649	9.99001	10.6863	10.2162	11.4792	10.8797
Trak2	11.0843	10.982	10.8546	10.7838	11.257	11.6617	11.7673	11.1057	11.2092	11.657	11.459	11.6753	11.2196	11.6062	11.4003	11.5328	10.3167	10.2204	10.1162	10.4862	10.178	10.7983	10.719	10.5293	9.61807	10.5939	10.4296	10.0243	10.612	10.6571	9.97449	9.88303	10.7556	11.1331	11.4209	11.0963	10.5572	9.75653	8.23725	10.6074	10.1213	10.3479	9.99624
Dync1h1	13.3805	13.4222	13.3329	13.1587	12.9287	13.0145	13.2986	13.6481	13.6262	13.6902	13.1582	13.021	13.3129	12.9589	13.0892	13.2373	12.7002	12.6895	12.7782	13.1093	12.9355	12.8897	12.8859	12.8709	12.8798	12.6678	13.0791	13.1069	13.468	13.158	13.0972	13.3204	13.1312	13.4119	13.1205	13.2677	13.1016	13.1269	12.8998	13.2498	12.8837	12.4909	12.9555
Sptan1	14.1	14.0958	14.0192	13.8188	13.9688	13.8226	14.2204	14.358	14.2932	14.419	13.8659	13.7696	13.9606	13.9504	14.2079	14.1083	13.4554	13.4147	13.7397	13.7601	13.9859	14.1503	14.0656	13.7251	13.9467	13.8753	13.8888	13.4833	13.9867	13.9861	14.0485	13.9699	14.3158	13.9908	14.0616	14.1479	13.8623	14.0459	14.1112	14.0912	13.8862	13.6498	13.8558
Atp2a2	11.2148	11.1699	10.7951	11.034	10.9869	11.4091	11.4354	10.949	10.9823	10.8799	10.953	10.4606	11.3908	11.5325	10.9137	11.726	10.6427	10.9423	10.6836	10.3601	10.842	11.2858	11.0415	10.46	11.1695	11.055	11.2392	10.6682	11.2255	10.5512	10.6684	10.5171	11.3728	11.7011	11.1709	11.228	11.3022	10.9274	10.5469	11.1959	10.9463	10.7551	10.379
Sash1	11.5128	11.4254	11.4201	11.4056	11.0625	11.2496	11.5073	11.7793	11.5611	11.3083	11.255	11.0307	11.168	11.61	12.1097	11.7573	10.6283	10.7345	10.6947	10.8857	10.9938	11.4296	11.5157	10.7944	11.066	11.3326	11.5426	10.9051	10.7253	11.5094	11.0615	11.2709	11.5609	12.4195	10.8231	10.8418	11.3761	11.1511	10.1339	10.8474	11.2708	10.8232	11.1328
Septin11	11.0872	11.3076	11.32	11.301	11.6832	11.0794	11.1968	12.0326	12.0977	11.7572	11.2118	11.0467	11.3575	11.7951	11.5105	11.87	10.605	10.327	10.2948	10.4903	11.0171	11.1048	11.356	10.5259	10.5734	10.983	10.9914	10.9919	10.7253	10.8247	10.9685	11.0497	11.516	11.9768	11.6681	11.4265	11.1757	10.8069	10.8349	11.137	10.6444	11.0003	10.6102
Rgs5	15.2459	15.34	14.843	15.1527	15.7543	15.0921	15.1207	15.488	15.409	15.2222	13.7543	14.0575	15.7351	16.0211	15.227	15.5502	12.9971	13.0305	12.9207	12.7535	14.0678	14.734	14.7015	14.24	13.9307	14.9305	14.8551	14.5387	14.2906	13.9955	14.1956	13.9245	14.4486	14.7724	15.3575	14.5684	14.7765	13.6066	13.9092	13.8396	13.6282	14.0619	13.6065
Lrp1	12.0102	11.7651	11.5889	11.8129	11.5609	12.0487	12.4998	12.4031	12.3211	12.082	10.8163	11.6411	11.811	11.2663	12.0222	12.9378	10.4304	10.4092	10.249	10.4656	11.2744	11.1435	11.2561	10.9577	11.2238	11.7148	11.9174	11.1189	10.7549	10.4197	11.4248	11.1672	11.6997	12.2759	11.044	11.4717	11.2211	10.4155	10.2337	11.0908	10.2733	11.065	10.4661
Atp1a2	12.8431	13.1068	12.5957	13.0548	13.8635	13.4912	14.1873	13.6652	14.2274	13.0075	12.0787	12.9017	13.3073	12.5023	13.515	13.4209	11.7933	12.1823	11.7101	12.0516	12.6031	12.6855	12.5859	12.5765	12.7902	13.2102	13.3641	12.9551	12.1434	12.0752	13.2975	13.1257	13.2363	13.8823	13.0494	12.2514	12.5137	12.8609	12.9227	12.0195	12.3173	12.1358	11.5826
Flt1	15.1727	15.4585	15.2545	15.2394	15.5036	15.2876	15.3317	15.355	15.5019	15.3675	15.1617	15.3644	15.4986	15.5225	15.3757	15.4191	15.0033	15.0936	15.0251	14.9541	15.1101	15.1389	15.1637	15.4521	15.1273	15.1488	15.4263	15.259	15.2995	15.3371	15.1061	15.1523	15.4281	15.4993	15.1577	15.0152	15.0626	15.2456	15.0571	15.3977	15.0689	15.0344	15.129
Prrc2a	11.7176	11.7828	11.8468	11.8252	11.7775	11.8336	11.637	11.9092	11.9232	11.7719	11.777	11.5853	11.7745	11.0943	12.5908	11.6824	11.4393	11.4022	11.2441	11.3552	11.4992	11.7477	11.4807	11.7253	11.4588	11.6346	11.6618	12.0364	11.6992	11.4631	10.999	12.044	11.2617	11.3645	11.616	11.8473	11.2254	11.8368	11.6188	11.8578	11.5356	11.0469	10.8413
Prrc2b	12.4141	12.2097	11.9859	12.1714	12.2264	11.6629	12.0824	12.1074	12.0218	11.9912	12.1946	12.1886	12.2756	11.6614	12.222	12.0379	11.6413	11.7325	11.6329	11.8181	11.7272	11.5885	12.0285	11.8656	11.8481	11.8684	12.0836	11.7876	12.1989	12.1045	11.7515	12.2652	11.7844	11.9301	12.3142	12.4129	12.097	12.5376	11.9708	12.0986	11.6963	11.5947	11.5962
Atp2b1	10.5079	10.5954	10.5926	10.3218	10.596	9.97655	9.69225	10.4764	10.1155	10.6618	10.8743	10.4142	10.7823	10.8006	10.4997	11.0848	10.2718	10.0203	10.1599	9.9622	9.95244	10.4254	10.3007	10.187	10.0097	10.1967	10.2132	10.2059	10.491	10.3275	9.61467	10.1346	10.4336	9.58672	10.5275	11.0505	10.5684	10.4217	10.0952	10.5736	10.3162	10.3322	10.3646
Ash1l	10.6795	10.8611	10.9569	10.7117	11.1877	11.3089	10.0931	10.4267	10.9918	10.7455	11.1604	10.6425	11.2214	10.8407	11.1754	10.9938	10.4204	10.5833	10.1727	10.4091	10.5693	10.6412	10.4011	10.7796	10.662	10.7614	10.6129	10.9505	11.0914	10.4504	10.1342	11.1339	10.5516	10.8924	11.1592	11.3695	11.2117	10.952	10.8363	10.9804	11.0162	10.5346	10.6006
mt-Nd4	12.7508	12.2446	12.4213	11.7231	11.9873	14.1914	12.2137	13.022	12.9569	12.4453	11.233	11.2507	12.591	13.6805	12.467	13.1624	9.65875	10.0398	9.44572	9.97229	10.9173	10.9794	11.261	12.7188	11.8528	11.5387	11.8286	13.6544	12.2651	11.6325	12.7707	12.2681	12.7345	12.4619	14.0627	13.0823	12.9395	12.4114	12.4789	13.2241	12.4935	12.6014	11.7925
mt-Cytb	14.2661	13.8781	13.9885	13.3782	13.7248	15.6661	13.8118	14.6557	14.7797	14.1083	12.2731	13.0749	14.4266	15.2722	14.2422	14.5756	11.2563	11.6401	11.3928	11.5269	12.592	12.5187	12.6603	14.2134	13.3193	13.258	13.5245	15.2878	14.0315	13.2385	14.2886	13.98	14.3428	14.1418	15.5334	14.6143	14.4467	13.8096	14.3464	14.4693	13.7992	14.2071	13.5339
mt-Nd1	13.9699	13.7	13.7439	13.007	13.4847	14.9326	13.4528	14.1842	14.1069	13.7396	12.0324	12.5012	13.9744	14.8386	13.71	14.4618	10.9195	11.4554	10.7589	10.9364	12.2523	12.3473	12.5468	13.4134	12.869	13.2368	13.327	14.5849	13.7548	12.9053	13.5066	13.3472	13.921	14.0519	15.1562	14.3043	14.1574	13.2984	13.6175	14.1291	13.2401	13.7038	13.199
mt-Nd2	13.3524	12.918	13.1225	12.5457	12.7285	14.6153	12.8641	13.4493	13.53	13.1637	12.0381	12.2301	13.1372	14.5626	13.1739	13.9348	10.7287	11.1091	10.3411	10.5534	11.7198	11.69	11.6574	13.0898	12.3376	12.5208	12.4563	13.8835	13.1025	12.3168	12.934	12.8366	12.8597	12.8253	14.2665	13.4748	13.2832	12.9131	13.4712	13.2176	12.8159	12.8616	12.6146
mt-Co1	14.4646	14.311	14.2201	13.4871	13.986	15.6297	14.1066	14.7199	14.8782	14.2673	12.8454	13.3257	14.3769	14.7031	14.193	14.5596	11.8206	12.3269	11.6142	11.8022	12.7378	12.8396	12.6782	14.2846	13.684	13.5163	13.7944	15.2995	14.3048	13.4695	14.4902	14.1649	13.8461	14.0756	15.2637	14.2633	14.3571	13.7936	13.9786	14.2025	13.7967	13.8798	13.5264
mt-Nd5	13.403	13.134	13.5312	12.4886	12.8135	14.7813	13.2254	14.1434	14.0675	13.2165	12.0368	12.7094	13.3927	14.3531	13.7659	13.9254	10.7937	11.3692	10.7704	11.4959	12.163	12.072	12.1969	13.3267	12.8895	12.8157	12.9312	14.6118	13.1599	12.7862	13.8434	13.481	13.5866	13.9468	14.8043	14.08	13.9565	13.8052	13.9137	14.028	13.4911	13.373	13.1545
Zbtb20	12.2125	12.1958	12.1892	12.0398	12.1219	12.2713	11.7533	12.5078	12.3457	12.3108	11.8971	11.7915	11.7186	12.2286	12.084	12.6622	11.6206	11.5396	11.2385	11.4627	11.5242	11.477	11.424	12.0955	11.5666	11.697	11.5625	12.6933	12.581	11.7568	11.8353	11.8759	12.4303	12.2704	12.0908	12.7892	11.8935	12.4628	12.5808	12.1685	11.7877	11.9569	11.633
Zmynd11	10.5688	10.5848	10.5102	10.1118	10.7155	10.6621	10.6835	11.0064	10.8777	10.2336	10.261	10.478	10.4145	10.6316	9.74714	10.2038	9.34854	9.42619	9.46256	9.4002	10.4174	9.74772	9.94205	9.95435	10.695	9.79714	9.32071	10.3375	10.5338	10.0502	10.6089	10.3565	11.2013	11.0806	11.046	11.1875	10.5466	10.3916	10.3771	9.89304	10.8904	10.4801	10.7237
Huwe1	11.9916	12.0403	12.1811	11.6064	11.9132	12.2958	11.7728	12.3908	12.2602	11.9518	12.07	11.8878	12.0186	12.1877	12.3013	12.0084	11.4299	11.6122	11.4727	11.5874	11.4757	11.6366	11.6651	11.8059	11.429	11.2152	11.622	12.0156	12.0241	11.6746	11.4433	11.9629	11.843	12.6734	12.1742	12.2421	12.1026	12.3095	12.5721	11.5547	11.8436	11.8816	11.6459
Ncor1	11.6805	11.46	11.764	11.2443	11.4508	11.8486	11.28	11.335	11.6218	11.7652	10.9637	11.555	11.4812	11.4826	11.7608	11.4366	10.9939	10.8881	10.8913	11.1469	11.0361	11.0258	11.0766	11.408	11.247	10.9471	11.3793	11.0564	11.4728	11.106	10.7829	11.2651	11.5774	12.5591	11.5779	11.6701	11.8092	11.352	11.8101	11.5942	11.4161	11.1984	11.3436
Utrn	14.4625	14.7267	14.4526	14.1891	14.4312	14.5811	14.6526	15.0066	14.9952	14.9039	14.3752	14.5428	14.4049	14.2813	14.4009	14.4625	13.8343	13.8401	14.0038	14.2533	14.263	14.1039	14.0063	14.1215	14.0993	14.1065	14.1918	14.4783	14.6751	14.5509	14.5304	14.416	14.8113	14.9351	14.949	14.5677	14.7395	14.914	15.1642	14.7058	14.7284	14.2619	14.2047
Usp34	10.8558	10.5729	10.5447	10.5339	10.9545	11.1844	10.2948	9.9081	10.5938	10.3343	10.9231	10.7372	10.619	11.0407	11.2369	10.7577	10.2718	10.3195	10.2534	10.6446	9.90267	10.4533	10.1767	10.0781	10.3385	10.6675	10.2719	10.2487	11.2168	10.6587	9.96549	10.3858	11.5058	10.8173	11.6108	11.1595	11.0383	11.1908	11.0876	11.1375	11.063	10.8517	11.1363
Sorbs1	10.253	10.1784	10.8429	10.5464	10.8973	10.8495	9.95304	10.7514	11.2031	10.3978	10.6588	10.3892	10.9768	11.1379	11.3669	11.2385	10.0752	10.4545	10.4662	10.5489	9.50201	10.6477	10.1595	10.3066	10.337	10.4134	10.4241	10.7464	10.9541	10.5723	11.1147	10.9937	11.4049	11.4063	11.6103	11.1352	11.1782	11.0414	11.2723	11.1516	11.2203	10.9894	10.3775
Cep350	10.133	10.0435	10.5747	10.4444	10.4867	11.2744	10.1597	10.9313	10.2925	10.1085	10.6389	10.1697	10.2202	10.8275	11.0681	10.6185	9.77119	10.1323	9.61995	10.1798	9.41629	9.88014	10.04	10.2817	9.96014	10.2002	10.36	10.1894	10.5318	10.3275	10.3798	10.3565	10.9833	10.7717	11.3262	10.7252	10.4766	11.0066	11.1026	10.868	10.678	10.8395	10.7062
Kmt2a	10.6123	10.8669	10.465	11.0385	11.0016	11.554	10.3455	10.3129	10.8125	10.6874	10.9395	10.4231	10.8352	10.9241	11.8008	11.5379	10.6118	10.3982	10.2339	10.2819	10.4174	10.4443	10.2809	10.7979	10.1318	10.088	10.7798	11.6436	11.162	10.3602	11.0209	10.8823	11.8231	11.5866	11.3043	11.0569	11.1932	11.2565	11.3632	11.4503	11.0287	10.8034	10.5096
Tnrc6b	10.2363	10.0296	9.85114	10.0336	9.79024	10.3462	9.60343	10.3129	9.66442	9.75172	9.54852	9.31037	10.231	10.4873	10.3956	10.6137	9.63977	9.9144	9.78374	10.0199	9.95991	8.98797	9.70845	10.2355	10.0097	9.34061	10.0638	11.0933	11.0043	10.4255	10.0713	9.75409	11.0469	10.5031	11.1038	10.5118	10.7511	10.0437	10.9843	10.8923	10.0348	10.1119	10.0852
Trip11	9.97605	9.86575	9.75217	10.0535	10.415	9.65693	9.84447	9.75224	9.48842	9.15948	9.20918	9.97911	10.2129	10.5732	9.25801	10.797	9.34151	9.37592	9.02787	9.44645	9.53639	9.42073	9.51302	9.55733	9.14853	9.19795	9.56767	9.68524	10.4211	10.0527	9.71473	9.76588	10.2852	9.77032	10.6608	10.3296	10.4846	10.2781	10.5059	10.5083	10.7373	9.90577	10.0589
Herc1	10.7912	10.9214	11.0478	10.5323	10.9627	10.9262	10.0138	10.8155	10.791	10.5421	10.3433	10.8776	10.9333	11.1984	10.8592	11.1737	9.9529	10.2531	9.80484	10.4595	10.2092	10.1593	10.16	10.5327	10.4723	10.5399	10.8279	11.09	11.1581	10.9589	10.4642	10.7185	11.7761	10.8781	10.9268	11.0928	11.1656	10.6963	10.9806	10.8071	11.206	10.4592	10.8853
Nsd1	11.1721	11.3756	11.4372	10.9887	10.91	11.5082	11.4894	11.355	11.0348	10.707	11.4284	11.074	11.2349	11.2979	11.7099	11.7078	11.076	10.8122	10.9209	10.9875	10.8923	11.2006	10.8155	11.2908	11.247	10.9188	10.9484	11.465	11.6219	10.9854	11.0481	10.9987	11.7559	11.7921	11.4533	11.4274	11.2631	11.39	11.131	11.2598	11.0484	11.0569	11.41
Rbms1	10.0978	9.58931	10.3205	9.23838	9.45718	10.3937	8.74773	9.14783	9.84757	9.79949	9.56619	9.09158	9.86286	10.0754	10.3388	10.6852	9.62053	9.35531	9.2655	9.11362	9.57451	9.72751	9.84684	10.442	9.96402	9.70199	9.45481	10.3223	10.5197	10.2684	10.4958	9.6358	10.8471	10.6205	10.4075	9.95081	10.2103	11.1294	10.277	10.6915	10.1611	10.6348	10.8906
Dock4	11.1551	10.8453	11.5357	11.0418	11.0317	11.1389	10.8098	10.7681	10.5024	10.4815	10.4651	10.0328	11.0293	10.8572	11.5217	11.3831	10.3614	10.2598	10.262	10.5039	10.6608	10.8164	10.7698	11.2053	10.8858	10.5912	10.6248	11.2313	11.4801	10.9224	10.7897	11.1725	11.6038	11.6444	10.846	11.1763	10.9041	11.468	11.4361	11.3101	11.2343	10.5322	11.1391
Magi3	10.3205	9.8677	10.2039	9.99057	10.3416	10.1159	9.80156	10.3666	10.8178	10.3804	9.87787	8.99865	10.3415	10.7663	10.7353	10.8847	9.67002	9.98452	10.2124	10.0771	10.1443	9.88513	9.87785	10.3272	9.96208	10.0691	9.97729	9.83405	10.3292	10.1541	10.0629	9.55389	10.0401	10.6107	10.1947	10.4218	10.2525	10.4873	10.4402	10.195	10.5746	9.99717	10.3481
Adgrf5	14.0778	14.2885	14.009	13.9781	14.2379	14.3077	14.2187	14.4923	14.545	14.4169	13.9022	13.8537	14.2345	14.3129	14.4699	14.2407	13.8055	13.772	13.8947	13.9189	13.9609	14.0523	14.0526	14.3951	14.2066	14.0799	14.3783	14.2648	14.1689	14.208	14.1961	14.2792	14.5639	14.3524	14.1538	13.9374	14.4993	14.3658	14.2458	14.1804	14.4156	14.1178	14.4359
Limch1	10.6546	11.0228	11.0159	11.0161	11.1499	11	11.3362	11.4209	11.9404	11.3481	11.0122	10.6095	11.4599	11.3193	11.4631	11.8741	10.6225	10.6079	10.9838	10.8436	10.9278	10.6415	10.7631	10.6741	10.9854	11.0502	11.5712	11.2386	11.0569	11.0582	10.9412	11.3036	12.1767	11.768	10.6239	11.765	11.0702	11.1849	11.2703	11.8457	11.6841	11.3667	11.3744
Kif5b	11.3314	11.5027	11.3889	11.251	11.4283	11.494	11.3561	11.8485	11.9014	11.5892	11.3325	11.4547	11.3251	11.9877	10.5877	12.2207	10.7006	10.66	10.7186	11.1121	11.2897	11.4661	11.4293	11.1746	11.1104	11.2585	11.2909	10.9051	10.8255	10.9762	11.0622	11.1778	11.2195	11.6444	11.5896	11.6765	11.6057	11.6825	11.3926	11.278	11.3298	11.6639	11.5435
Ppfibp1	11.8252	11.5814	11.1848	11.3847	11.3514	11.4313	11.3659	11.9175	11.9195	11.8165	11.3032	11.4215	11.9401	12.266	12.1308	11.8009	11.2248	11.1189	11.3044	11.4378	11.4366	11.2858	11.5119	11.0714	11.4793	11.4039	11.9376	11.0908	11.3413	11.4015	11.6428	11.4095	11.9258	12.6075	11.9559	12.0704	11.9839	11.8703	12.3437	11.7679	12.2564	12.0956	12.0683
Tpr	10.8516	11.1871	11.0988	10.7502	10.7009	11.1776	10.5255	11.0522	11.3474	10.9708	10.5862	10.7936	10.4914	11.5304	11.3455	11.2097	10.0893	10.3584	10.5056	10.5725	10.166	10.5317	10.6611	10.7144	9.94061	10.6485	10.5267	10.3645	10.7497	10.5931	10.3605	10.9917	11.0881	11.6766	11.1195	11.6591	10.8462	11.3813	11.706	11.1031	11.3835	11.3524	11.365
Akap12	12.6432	13.1966	12.5493	11.8539	12.1182	11.7199	11.9698	12.6846	12.923	12.7078	11.0827	11.3255	12.5404	12.8	12.291	11.9593	10.9629	10.8859	11.2776	11.5141	11.8525	12.0911	12.3922	11.8	11.6185	12.2773	12.0354	11.4612	12.9055	11.8598	12.6507	12.4224	13.0571	13.077	13.1217	12.6969	12.7481	13.1131	13.0486	11.9392	13.2734	12.9413	13.4508
Clip1	10.7263	10.8224	10.8386	10.9806	10.9449	10.9572	10.3254	11.3605	11.0496	10.5637	10.5133	10.9507	10.9704	11.2289	11.8048	12.1483	10.4003	10.2453	10.5257	10.4832	10.5071	10.8626	10.6822	10.3644	10.0828	10.6097	11.1999	10.0923	10.6101	10.6422	10.8497	11.1385	10.7622	10.6521	11.549	11.5255	11.468	11.11	11.9391	11.2198	11.2647	11.1423	10.9498
Nipbl	10.9511	10.4906	10.5513	10.2488	9.77792	10.7537	10.5299	11.0135	10.3798	10.5912	10.2347	10.4276	10.4657	10.988	10.7653	10.9976	10.5369	10.2894	10.0681	10.5652	10.042	10.439	10.1631	11.0266	10.1826	10.1416	10.21	11.0753	10.7737	10.3663	9.79311	10.5892	11.7065	9.94496	10.5783	10.6106	10.389	11.2299	11.2631	11.0804	10.9956	10.8044	10.4037
Akap13	11.0516	11.0995	11.2386	11.0161	10.8554	11.8276	10.6025	11.2375	11.104	11.4696	10.6289	10.9051	10.8233	10.8926	11.5734	11.0419	10.635	10.7072	10.7162	10.7805	11.0183	10.8155	10.8595	10.9055	10.7318	10.7435	10.6272	11.2053	11.2055	11.2559	10.5798	10.951	11.4182	10.8131	11.3134	11.2638	10.4786	11.8505	11.9865	10.9352	11.105	11.3077	11.5063
Mycbp2	10.7003	10.7236	10.7479	10.6329	10.3808	11.3569	10.6717	10.4309	9.60708	10.938	10.8629	11.0218	10.952	11.1244	11.3616	11.4087	10.1482	9.9492	10.2867	10.3057	10.4279	9.91197	9.9625	10.6423	10.7864	10.6292	9.96235	10.6605	10.9037	10.519	10.6147	10.3782	11.5943	10.1525	11.4165	11.4809	10.6569	10.9117	11.2508	10.892	10.6504	10.523	10.6756
Chd2	10.2101	10.7052	10.2155	10.1202	10.0194	9.74886	9.66058	9.70443	10.3488	11.0142	10.467	10.2947	10.1345	10.2595	10.3388	10.4149	10.2036	9.5456	9.9683	10.0451	9.87712	9.91955	9.85834	9.43574	10.3189	9.73841	10.3882	10.6026	11.0541	10.1818	9.95946	9.34669	10.9539	11.5561	10.6244	10.6871	10.301	10.962	10.6759	9.7008	10.6335	10.6597	10.5541
Taok2	10.4972	10.5705	10.5262	10.2333	9.88516	10.2955	10.2043	11.1292	10.6724	10.5972	10.1967	9.99724	10.3011	9.85139	9.85238	11.596	9.92337	9.58685	9.73102	10.0686	10.5729	10.1905	10.5234	9.83228	10.407	9.83351	10.9197	10.8995	11.0527	10.4636	10.56	9.55389	11.5527	10.9065	10.5084	10.8149	10.5896	10.8988	11.1851	10.3182	10.9128	10.1526	10.6547
Fyco1	11.2897	11.5873	11.4006	11.1863	11.105	12.0059	11.5017	11.7652	12.0971	11.6425	11.9241	11.9969	11.8858	11.7395	12.1192	11.4694	11.2023	11.5482	11.619	11.3246	11.1493	10.7328	10.8096	11.4516	10.8199	11.077	11.1265	10.9505	11.5019	10.6221	11.2732	10.9571	11.8946	12.2579	11.8909	11.3604	11.4184	11.6452	12.3068	12.0765	11.4355	11.6668	11.4223
Pja2	10.7364	10.3415	10.6203	10.1286	10.407	9.9785	10.1311	10.8091	10.4066	10.2297	10.4987	10.4563	10.3432	10.8374	9.75259	10.5019	10.233	9.8481	9.92453	10.5415	10.2738	10.2096	10.3159	10.0809	10.3753	10.202	9.87732	9.84563	9.97421	10.0172	9.39992	10.3889	10.9355	11.3453	10.5494	10.9639	10.6358	9.95942	11.3175	9.69511	10.0399	10.4564	10.4775
Nbea	9.93039	9.97825	10.0494	9.92232	9.71148	9.76927	10.1455	8.64596	9.80526	9.72448	9.62135	9.96382	10.3079	10.589	10.6059	10.3808	8.98627	9.438	9.58802	9.55534	9.05639	9.39843	8.98708	9.66325	9.13828	9.32153	9.85728	9.7338	10.0093	9.30573	9.15545	9.29558	10.6663	10.9105	10.4285	11.2689	10.7791	9.51453	10.8771	8.85568	9.50802	9.97123	10.1061
Ppp3ca	11.0648	10.4994	10.3554	10.4121	10.0708	10.8377	9.73849	9.83703	9.95064	9.98539	10.2783	10.3141	10.2111	11.0915	10.5062	10.9787	9.90282	9.75519	9.7291	9.82199	9.51288	9.75621	9.97412	9.47742	9.89872	10.165	9.5824	9.65485	10.1364	9.82255	10.1031	9.15929	10.3086	11.3334	10.0482	11.5332	11.1589	9.78371	10.6526	9.05188	9.9108	10.6461	10.5266
Sec63	9.82248	10.1059	9.62865	10.2391	10.4943	10.1212	9.59088	9.50756	10.3488	10.2755	9.78429	10.4497	9.69862	10.173	10.3058	10.7444	9.79025	10.0943	10.249	9.7281	10.1482	9.73673	9.8627	10.1322	9.65927	9.91001	9.82874	10.24	9.27615	10.2269	9.9534	9.83238	11.1907	10.4433	10.8449	10.9489	10.0428	9.88407	11.0512	9.394	10.1913	10.7329	10.0273
Prkacb	9.96204	9.96739	9.70355	10.1718	10.0063	9.50296	9.84094	10.0488	9.98185	10.1377	10.4576	9.77007	10.7311	10.5613	10.7104	10.5538	9.99534	9.99388	10.021	9.81986	9.69994	9.5344	9.99709	9.82562	10.1608	9.82224	10.5593	9.3616	10.0265	9.85161	10.0114	10.0996	9.72062	10.1077	10.7619	10.1424	10.4172	10.0238	10.409	9.86694	10.2634	10.6723	10.4511
Phf3	10.0113	10.406	9.33844	9.99516	10.3828	9.947	10.2635	10.2188	9.62847	10.6121	9.89475	10.3846	10.4657	10.2295	10.5475	10.9088	10.0234	9.8228	10.1235	10.1539	9.90163	9.84702	10.0212	10.0781	10.1353	9.87772	10.2037	9.32347	10.4512	9.91354	10.2437	10.0034	10.9121	10.3983	10.9897	10.7385	10.556	9.7221	10.901	10.4314	10.2614	10.6001	10.3911
Ptk2	9.91593	10.5525	10.086	10.002	9.81154	9.79604	10.1626	10.9794	10.2239	10.7987	10.1853	10.0299	9.75963	10.3223	10.253	10.4913	9.88035	10.0705	9.81483	10.232	10.2088	10.3845	10.0813	9.98954	10.1574	9.94367	10.3108	9.48268	10.6933	10.1818	10.6089	10.4918	10.445	9.84357	9.96915	10.2572	10.6553	10.3916	10.9768	10.0357	10.2707	10.3639	10.6857
Wwc2	11.1205	10.5777	10.9148	10.0134	10.3226	10.2478	10.1597	10.6541	10.6457	11.012	10.7311	10.1291	10.6313	10.5573	10.8718	10.8352	10.2531	10.1468	10.0532	10.2877	10.3367	10.62	10.2438	10.5882	10.5607	9.87772	10.8135	9.7908	10.368	10.5099	10.8041	10.3503	11.0745	9.44438	10.3726	10.5587	10.0297	10.2627	10.6273	10.1821	10.2563	10.4063	10.3549
Herc2	11.4661	11.4034	11.4975	11.252	11.3452	11.1623	11.1086	11.4698	11.4393	11.6512	11.1755	11.3315	11.4226	11.2979	11.0549	11.5146	10.8218	10.8569	10.7995	10.9576	10.8355	10.9082	11.0561	10.9092	11.0723	10.7412	11.0526	10.6285	11.6444	10.9629	11.1363	11.4289	11.7637	10.876	11.3137	11.6089	11.3932	11.1337	11.6832	10.9553	11.318	11.3015	11.0658
Hk1	10.2466	10.5741	10.3584	10.2391	10.2352	10.1526	10.7319	10.3731	10.9644	10.1944	10.2125	10.6193	10.4113	10.9999	10.7707	9.41029	10.2531	10.4661	10.6523	10.7136	10.0087	10.1474	10.4598	9.78613	10.5709	10.0127	9.93965	10.0595	10.6897	10.2313	10.4427	10.2107	11.2071	10.5031	9.61354	10.4657	10.3411	10.6566	10.277	10.7967	9.81572	10.6241	10.5801
Aff4	10.7806	10.7376	10.1357	10.8625	10.3098	10.5785	10.9605	10.6047	10.7608	11.0366	10.7483	10.3427	10.9454	10.6618	10.9568	10.5333	10.4014	10.5282	10.1199	10.5276	10.3336	10.2983	10.2168	10.7599	10.6809	10.5631	10.5011	10.266	11.0358	10.1424	10.5973	10.2764	11.176	11.3732	10.1228	11.1095	10.8416	10.5501	10.3032	11.0346	10.7246	10.8425	10.8977
Specc1l	11.166	11.1249	10.7039	11.1782	11.0226	11.7029	11.4769	11.2754	11.6616	11.4514	11.2723	10.9273	11.0761	11.472	10.8617	10.7622	10.8057	10.685	10.9714	10.7374	11.1848	10.7707	11.0544	11.3581	11.2893	11.1491	10.8443	11.4978	11.2538	10.7618	10.365	11.2841	11.5624	11.5039	10.5576	11.6884	10.8162	10.9237	10.2483	11.2394	10.7602	10.7755	10.9478
Igfbp3	8.58896	3.62651	9.35052	5.53562	0	5.23928	6.60807	6.57553	0	2.07899	5.81751	0	7.49545	8.07384	5.89543	9.487	6.94924	5.20198	5.45685	4.64458	2.77154	5.8005	10.739	5.47236	5.49815	6.01976	5.11852	0	0	6.51198	5.05832	1.2728	2.05119	7.3828	0.86242	5.64602	3.61648	0.729464	7.19114	0.755874	1.40094	7.38825	11.8999
Nrp1	11.0821	10.6292	11.5723	11.2616	10.9269	10.8018	10.7243	10.5689	10.5073	11.4431	11.0327	9.99122	11.4476	11.3311	11.9194	11.177	11.431	11.0274	11.4734	11.5959	11.0224	11.0722	11.7691	10.9295	11.2165	11.0826	10.4724	10.3001	11.4389	11.3976	10.2137	11.0641	10.7661	11.5928	9.71766	10.8772	10.5876	11.0079	12.0402	10.4136	10.4915	10.7329	11.6536
Tiam1	11.423	11.6706	11.4343	11.3149	11.3421	11.3777	10.5602	10.5361	11.2153	11.5463	10.5914	10.9829	11.7173	11.7001	11.9891	11.6422	10.3878	10.4871	10.3189	10.745	11.3003	11.1029	10.807	11.2528	10.7864	11.331	10.8845	11.1872	11.1775	11.3176	10.7519	10.9684	11.5012	11.0372	10.1414	10.9847	10.8433	11.0306	11.3671	10.9826	10.4617	11.1883	11.1557
Efr3b	11.6867	11.6861	11.9382	11.8259	11.7751	11.8303	11.4655	11.8231	11.8837	12.2604	11.4542	11.4645	12.1498	12.1576	12.3983	12.1193	11.2375	11.0628	11.4594	11.3647	11.8802	11.9596	12.069	11.7	11.4712	11.7305	11.746	11.6861	11.5582	11.6566	11.4875	11.4878	12.1151	12.2484	10.1011	11.2591	10.7098	11.7543	12.0221	11.2416	11.1431	11.4798	11.7392
Nid1	10.4488	10.0068	10.9833	10.865	10.6812	9.83098	10.4112	11.1369	10.9316	10.8297	9.44147	9.50877	10.4688	10.6047	10.7076	10.657	9.95136	8.88316	9.8386	10.3091	10.5961	10.537	11.1169	10.7435	10.2822	10.9799	9.83695	9.30682	10.4254	10.6734	10.2997	10.4603	10.6705	11.0317	9.91476	10.5298	9.85324	10.4583	10.275	10.6173	9.57602	10.4479	11.2763
Abcc9	11.0589	11.2793	10.5747	11.0616	11.3934	10.0998	10.3355	10.7944	11.5346	10.865	10.3515	9.96689	11.5272	11.7519	11.9446	12.2587	10.4348	10.3952	10.298	10.5972	10.6318	11.0358	11.126	10.1999	10.1776	11.7341	11.2984	9.95832	10.6807	9.55219	10.5689	10.951	10.265	12.6951	11.2853	10.3961	9.83835	9.7433	10.277	9.16999	9.9536	10.5547	10.397
Vtn	11.1843	11.3148	11.5651	12.485	11.6691	10.673	10.1738	11.7594	11.8141	11.8382	9.81419	9.72	11.3326	11.1513	12.5429	12.9649	10.826	10.5903	9.91106	10.9849	12.5215	11.9798	12.359	11.761	11.3726	13.3472	12.5765	10.7719	10.9451	11.3082	12.2711	12.2325	11.3205	12.3346	10.8348	9.943	10.2755	11.1902	9.77938	11.0416	10.092	11.644	11.1691
Pdgfrb	10.5376	10.8872	10.8557	11.3093	10.8377	9.83098	10.3102	11.044	11.168	10.9778	9.64816	10.1643	10.9055	10.8175	11.8008	12.1516	10.9068	10.8039	10.5076	10.5829	11.4025	10.6561	10.9457	10.9191	10.6691	11.9206	11.2607	10.3043	10.4014	9.72857	10.8133	11.2709	10.831	12.6351	10.2667	10.7086	9.97032	10.4518	10.5587	10.9931	10.117	10.7172	10.0933
Tns2	11.894	11.7771	11.6519	12.0275	12.0723	11.6248	11.6978	12.5791	12.3102	12.4039	11.8964	11.9182	12.0306	11.7606	12.1536	12.4946	11.6956	11.4603	11.6931	11.8687	11.2368	11.7604	11.7536	11.5264	11.0221	11.6927	11.8286	11.9793	11.7459	11.7999	12.0478	12.0921	11.3302	12.4714	11.7787	11.9703	11.5672	11.2519	12.3601	11.8003	11.494	11.3474	11.3656
Hnrnpul1	11.0427	10.7085	11.4673	11.0228	10.9517	10.2542	11.0365	11.1421	10.9291	11.4229	11.0778	11.215	10.7847	10.6877	11.4141	11.2226	10.9468	11.0031	11.0361	10.8423	10.3409	10.5485	10.7988	11.0558	10.8135	11.055	10.8605	10.8995	11.0611	10.6976	10.9946	11.0736	11.0437	11.7058	11.47	10.4964	10.3572	10.8384	10.9426	10.8502	10.3867	10.3631	10.7272
Rasal2	10.4149	10.6429	10.5926	10.8849	10.5351	10.6352	10.392	10.2992	10.4224	10.855	10.8629	11.0263	11.2304	11.5905	11.3881	11.5811	10.6503	10.6609	10.5224	10.3246	10.3474	10.7263	11.0778	10.4919	9.58323	10.7696	10.8135	11.0245	10.4469	11.2924	10.4088	10.3409	10.3544	11.0877	10.4046	10.7912	10.6634	9.95513	10.4601	10.9178	10.5458	10.8081	9.85141
Lrp6	10.8617	11.2195	10.4455	10.7033	11.2391	10.9865	11.1013	10.7053	10.6276	11.3046	10.8614	11.0769	11.0458	11.1906	11.0349	11.177	10.7546	10.971	10.3573	10.6858	10.7517	10.9546	10.6238	11.0582	10.6159	10.8021	10.8362	11.053	10.3384	10.807	10.5719	10.7686	10.605	11.551	10.9318	11.1655	10.7474	10.5371	11.0512	10.8865	10.8839	10.6893	10.572
Nckap1	11.2928	10.9158	11.2516	11.1722	11.1063	11.152	10.9539	11.0204	11.1084	10.5073	11.1227	10.8194	10.9476	11.3544	11.3669	11.5609	11.188	11.1998	10.8819	11.0736	10.2893	11.0773	10.9882	11.3302	10.5581	10.9409	10.6153	10.606	10.8644	10.9238	10.8922	10.9602	11.4331	10.8023	10.6457	11.2808	11.1898	10.7458	10.8904	10.9453	10.8912	10.7751	10.4427
Prex2	11.5303	11.5263	11.2443	11.7761	11.4758	11.6695	12.234	11.7307	11.9489	11.0432	11.6723	11.8027	11.4962	12.1536	11.6888	11.965	11.5084	11.2598	11.2608	11.6243	11.5121	11.4563	11.6651	11.44	11.3039	11.335	11.1807	11.7598	11.5592	11.3956	11.5595	11.4828	11.7825	12.046	11.659	11.269	11.5254	11.8854	11.3565	11.3042	11.2409	11.5858	11.346
Birc6	11.0821	10.9224	11.189	10.9678	10.6324	10.6014	11.4436	10.5204	11.1939	10.0916	10.8045	10.995	11.2571	11.3098	11.6249	11.4667	10.821	10.9649	10.9779	10.8046	10.6931	10.9493	10.9393	11.0213	10.7431	10.9512	10.9022	11.416	11.3809	11.4065	11.3877	11.0322	10.8397	11.8581	10.4601	11.163	10.6949	11.128	11.2257	10.3387	10.6949	10.4004	10.6101
Vwf	10.8591	11.7053	11.4315	11.1538	11.7263	10.9059	12.2699	12.3575	12.6991	12.7856	13.1138	13.0813	13.3456	12.8177	13.4603	13.6879	13.4387	13.2588	13.3859	13.3471	11.4289	12.5118	12.236	11.264	12.8308	11.513	12.8448	12.9809	12.256	12.9277	13.2029	12.8563	13.1817	13.6225	12.5796	12.0992	12.4223	11.5095	12.0443	13.6482	12.961	11.8978	9.44471
Xdh	9.87329	10.5777	10.4299	10.3418	10.7041	10.8215	10.1108	9.98444	11.2031	11.1494	11.1938	11.3633	11.0509	10.5452	10.8743	10.9403	11.0611	11.4814	11.1588	11.3215	10.4661	10.9131	10.932	10.1214	10.6762	10.8726	11.0241	11.0794	11.0043	10.8708	10.5659	10.1382	11.4257	11.3077	10.2836	10.3056	10.2876	10.0531	10.6177	11.0009	10.6499	10.3941	9.66662
Adipor2	9.50139	10.628	9.93776	9.94385	9.70823	10.1474	10.5473	10.4414	10.1996	10.1904	10.333	10.5676	10.9725	10.6877	11.1238	10.5177	10.4126	10.4467	10.4166	9.79354	10.4549	10.7199	10.1936	10.0995	10.7147	10.3615	10.3994	10.624	9.94431	10.4804	10.6099	10.7173	11.0056	11.0699	9.89299	9.86484	10.9173	10.0792	10.2503	10.1466	11.0747	10.7585	8.9094
Snrk	10.3507	10.9382	10.5552	10.5941	10.7283	9.72352	10.6637	10.5517	11.1743	10.8194	10.7122	10.8546	12.1039	11.8171	12.1001	11.9689	10.6682	10.4281	10.456	10.5703	10.7343	10.4166	11.1323	10.3066	10.8631	10.3968	10.7365	10.4288	10.7957	10.885	10.9775	10.7485	10.9923	11.3527	9.48712	10.0276	10.6775	9.61298	9.58287	10.1622	9.99459	10.0723	10.6781
Tacc1	11.534	11.665	11.4201	11.3583	11.2267	11.3243	11.5073	11.4523	11.8995	11.5952	12.1277	11.8096	12.3837	12.1708	12.168	12.2207	11.713	11.7112	11.7771	11.8972	11.3548	11.6463	11.5308	10.7715	11.4332	11.077	11.3779	10.8995	11.4238	11.1109	11.3403	11.3253	11.9547	12.1801	11.7321	11.4971	11.5673	10.4717	11.076	11.0968	11.5964	11.6655	11.2444
Timp3	11.6033	11.5671	11.85	10.9899	11.229	11.0629	11.088	11.2023	11.2082	11.0476	11.0679	10.6578	12.0378	11.9996	12.1639	12.1567	11.8625	11.6035	11.6439	11.8785	11.4484	12.2175	11.9986	11.5956	11.8029	10.9697	11.7921	11.4024	11.8909	11.1994	11.4695	11.6306	11.891	12.2057	11.4892	11.4351	11.6034	10.3792	10.7259	11.6429	11.8839	11.5765	12.2629
Hook3	10.6594	10.6508	10.4256	10.2564	10.4943	10.1474	10.4921	9.39589	10.0054	9.91002	10.0129	10.1346	10.8713	11.3999	10.5816	11.1536	10.4149	10.0717	10.5759	10.1918	10.3878	10.4499	10.7106	10.2422	10.3098	10.0557	10.2258	9.91686	10.6384	10.6355	10.3386	10.3234	11.3134	11.2375	10.7691	9.97183	10.3325	10.7694	10.85	10.6755	10.6001	10.4839	9.91413
Glg1	9.8849	10.0521	10.4069	10.5941	10.7331	9.97069	10.7714	10.144	10.2319	10.5699	10.7452	10.5078	10.6596	10.9761	11.358	10.9008	10.655	10.381	10.782	10.9201	10.7177	10.5704	10.5564	10.4245	10.5375	10.6136	10.8785	10.6682	10.3129	10.5583	10.1997	10.6246	12.0096	11.8105	10.4701	10.2402	10.6903	10.0975	9.94209	10.5353	10.9684	10.6831	10.1168
Bcl2l1	10.0864	10.1594	10.5342	9.96037	9.31524	9.2809	10.0661	10.5125	10.4415	10.7042	10.4385	10.6916	11.285	11.1906	11.5918	11.1093	10.6997	10.488	10.7715	10.8318	9.73751	10.713	9.93431	9.60089	10.3665	10.048	10.5642	10.321	10.3859	10.2663	9.55594	10.9458	11.6701	12.3502	10.1849	10.4116	10.3357	10.3072	10.9806	9.9431	10.8867	10.3179	9.83098
Ubr5	10.636	10.8757	11.1086	10.8763	11.0069	10.1663	11.2377	11.0644	11.1544	11.332	11.1058	11.0189	11.2544	11.6836	11.0571	11.6059	10.9328	10.6295	10.8621	10.9617	10.8591	10.7511	10.909	10.676	10.5427	10.9759	11.425	10.862	11.04	11.328	11.079	11.2609	11.6075	12.1181	11.3909	11.0921	10.8383	11.1371	11.634	10.9265	11.0302	10.6632	10.9753
Mcf2l	11.3756	10.6643	11.1481	11.1248	10.9869	10.711	10.9878	11.631	11.8431	11.6294	11.353	10.9336	11.6856	11.2188	11.823	11.8843	11.159	10.9115	11.4878	11.3168	11.4473	11.8205	11.6037	11.1759	11.2399	11.0453	10.9987	11.7	11.6435	11.6442	11.5384	11.3379	11.961	12.1068	11.3585	11.8017	11.0964	11.8513	12.1652	12.1345	11.7013	11.4634	11.7103
Lmo7	10.3965	10.2217	10.042	10.5116	10.4367	9.3397	10.7262	10.0597	10.6943	11.1163	10.4035	10.3213	10.2908	10.4704	10.3956	11.2385	10.4664	10.0177	10.0566	10.3189	10.6405	11.0328	10.4547	10.6642	10.3753	10.4607	10.8525	10.7536	10.7822	10.4293	10.9428	10.8226	11.2672	11.4345	10.3947	10.8038	10.1845	11.0818	11.1753	11.3013	10.351	10.0489	10.1462
Sgms1	11.9381	12.1489	11.957	11.8728	11.765	11.7321	11.2377	11.9435	11.781	12.1805	11.459	11.4721	12.6682	12.8525	12.6743	12.7099	12.4357	12.372	12.1208	12.1645	12.1495	12.2797	11.9279	12.2812	11.9931	12.0416	12.1804	12.8171	12.5381	12.4362	12.5837	12.5855	13.0811	12.8028	12.1582	12.0527	12.5054	12.2777	12.8701	12.7779	12.5827	12.4555	12.3646
Plxna2	10.6965	10.3373	10.5249	10.4275	10.7848	9.37564	9.48637	10.6966	10.5829	11.0343	10.427	9.77708	11.3039	11.2137	11.644	11.1367	10.6569	10.4632	10.6831	10.6793	10.6696	10.9237	10.7491	10.7423	10.2791	10.3846	11.3161	10.8371	10.5557	10.662	10.9305	10.7112	11.6009	11.8191	10.8545	10.8153	11.0997	10.5649	10.6112	11.5881	10.9657	10.8247	10.5169
Nostrin	8.68689	9.25302	9.02463	9.3608	9.44943	8.42145	9.43582	9.44243	9.24504	8.88224	9.732	9.24107	10.6313	10.7204	10.1453	11.3542	9.29615	9.48618	9.96952	9.89658	9.63299	9.76586	9.93896	10.0073	9.77406	9.25605	9.40598	10.734	9.21234	9.82255	10.3547	10.5101	10.9777	10.421	9.55145	10.4211	9.88155	10.5621	10.9142	10.6704	11.0737	10.7218	10.2983
Map3k1	11.407	11.1476	11.4749	11.7217	11.3337	11.1485	10.8922	11.1201	10.8866	11.0716	11.4177	11.1503	11.1643	11.5036	11.3346	11.2064	11.5749	11.478	11.5543	11.5819	11.4707	11.4823	11.3712	11.2404	11.5318	11.45	11.9057	11.1449	11.2804	11.3166	10.8058	11.3769	12.0428	11.1986	10.9868	10.9396	11.1581	11.4873	12.0919	11.8423	11.3127	10.9423	11.1207
Hectd1	11.0604	11.2453	11.0717	11.1216	10.8016	10.8431	11.2629	11.0494	11.3119	11.0888	11.3252	11.161	11.272	11.8171	11.3346	11.3512	11.1307	11.4207	11.4612	11.6095	11.3155	11.237	11.0802	11.0144	11.2043	11.1382	11.3638	10.9971	10.9556	11.1072	10.6479	11.1556	11.8529	11.2391	10.3311	11.4426	10.9948	11.0954	11.6228	11.3134	11.3669	11.2187	11.2202
Tjp1	12.9335	12.9572	12.773	13.2922	13.2	13.1526	13.039	13.5358	13.2894	13.2364	13.036	13.2628	13.1607	13.4796	13.3545	13.3899	13.232	13.3108	13.3523	13.234	12.9254	13.196	13.3323	13.2299	13.0612	13.2942	13.3981	13.1362	13.1553	13.2352	13.2705	13.6034	13.5254	13.2742	13.0706	13.0942	12.7826	13.402	13.4472	13.4045	13.165	13.1398	12.8784
Nucb1	9.77873	9.91558	9.79257	10.4594	10.0376	9.79383	10.2609	10.8504	10.3247	10.0394	9.87503	10.0387	10.4944	10.2194	10.1075	10.0819	10.5005	10.1251	10.6677	10.5499	10.2956	10.629	10.7744	9.73846	9.99654	10.4299	11.1431	9.09038	10.1097	9.92179	10.4395	10.6451	10.8148	10.1627	9.62952	10.0808	9.67487	10.4231	10.396	10.772	10.1236	10.4176	10.1642
Cyyr1	11.3632	11.6275	11.3061	11.1258	11.4362	11.6142	11.1449	11.6953	11.3838	11.3338	11.3001	11.9182	11.6724	12.0702	12.1516	11.4828	11.8481	11.8212	11.6961	11.9373	11.361	11.5338	11.3949	11.9939	11.4602	11.536	11.8801	11.3912	11.0887	11.645	11.5974	11.1927	12.046	12.3361	11.5467	10.8935	11.4512	11.7761	11.6877	11.5865	11.7856	11.5216	12.0102
Mbnl1	9.89641	9.8242	10.2254	9.72367	9.93593	10.8474	10.218	9.65138	9.61323	10.6386	10.3143	10.0874	9.52794	11.0117	10.6562	10.0462	10.7704	10.5546	10.6903	10.5447	10.4658	10.493	10.1551	10.5024	10.4197	10.1897	10.2659	10.3792	10.6825	10.5406	10.66	10.4501	10.7881	9.93317	10.2756	9.34982	10.3048	10.6361	9.81062	10.3071	10.5952	9.96748	10.2574
Mecom	10.4	10.2459	10.2055	9.71535	9.54338	9.59222	9.96928	10.3948	10.1349	9.97619	10.5775	10.6729	9.99347	10.921	10.8617	10.5177	10.8989	10.6558	10.7316	10.6007	10.7608	10.3704	9.73008	10.5757	10.3898	9.98063	9.86934	11.1149	10.6271	10.3025	9.8993	10.3612	11.0231	10.8173	9.95733	9.88841	10.104	10.5087	10.4183	10.2746	10.5994	9.99696	10.5711
Prom1	11.6666	11.7355	11.5502	11.7168	11.9188	12.1171	12.2048	11.0204	11.8333	11.2805	12.1443	12.3577	12.1253	12.4351	12.5167	12.0809	12.5684	12.5187	12.5719	12.4056	11.9098	11.8102	11.7631	12.279	12.1442	11.8216	12.0741	12.3308	12.6358	11.8389	11.9655	11.9594	12.1874	12.2921	11.9854	11.5857	12.0458	11.7139	11.8774	12.184	12.4463	12.2234	11.858
Clint1	9.54383	9.57029	10.086	9.3608	9.23191	8.45543	9.76851	9.64778	10.1832	9.70788	9.76299	9.21548	9.91743	10.3317	10.4334	10.6617	10.1509	9.78939	10.3914	9.92358	9.35265	9.68684	9.79876	8.98599	9.57312	9.43832	8.93348	9.0675	9.1244	9.35931	10.0811	9.54845	11.1907	10.7651	9.76002	10.1155	9.75561	10.4542	8.66151	8.75579	10.7577	10.0206	10.2421
Myh11	10.0218	9.88512	10.227	9.25761	9.54702	9.37564	9.78696	10.4013	10.4467	9.97156	10.2259	10.0561	9.57961	9.42812	9.91202	9.71367	10.0395	9.22734	10.4044	10.191	9.65586	9.393	9.78391	9.3594	9.02787	9.56539	9.4441	8.75609	9.60909	9.64473	9.61659	10.3797	11.048	10.5833	10.6528	11.0177	10.1276	11.0203	7.87843	7.21475	10.4196	10.3725	9.71914
Map7d1	11.9341	11.701	12.1765	11.6515	11.8171	10.7377	11.3487	12.0822	11.8529	12.0549	11.6592	11.5803	11.9341	11.2564	11.8008	11.2914	11.5157	11.2204	11.4974	11.4805	11.8328	11.7486	11.6744	11.0714	11.1381	11.6255	11.7427	10.795	11.6435	12.0213	11.2979	12.1098	12.1604	11.9122	12.0195	12.0867	11.5915	11.7433	11.6916	11.3355	11.3866	11.8108	11.6951
Clstn1	11.45	11.3479	11.7673	11.2317	11.3853	11.1152	11.8309	11.3032	11.9158	11.9388	11.0006	11.2818	11.7154	10.991	12.0959	11.818	11.393	11.2385	11.5928	11.2487	11.4047	11.2108	11.3659	11.2087	10.9901	10.9377	11.5662	11.2459	11.1633	11.7218	11.3854	11.6887	12.1619	11.4689	11.829	11.1302	11.5225	11.5526	10.9349	11.4274	11.4826	11.1292	11.2084
Sdc3	11.3381	11.4995	11.4294	11.2112	11.5465	11.4644	11.3362	11.6052	11.8516	11.4843	11.3137	11.6315	12.0419	10.994	12.2022	11.9399	11.3827	11.6457	11.4286	11.5381	11.4181	11.1375	11.4596	11.35	10.8167	11.7544	11.3737	11.4929	10.6252	10.8892	11.4764	11.4237	12.4848	12.5404	11.4217	11.5582	11.0577	11.4106	10.3922	11.7455	11.2255	10.9458	10.7978
Hdlbp	10.9976	11.0394	10.4441	10.7502	10.848	11.2439	11.1057	10.6595	10.8559	11.1225	10.9299	10.9241	10.8713	10.706	10.7187	10.7264	10.7457	10.6525	10.8031	10.8347	10.6358	11.0422	10.8065	10.4564	10.4805	11.0902	10.8382	10.2208	10.4931	10.3088	10.8008	10.7426	11.7793	10.9165	11.1184	10.8699	10.3746	10.6331	10.5163	10.271	11.0185	10.6408	10.7584
Cdc42bpb	12.0117	12.1624	11.6035	11.8116	12.0577	11.8352	12.2137	12.1263	11.9634	12.2142	12.0419	12.1192	11.8031	11.873	11.693	12.0897	11.8243	11.5582	11.7913	11.9898	11.7705	12.3081	11.7358	11.5785	11.3439	11.6557	11.6847	11.8763	11.9425	11.8029	11.9166	12.1204	12.5087	12.3693	12.1114	12.1079	11.5613	12.0345	11.8164	12.0865	11.985	11.9581	12.0624
Snrnp200	10.9344	11.1201	10.8257	11.2278	11.0625	10.5604	11.1548	11.3878	11.4367	11.657	11.2463	11.2953	10.7724	10.8926	11.3163	10.7533	11.2724	11.3311	11.4017	11.4934	11.3181	11.2413	11.195	10.7083	11.3835	10.8856	11.2205	10.473	10.5013	11.205	11.0839	11.1358	11.2973	11.8726	10.6484	11.322	11.2498	11.0303	11.1938	11.1352	11.2934	10.9781	10.7431
Sdha	10.3673	10.3232	10.3924	10.2411	10.4387	9.53774	10.6334	10.2333	10.8218	10.5576	10.5635	10.9845	10.0269	8.92941	10.7408	10.3635	10.685	10.5761	10.8581	10.6413	10.2101	10.4574	10.4193	10.1114	10.5594	10.3892	10.2289	9.70655	9.71914	10.1091	10.6656	10.7149	10.4385	11.9758	10.5442	9.94691	10.8793	10.4883	10.3997	9.44691	10.559	10.3402	10.7278
Tln1	12.1324	12.275	12.2517	12.0381	12.1029	11.9968	11.8712	12.4639	12.3563	12.1735	11.9819	12.1102	11.9028	11.7395	12.168	12.1684	11.8901	11.9915	12.2246	12.2799	12.0588	12.2136	12.1557	11.9172	12.053	12.0057	12.334	11.709	11.5904	12.1403	12.0292	12.4412	12.3113	12.4694	11.7083	11.8667	11.6851	12.1091	11.8024	12.0629	12.0014	11.7453	11.6607
Afap1l1	11.5913	11.6172	11.7458	10.9887	11.5964	11.1962	11.0939	11.6608	11.8748	11.9125	11.5354	11.8079	11.6545	11.0175	11.5918	11.8369	11.0844	11.0749	11.4431	11.5079	11.2734	12.0455	11.5049	10.9097	11.0415	11.4419	11.4745	10.6951	11.0818	11.3495	11.751	11.7071	11.5167	11.7035	11.1242	11.4127	11.1018	11.7786	11.7738	10.9392	11.6047	11.1119	10.989
Eif4g1	11.5004	11.3233	11.1907	11.0973	11.0976	11.1398	11.255	11.4252	11.3629	12.0284	11.437	11.3469	11.0801	11.1459	11.4992	11.6059	11.2069	10.8902	11.3819	11.3413	10.786	11.2525	11.1852	10.8869	11.4746	11.245	11.2954	10.8554	11.3041	11.1335	11.0873	11.5089	11.8137	11.5355	10.7384	11.175	11.1967	11.4163	11.4343	11.1929	11.3974	11.0314	11.0146
Ly6c1	10.7921	10.9739	11.1653	11.8489	11.7462	11.9106	11.2695	11.0177	11.2153	10.7829	10.0359	9.9882	1.99669	0	3.42683	0	10.7712	10.7723	10.5636	10.6328	11.9991	11.9113	11.8179	12.5179	12.2207	11.9337	12.4762	11.8396	11.6172	12.0071	11.9519	12.199	5.63632	6.43669	10.3756	10.5987	11.0549	10.477	10.9818	12.0368	11.705	11.6792	11.5051
H2-D1	10.704	10.4586	11.4701	10.8973	10.7879	10.1816	10.2234	11.0752	11.4616	10.7153	9.42607	9.14676	8.00403	8.92941	7.83667	3.53805	9.98183	9.9144	10.4137	10.378	12.3488	11.6505	11.4022	10.6019	10.934	11.4449	11.3423	10.6897	11.18	10.4312	11.7379	11.6725	9.66023	8.61345	10.0743	10.1709	10.6914	11.8246	12.3811	11.6831	11.2469	11.6838	11.7417
Esyt1	10.3602	10.274	10.8429	10.419	10.2239	10.4481	10.6557	10.9313	9.60708	9.98539	9.58366	9.35792	9.75714	9.33749	8.74882	10.002	10.4836	10.1226	10.3993	10.8785	11.1874	11.3228	10.7184	10.8475	10.8401	10.5979	10.8585	9.89845	11.0372	10.7664	11.2506	11.5572	7.8191	9.19718	10.7464	9.35498	10.0416	10.4238	10.2231	11.0153	10.2539	10.2334	10.2689
Lima1	10.5554	10.2843	10.5669	9.72644	10.3726	9.23599	9.3688	10.7225	10.6768	9.14311	9.64816	9.53382	9.21597	10.0299	8.8128	10.5333	10.3439	10.0527	10.3551	10.2796	10.3756	11.03	10.1493	10.4764	10.4723	9.91001	10.5468	9.97774	9.81148	10.3088	10.5866	10.3074	10.2067	9.15718	9.2888	10.2744	9.40844	10.3435	10.5007	10.4446	10.6818	10.3661	10.4247
Capn2	10.5861	10.9456	10.9229	10.4258	10.749	10.8966	10.9474	10.5459	11.2061	11.0994	10.8686	11.2916	10.1873	9.88378	9.79545	10.4371	11.0865	11.1893	11.1582	11.1629	10.8642	11.5743	10.8059	11.0924	11.0239	10.8305	10.7365	10.8304	10.7445	10.7936	10.815	11.0564	10.538	11.4648	9.88136	10.6224	10.7204	10.7861	10.4779	10.5079	11.089	11.3405	10.73
Snx3	10.0158	10.3911	10.4113	10.2314	9.75297	9.33362	10.2234	10.1593	9.45802	10.0657	10.3657	10.7657	9.94833	9.71405	9.98789	9.85268	10.8452	10.7544	10.7021	10.5569	10.1289	10.7405	9.91608	10.4614	10.7124	11.076	10.2719	10.3885	10.2508	10.1657	10.7148	9.86562	8.76467	10.132	9.58974	9.85265	9.82751	10.1939	9.89517	9.27154	10.2298	10.4861	10.6035
Alpl	10.4622	10.7139	10.947	10.2039	9.80852	9.83958	9.99808	9.28881	9.97471	9.36397	9.78127	10.1987	9.17176	8.16098	8.48645	10.1237	10.5763	11.0326	11.1403	11.1212	11.0333	10.2488	10.4576	10.7773	10.6938	10.5037	10.6483	9.6636	11.0415	9.47586	10.4906	10.7149	10.9015	8.19306	8.95641	9.34242	9.46995	10.1858	9.53606	9.87411	10.1289	8.99388	10.9072
Enpp2	8.96504	8.83777	9.47988	8.44915	8.40018	7.21035	7.8315	8.74381	8.53318	7.4525	10.0334	10.4431	8.65023	6.88806	7.3248	8.08592	10.4632	10.3099	10.7981	10.7425	9.13942	8.91293	11.4441	9.13711	9.35146	9.42049	9.85728	8.43192	8.92449	8.55764	9.48004	8.48914	10.1359	8.05473	9.24214	8.54587	8.79471	8.43244	10.1473	8.96906	9.03826	9.40473	10.7829
Slc9a3r2	12.2511	12.0084	12.2661	11.9067	12.0366	11.338	11.7802	12.3155	11.9077	12.6196	12.6244	12.346	11.7051	11.0436	11.7459	11.1536	12.8553	12.6052	12.7651	12.9467	12.52	13.3938	12.6745	12.0263	12.0702	12.422	12.5342	11.2038	11.8317	12.3735	12.4064	12.7761	12.3387	12.2829	11.826	11.707	11.9861	12.2243	12.6791	12.7924	12.508	12.3377	12.4643
Vim	12.1459	12.2024	12.4908	11.8406	11.7744	11.9248	12.056	12.0929	12.218	12.1326	12.2763	11.8902	11.5619	11.4826	11.7956	11.3658	12.3407	11.9594	12.3603	12.59	12.5663	12.8791	12.3013	12.2005	12.4417	12.2188	12.0066	11.8295	11.4905	12.4213	12.5871	12.5181	12.5142	12.098	12.2572	11.8145	12.0068	12.3232	12.1602	12.8436	12.5341	12.6454	12.5807
Calr	10.8277	11.2997	11.2516	11.1983	11.5752	10.3431	11.3659	11.1188	11.352	11.1246	11.4599	11.5793	10.7261	10.9851	10.8817	10.7399	11.6138	11.638	11.8168	11.747	11.9441	12.2177	12.3449	10.8425	11.7466	11.7651	11.635	10.5291	11.3663	11.1096	11.8075	11.5145	11.1483	11.14	10.9704	11.0083	11.2701	11.3801	11.2289	11.8466	11.3198	11.5151	11.4228
Actb	13.7606	13.4156	14.1216	14.0915	14.0947	13.8142	13.5213	13.7128	13.685	13.9659	14.1269	14.0416	13.1548	13.1534	13.5325	13.8574	14.858	14.6359	14.7492	15.0394	14.4978	15.0208	14.5894	14.3181	14.0774	14.5071	14.6326	13.7213	13.81	14.2855	14.1539	14.4621	13.7002	13.5673	13.1597	13.0468	13.2136	14.0077	13.4752	13.9201	13.9281	14.0409	14.3911
Wdr1	10.3253	10.1736	10.2497	10.6505	10.118	9.82666	10.1455	10.2853	9.78635	10.5169	9.79633	10.629	9.79891	9.02544	9.80072	10.096	10.7161	10.5815	10.9574	10.8551	10.9537	11.2649	11.0582	10.4097	10.4253	10.4952	10.4241	9.99863	10.1097	10.2598	10.63	10.5597	10.1913	9.76145	10.2021	9.38338	10.487	10.3642	10.0292	9.93373	10.2101	10.8349	9.88351
H1f0	10.4466	10.4417	10.3434	9.78593	9.55064	9.04089	9.96928	9.87146	11.0129	9.8099	9.732	9.75238	8.97144	8.13968	8.72684	9.76738	9.77467	9.48618	10.1808	10.164	10.1026	9.57473	9.94257	9.82673	9.5241	9.63144	9.92817	9.50719	9.51864	9.03894	9.82331	10.0523	10.8956	9.12987	9.83516	9.53098	9.80916	10.8492	10.6759	9.04954	10.2414	10.327	10.8477
Pcp4l1	11.1393	11.7053	11.0007	10.8114	10.9936	10.913	11.2865	11.4029	11.5603	11.4431	11.1994	10.6897	10.6715	10.4094	10.7187	11.0953	11.149	10.8635	11.194	11.1621	10.9515	11.2226	11.1246	11.2036	11.3587	10.9615	11.1298	10.7474	11.0708	10.8864	11.6693	11.4215	11.0576	10.954	10.8572	11.1961	11.1374	11.2988	11.8967	11.0569	11.5668	11.5377	11.6433
Hnrnpl	9.48841	9.78967	9.95764	9.7347	9.61783	10.0112	9.91663	10.397	10.1935	10.4619	10.1269	9.82861	9.86518	9.71405	7.85705	9.58995	10.3404	10.348	9.93705	9.9369	9.41918	9.25174	10.0309	10.1205	9.86803	9.8624	10.0603	10.321	10.2605	9.88572	9.80661	10.3534	9.06491	10.2666	9.06983	10.0088	10.3713	11.0925	10.4348	9.75239	11.0055	10.6709	10.9045
Tjp2	10.5366	10.3665	10.7918	10.2526	10.3929	10.1282	10.2766	10.4538	10.7773	10.4251	10.6051	11.1326	10.5357	10.2194	10.4402	10.4699	10.7695	10.819	11.0077	10.9438	10.8816	10.6642	10.8334	10.2768	10.4751	10.5344	11.1011	10.2326	10.7306	11.0669	10.4055	10.0407	10.1095	9.31702	9.41692	10.0714	10.9175	10.8785	10.086	10.2148	10.49	10.2968	10.5304
Tie1	11.5836	11.4659	11.7175	11.7175	11.0764	10.9788	11.55	11.5011	12.0845	11.4144	11.4523	11.2892	11.2562	11.239	10.346	10.9901	11.9191	11.8569	12.2244	12.136	11.6069	11.0996	10.8714	11.5702	11.674	11.3374	11.6148	11.8212	11.8956	11.849	11.8283	12.0752	11.1632	10.6254	10.5168	10.5123	10.7394	11.8178	11.7195	11.6656	10.9291	10.9756	11.4359
Hspg2	12.859	12.438	13.265	12.5484	12.3646	12.3793	12.252	12.8585	13.279	13.1438	12.3659	12.5965	12.4516	11.7676	12.6829	11.7462	12.632	12.5207	12.6371	12.9733	11.9848	12.0851	12.6762	12.4765	12.3879	12.1201	12.7282	12.6417	12.827	13.2451	12.8466	12.8455	11.9147	11.0572	11.3862	11.8431	11.878	12.5752	12.423	12.8439	11.8021	11.7385	12.7468
Adam15	11.1592	11.3729	11.2826	10.8613	10.7187	10.7434	10.8366	11.0078	11.1106	11.2522	10.6221	10.8595	10.5744	10.3642	10.2375	10.5538	10.8485	10.777	10.8533	10.9562	11.155	10.7962	11.0104	10.9233	11.0442	10.5093	10.5543	10.792	11.1265	11.3342	11.1052	11.2221	9.80164	9.90928	10.5801	10.4061	10.3013	10.6808	11.4862	10.9567	10.5897	9.84289	11.2415
Notch4	10.7519	10.8274	11.121	10.7864	10.2883	11.0067	10.1195	10.4723	10.8165	11.1205	10.5476	10.7045	10.0797	10.2595	9.92655	10.4806	10.7808	9.97914	10.2765	10.6539	10.5291	10.395	10.6276	10.9134	10.7732	10.2732	9.6951	10.3937	11.1607	10.704	10.7378	10.6903	10.7238	9.35877	9.94621	10.8026	9.60088	10.728	10.0484	10.749	10.3172	9.64378	10.4569
Tmem30a	10.3119	10.1971	9.84047	10.7489	10.5533	9.99207	10.8116	10.5784	10.1306	9.90031	10.2192	10.3141	10.4427	10.8798	10.6208	9.3529	10.4707	10.5208	10.2274	10.1296	10.5294	10.6977	10.4886	10.6858	10.935	10.759	10.701	10.2588	10.3612	9.94624	9.85451	10.1669	10.9436	9.05201	10.5384	9.50038	10.3216	9.58111	10.6943	10.2684	10.2039	10.2831	10.4964
Ndrg1	11.2214	11.7205	11.3624	11.811	12.1978	11.747	12.6322	11.1123	11.8786	11.2135	11.7292	12.0471	12.0316	11.7624	12.305	11.1093	11.9849	12.2528	12.0337	12.0223	12.3148	12.4751	12.5476	11.8969	12.8231	12.2439	12.6026	11.6118	11.7869	11.5952	11.9096	11.8334	12.4055	11.4771	11.9337	11.4418	12.1805	11.5351	11.3594	11.7855	12.4313	11.8671	11.7167
Rnf144b	10.45	10.7899	10.0062	10.4527	10.8901	10.5913	10.4441	10.5006	9.46143	10.4081	10.5042	10.2246	10.8481	11.0117	11.0505	9.47629	10.9258	10.9885	10.9419	10.7411	10.6823	11.1651	11.1671	11.0988	11.2676	10.8158	11.6314	10.8049	10.6365	10.807	10.1127	10.3519	11.0437	10.0866	10.5074	9.97566	10.4212	10.4797	10.1606	10.7347	10.7612	9.91833	9.70933
Caprin1	10.636	10.1626	10.4127	10.4955	10.7662	10.7192	11.0053	10.9548	9.85796	10.2451	10.7436	10.2475	10.6025	10.7593	10.768	9.60969	10.4973	10.6423	10.7174	10.9228	10.76	10.9456	11.0879	10.5272	10.6391	10.3615	10.7475	10.5351	10.7358	10.3296	10.3685	10.3628	10.7996	10.7783	9.70027	10.5803	10.5498	10.4916	10.5999	10.5035	10.5882	10.2402	10.4998
Arl2bp	10.7894	10.8254	10.1651	10.5401	10.9976	10.756	10.7825	11.6301	10.5448	10.9961	10.8842	10.6406	10.9322	10.9488	10.371	10.4092	10.8893	10.9945	10.5433	10.7526	10.7068	10.84	10.4293	10.8114	10.5911	10.5522	10.7925	10.4377	11.0072	10.4879	11.0012	10.6439	10.8348	10.1593	10.3779	10.378	10.2909	10.4491	10.4814	10.4218	10.2779	10.8755	10.3919
Rpl7	9.79112	9.98545	9.79036	10.3053	10.0246	10.8675	10.4557	10.4946	11.007	10.9708	10.7985	10.4585	10.2977	10.1142	10.3991	8.78648	10.7817	11.0584	10.6409	10.7629	10.6516	10.5171	10.5517	10.4237	10.7008	10.8394	10.3994	10.3937	10.4189	10.3296	10.6214	10.6181	10.9239	9.21678	10.6176	9.80741	9.64334	9.70115	10.1954	9.77666	10.4835	10.1272	10.3285
She	11.1085	10.9382	10.6777	10.924	10.6679	10.793	10.6855	11.3649	11.459	11.6382	10.9449	11.173	10.9032	10.125	11.1935	10.4205	11.1782	11.2352	11.0113	11.3837	11.2599	11.0804	11.3616	10.9316	11.3184	10.9708	10.9158	10.8921	11.0722	10.6488	10.9088	11.2939	11.4957	9.99878	10.5596	10.6912	10.6603	11.0072	10.5024	10.635	11.0322	10.7556	10.4488
Ucp2	10.6448	10.7386	10.6165	10.4376	10.1422	10.7785	10.7788	10.5916	10.9105	11.2617	10.3937	10.5534	11.1577	10.5851	11.1693	10.171	10.8493	11.0124	11.0254	11.1016	11.2159	10.7279	10.8923	11.1997	11.0497	10.6987	10.5088	10.9307	10.5034	10.8779	10.8142	10.8192	10.9413	10.328	10.0136	10.6411	9.96235	9.77885	10.0048	10.6152	11.0408	10.9143	9.12411
Fmnl3	11.0083	11.1738	11.045	11.2269	11.2636	11.8075	11.2603	11.5101	10.8231	11.2213	11.0529	10.7622	11.0396	10.5207	11.2233	10.4371	11.0582	10.9052	11.4198	11.289	11.3956	11.3122	11.424	11.3504	11.4149	11.1473	11.0977	11.1316	10.9631	11.2796	11.3287	11.5707	11.3018	10.8109	11.1659	10.6577	10.5711	11.3398	11.3165	11.673	11.0607	11.1534	10.4041
Il6st	9.98378	10.7566	10.4816	10.8638	11.0148	11.1072	11.8238	11.8994	11.0035	10.9732	11.0289	10.3685	10.6448	10.5812	10.3991	11.2385	11.3439	11.387	11.5694	11.3367	11.7678	11.1901	11.0432	11.3231	12.1712	11.1227	11.6231	11.7664	10.9646	11.3455	11.4648	11.6911	11.1353	9.73904	10.4768	10.7604	9.8707	11.1772	10.7184	10.8065	11.0716	10.1914	10.3592
Nr1d1	9.23746	9.73307	9.3232	9.32114	9.17198	10.2001	10.2476	10.3731	9.82657	10.1211	8.74615	8.40607	10.0249	10.1572	11.0146	10.486	9.76419	9.8686	11.2667	11.2053	10.3058	9.64696	9.83192	9.81893	10.2252	10.2515	9.53271	10.8696	9.65412	10.2357	10.8635	10.8714	10.6181	10.4978	9.98787	9.332	9.42291	8.82252	10.1846	9.45295	10.7447	10.35	9.18333
Itpkb	11.8541	11.5766	11.7656	11.3777	10.9599	11.3411	11.4035	11.7307	11.7892	11.3764	11.0704	11.4525	11.6437	11.3819	12.3105	11.8095	11.8108	11.6524	11.428	11.6786	11.6774	11.7082	11.5786	11.3807	11.5956	11.8011	11.4652	11.8512	11.162	11.7289	11.8096	12.0846	11.2119	11.6152	11.1666	10.6982	10.9851	10.9784	11.5346	11.1811	11.4105	11.1267	11.5612
Jund	10.2154	10.1626	10.7376	10.2904	9.9661	9.54302	10.3153	10.3355	10.6123	11.0052	9.61797	9.75238	10.1928	9.95257	9.9599	9.65789	10.5673	10.7265	10.546	11.0849	11.3616	10.307	11.1084	10.6611	10.5336	10.7267	9.84104	10.3792	9.77117	10.5758	10.1542	11.1312	9.03062	11.1451	10.2471	9.00079	9.59636	10.7288	9.64089	9.1661	10.275	10.0649	11.0518
Sipa1	9.72442	10.4113	10.3328	10.3526	10.0427	10.3656	10.2449	9.55839	10.5687	10.4815	9.75067	9.88812	10.3062	10.0866	10.9568	9.90952	10.5078	10.5031	10.3551	10.6084	10.2995	9.93246	10.7517	10.2695	9.88856	10.4895	10.232	9.9969	9.87309	10.3783	10.0783	10.5825	10.2742	10.7562	10.0975	9.48501	10.2296	10.7612	10.5007	9.95516	10.1596	10.3354	10.4926
Foxp1	10.6594	11.2859	11.0207	10.6255	10.6082	10.968	10.9108	11.3089	10.6753	10.4081	10.9476	11.1915	10.7823	11.0407	10.8743	10.9901	11.1919	11.3067	11.1446	10.9878	10.688	11.0951	10.5645	11.0695	11.0323	11.0473	11.7984	11.5208	11.5582	11.1858	11.2054	11.4341	10.541	11.3438	10.9743	10.5308	10.9064	11.2509	11.0053	11.2453	11.1114	10.9609	10.5557
Itga1	11.2865	11.752	11.8737	11.6788	11.5264	11.3865	11.2721	11.2986	11.5411	11.502	11.3273	11.4935	11.6397	11.6539	12.0222	12.2987	11.6555	11.8984	11.6134	11.9467	11.6057	11.7027	11.7626	12.0567	11.6006	11.6752	12.206	12.3359	12.0255	11.698	11.5763	11.89	11.0954	12.0677	11.1246	11.0646	11.4131	11.8126	12.0762	11.2617	11.5213	11.3818	10.8889
Abcc4	11.1936	11.6304	11.375	11.4064	11.7158	10.4691	10.9669	11.4039	11.0865	11.4144	11.3882	11.6198	11.3957	11.4155	10.9732	11.4503	11.958	11.8952	12.1286	12.0795	11.5784	11.7648	11.8495	11.3411	11.6289	11.5545	11.6279	11.9976	12.0097	11.8619	12.1775	11.89	11.2051	11.7184	11.9172	11.3683	11.792	11.3398	11.703	11.9104	12.1647	11.6316	10.6392
Fos	3.91307	3.47111	1.23926	7.02984	8.10716	8.35699	6.0951	0	0	6.78991	6.19011	7.09949	5.51924	7.80287	7.9165	7.46078	9.77988	9.20448	9.97033	9.38373	11.4331	9.45764	10.4171	10.3766	10.397	8.89654	10.0284	5.09116	4.56663	5.4386	7.5834	8.22804	8.73835	7.57726	1.06404	4.01702	7.92795	3.56771	2.99899	8.23648	10.4057	8.95112	12.0784
Jun	9.79464	9.91369	10.2303	10.6121	11.0069	10.3686	10.5688	10.5954	9.7589	10.5637	10.1149	10.3165	10.5913	10.9999	10.7243	11.2822	11.2859	11.4286	11.5237	11.2742	12.5859	11.1221	11.6275	11.7396	11.7108	11.4566	12.0237	9.92779	10.0934	11.3857	11.2156	11.0631	10.1776	10.6424	10.0151	10.4394	10.2478	10.8233	9.34757	11.6357	12.8147	11.6356	13.2433
Zfp36	7.45271	8.19767	7.6513	7.85283	8.00518	8.7888	8.64628	8.11945	8.5525	8.23331	8.33224	8.63173	10.0857	10.199	10.7215	10.3459	9.4803	9.71045	9.5445	9.86906	9.97079	9.1075	9.64599	10.3343	9.83033	9.32473	10.2536	9.23529	8.07274	8.32053	7.88008	8.80912	9.3829	5.36233	8.40922	7.97182	7.74398	8.68627	6.96752	8.52107	10.2414	9.30506	11.0323
Adamts1	9.15224	9.40568	9.1335	9.97206	10.0908	8.64406	9.04005	8.44451	9.1803	10.2258	9.92521	9.99122	9.88813	10.1466	10.0423	10.9901	10.5532	9.88595	10.3442	10.4161	10.6736	9.84304	10.071	10.3933	10.1876	10.1932	10.2689	9.35351	9.90138	9.85448	9.99232	10.2731	10.4171	8.91478	6.01208	9.4197	9.64174	9.83242	8.99884	8.56173	10.0974	10.0516	11.2606
Plk2	10.0367	9.69626	10.1093	10.6226	10.589	11.0784	10.4183	9.67284	10.6797	10.3487	11.2208	11.2329	10.3712	10.5772	9.95519	10.2167	11.6942	11.5868	11.7194	11.6767	11.1623	10.5922	10.9844	11.123	10.8827	10.4224	11.5785	10.4817	10.3859	10.588	10.3707	10.283	10.892	10.3068	8.83846	9.92404	10.2327	9.89308	10.7094	9.4043	11.0232	10.2181	12.2023
Ier2	8.48824	7.94057	7.50766	9.0875	9.35309	9.14867	8.77757	7.61303	8.26313	9.34263	8.2026	8.14931	9.16426	10.4532	10.0687	10.5333	9.77988	9.88163	9.79937	9.8188	10.1315	9.5095	9.65167	10.1722	9.47878	9.5159	9.76562	6.84508	8.77622	8.75509	9.66371	10.0771	9.76562	9.76145	0	8.3181	7.82069	8.39908	9.72378	9.9927	11.1389	10.4923	11.0357
Tmem204	10.0338	9.72664	9.70825	10.2468	10.1422	10.08	9.7194	9.88071	10.1134	9.90517	9.89755	9.09719	10.7835	10.673	11.0192	10.594	10.2267	10.6634	10.5577	10.4697	10.38	10.6945	10.4925	10.0142	10.3548	10.4966	10.0355	8.95087	10.5577	10.1611	10.6949	11.0745	10.5992	10.166	9.28691	9.32488	9.69961	10.3046	10.8377	10.4464	10.4196	10.5639	11.0159
Txnip	9.56665	9.44275	8.94322	9.99057	9.11437	8.90813	9.4027	9.62961	10.0937	10.4419	9.78731	8.397	10.9055	11.4656	11.7043	11.464	10.5643	10.468	11.2307	10.2919	10.1482	10.7454	10.8638	9.78956	10.6667	10.7267	10.435	10.5912	9.65781	10.8609	11.1569	10.9735	9.14322	9.6017	9.78966	8.73069	9.75007	10.0975	8.85915	10.8205	9.7843	9.69952	10.1905
Nfkbia	9.23746	9.77105	9.70355	10.0179	9.42989	9.00692	9.6844	9.68696	9.64356	9.37802	9.58366	9.68315	10.815	10.673	11.1405	11.7215	10.7929	10.5272	10.889	10.8585	10.425	10.7505	10.6997	10.0053	10.4559	10.1703	10.3457	9.84371	10.0122	10.8436	11.046	11.0076	9.24392	10.4433	8.73238	9.77204	10.0915	10.7153	10.2503	11.2587	10.887	10.6777	9.98297
Tubb5	10.7474	10.2901	11.3519	11.2102	10.2397	10.5746	10.4487	10.6028	10.5703	11.11	10.6068	10.9829	10.9032	10.7023	9.91202	11.4476	11.5888	11.4187	11.5162	11.3616	11.1971	11.8467	11.2957	10.8827	11.2359	11.6964	11.5376	10.7567	10.5054	11.8044	11.1984	11.8023	10.9653	10.7606	10.8502	10.1381	10.1622	11.0178	11.1533	10.7469	10.9717	11.1434	10.7231
Slc3a2	11.1674	10.9054	11.4086	12.0202	11.4342	11.1537	11.28	11.2097	11.3793	11.3481	11.1286	11.458	11.5228	11.6178	11.3219	11.6871	12.0643	12.0786	12.1142	11.8789	11.9125	11.7553	11.7536	11.7918	11.484	11.888	12.1715	11.341	11.0386	11.523	12.1168	12.0255	11.7539	11.5132	11.1714	10.5828	10.7577	11.746	11.3728	11.8039	11.0504	11.7511	11.2206
Fcgrt	10.244	9.46094	10.1093	10.924	11.0625	9.80266	9.7194	11.1434	10.6276	9.77315	10.482	10.8857	10.0817	10.7593	10.899	10.5989	11.2261	11.4685	11.2942	11.1032	10.7639	11.3401	11.2369	10.9028	10.7124	11.3539	11.3779	10.3645	10.5156	10.7324	11.1509	11.0717	10.8148	10.5757	10.2295	9.94203	10.1485	10.6548	11.1265	10.4764	10.8267	10.6068	10.0791
Ocln	10.6623	11.184	11.31	11.531	11.5208	10.4439	11.1261	11.206	11.3232	11.2174	11.674	11.6334	11.1203	11.3335	11.2174	11.4394	12.2194	12.1875	11.8979	11.5271	11.6199	11.9344	11.7769	11.4942	11.845	11.7692	12.0237	11.0737	11.4822	11.7667	11.6702	11.825	11.927	10.9598	11.3057	10.9007	11.326	11.4795	11.5201	11.4759	11.5357	11.4948	10.7833
Mcl1	10.5688	10.3317	10.931	10.7529	10.2796	10.6153	10.474	10.9766	10.962	10.4217	10.9796	11.2456	10.9768	10.8734	10.6963	10.9596	11.3701	11.4603	11.4318	11.3916	11.3215	11.2958	11.2586	11.1025	10.9141	10.9178	11.1612	9.7888	9.73669	10.8637	10.7597	10.9016	10.5875	10.7016	10.7414	10.0543	10.2208	10.7669	11.4844	10.8017	10.7418	10.6181	10.456
Clec14a	8.98674	9.13823	9.8951	9.6205	8.53071	7.92736	9.3391	9.39589	9.57281	7.84538	10.0931	10.6823	9.81576	9.52165	10.1535	10.6617	11.1253	11.3521	11.9093	11.2546	9.66807	9.39144	10.4709	9.36553	10.0003	9.67968	10.5062	10.2803	8.43289	9.5837	10.2997	10.3705	9.26987	7.90172	8.2044	7.98993	8.88105	9.63285	10.3619	10.2102	10.2975	9.15657	10.5495
Id1	9.40568	9.58695	10.0326	9.19913	10.0246	9.04833	9.29337	7.65675	9.61016	8.65871	9.78127	9.42642	9.77448	10.2791	9.49748	10.8519	10.8352	11.0774	10.5966	10.6997	10.8065	10.4666	10.4562	10.3978	10.4041	9.87772	10.3167	10.3429	9.4178	10.6848	10.4895	10.5282	10.4915	9.3821	9.04918	9.40094	9.40233	10.1381	9.97254	10.8481	10.0961	10.3275	10.3317
Slco1c1	12.1293	11.9471	12.2318	13.1903	12.7683	12.7771	12.1993	12.1552	12.1599	12.4462	12.6341	12.3017	12.8174	13.2031	12.762	13.0221	13.2419	13.1673	13.1453	13.1095	12.8226	13.1257	13.0679	13.2935	12.794	13.2488	13.3153	13.3327	12.5815	13.0512	12.5472	12.8024	12.9673	12.1216	11.8041	11.9897	12.2302	12.5692	12.568	13.1295	12.2906	12.3065	12.0284
St8sia4	9.17672	9.08897	10.2481	10.6892	9.95247	10.3849	9.95956	9.53124	9.61016	9.74089	10.2057	10.4972	10.8422	11.2415	11.0304	10.9285	11.2049	11.4861	11.1982	10.989	10.7537	10.1478	10.64	10.598	11.3184	10.878	10.4458	11.0185	10.9238	10.7088	11.1674	10.8067	10.3509	10.0025	10.0652	9.16417	9.95755	10.3009	10.7914	10.9085	9.95658	10.3021	9.99899
Rhob	9.83792	9.21678	10.5075	10.4987	10.1565	11.1528	10.2688	10.2643	10.1996	10.5232	9.98689	10.4519	11.5228	11.6312	11.2408	11.3454	11.0496	11.0385	11.1356	11.0424	11.8653	10.8841	11.2367	11.2924	11.083	10.7602	10.8963	10.5481	10.0407	11.2095	11.2665	11.1184	10.0529	9.84357	9.33887	9.67345	9.03417	10.507	9.43399	10.3022	10.0712	10.1459	10.1893
Klf2	9.993	9.15429	10.8429	11.1843	10.4465	10.7919	10.3405	10.0624	10.4484	10.938	10.4708	10.7082	11.3908	11.2589	12.2396	11.8348	11.6836	11.8569	11.8484	12.1986	12.7537	11.6136	11.7964	12.0955	11.5213	11.6352	12.2209	10.6485	9.97421	11.706	11.8167	12.1363	11.1652	8.65235	9.77042	10.0455	9.66037	11.1387	10.7525	11.2246	11.0584	10.8353	11.4625
Slc7a1	12.2759	12.0942	12.1286	12.6399	12.131	12.5181	11.6929	12.3908	12.3938	12.8626	12.8948	12.6699	12.9808	12.7233	13.0466	12.8668	13.2717	13.1671	12.7145	12.9588	12.5456	12.4699	12.6586	12.8203	12.3395	12.7069	12.4696	12.8507	11.9761	12.7978	11.964	12.2883	12.8088	11.74	10.9694	12.0736	11.4658	12.2802	10.8864	12.6516	11.7495	11.9447	11.3639
Vat1	10.5491	10.5256	9.93375	10.5558	10.573	10.2813	10.9653	11.0752	10.4655	10.5881	11.2352	10.4119	10.8422	10.4183	10.7518	11.0491	11.161	11.0786	11.4255	11.66	11.0938	11.0373	10.9048	10.7287	10.6985	11.0463	10.9484	10.2074	9.90449	10.9059	11.0832	11.0037	11.0307	8.98503	9.06028	10.0801	9.19668	10.0036	10.1954	10.9358	10.163	10.5794	10.5266
Mfsd2a	10.4885	10.1862	10.9978	11.2042	10.1518	9.98045	10.3178	10.7311	9.54416	10.7428	9.81123	9.93903	10.543	10.8006	10.7104	10.9863	11.2267	10.7512	10.4131	11.1798	11.0977	10.7957	10.5969	11.3376	10.7633	10.8759	10.4565	10.1354	9.72267	11.2095	10.357	11.2576	8.82593	9.8809	9.49369	10.0728	9.98202	10.0428	10.4547	10.8843	9.85694	10.6431	9.21205
Arf1	10.2859	10.2444	10.472	10.93	10.8987	10.7016	10.5167	9.29804	10.3798	10.4552	10.5386	11.0159	10.7055	11.2365	11.2408	10.3282	10.8518	10.9172	10.9001	10.698	10.5572	10.9747	10.739	10.6226	10.9555	11.1812	11.0874	10.4866	9.986	10.6119	10.2732	10.856	10.1136	10.7539	10.1093	10.2088	10.529	9.94649	10.4146	10.6073	10.7463	10.5231	10.0767
Thbd	10.4331	10.5896	10.9716	10.7731	10.3141	9.62991	10.2261	9.56606	9.76443	10.2063	10.0809	10.1236	9.83242	9.85793	10.2683	9.80211	11.2914	11.2193	10.9494	10.8775	10.7787	11.8484	11.1017	10.8265	10.6985	10.9789	11.0115	10.9682	11.0722	11.0719	10.557	11.0698	5.5421	8.84094	9.50022	8.59403	9.52808	10.2762	10.2104	10.6441	10.1827	10.0408	10.8184
Tek	12.2928	12.3661	12.3916	12.6043	12.2036	12.3637	12.1244	12.4782	12.3844	12.4945	12.4544	12.5512	11.9412	12.1105	12.4679	12.5364	12.9252	12.9043	13.001	12.8211	12.5577	12.6055	12.7213	12.784	12.7163	12.645	12.7031	12.8006	12.7736	12.883	12.8213	12.7485	12.0773	11.5132	11.5747	11.8474	12.2556	12.5493	12.5168	12.7433	12.7671	12.5747	12.8611
Cd93	11.3966	11.2512	11.5443	11.0866	11.3189	11.5136	11.4905	11.0036	11.0416	11.7572	11.0666	10.6521	10.8054	10.8926	11.2601	10.4753	12.4777	12.0526	12.1658	12.5226	12.0691	11.9674	11.9133	12.2465	12.1257	11.8987	12.3319	12.1846	11.4249	12.2535	11.7436	12.3674	11.1984	9.86856	10.3961	10.9301	10.8518	11.7655	11.9053	11.8038	11.2517	11.2403	11.2359
Cd34	11.2778	11.2081	11.5902	11.7667	11.4605	11.7987	11.1927	11.2085	10.7413	11.1121	11.319	10.9383	10.2752	11.055	10.8286	10.2296	12.0597	11.9587	11.805	11.763	11.7733	11.6843	11.5747	12.1265	11.7148	11.7838	12.0273	11.9701	11.4623	11.7429	11.7103	11.9209	10.3457	9.81386	10.8479	10.8768	10.5884	11.7341	11.7105	11.4293	11.1919	11.3949	11.6793
Srgn	8.91742	8.58171	9.62119	9.60557	9.91359	8.60422	9.66856	9.06912	8.66324	9.05838	8.81875	8.46805	7.81578	8.95403	9.47129	7.17309	10.3614	10.3891	10.4374	9.98801	9.98843	9.91901	10.1793	10.1616	10.751	10.2465	10.3283	9.75032	9.62426	9.30152	10.4011	10.5985	7.98047	8.17981	7.10741	8.17962	9.48292	9.75598	10.679	8.76324	10.4168	10.442	10.6546
Slc40a1	10.1233	10.3802	10.4994	10.9818	10.7331	10.879	10.6191	10.6047	10.6015	10.5483	10.785	11.2342	10.1383	9.34681	10.6878	10.2103	11.4583	11.4261	11.6182	11.5821	11.4065	10.4262	10.6066	11.0653	10.9467	11.0967	10.7904	11.6038	10.3035	11.3434	11.1946	11.275	10.1698	10.1182	10.3365	10.3239	10.611	11.1739	11.1049	10.3462	10.9824	10.8304	10.9927
Ehd2	10.0233	10.1158	10.8871	10.4138	10.2397	10.9749	10.7031	11.0316	10.765	10.3874	11.0352	10.6056	9.6882	9.58605	10.4469	10.0095	11.4921	11.3542	10.9722	11.2792	10.9091	11.707	10.8025	10.8332	10.751	10.8316	10.9969	10.7361	10.3407	10.5298	10.7562	10.6717	10.1319	7.5569	8.53334	9.21003	9.88121	9.55988	9.97254	9.05609	10.2122	9.95388	9.98611
Tgm2	10.9629	10.9937	11.2297	10.1307	9.9823	10.1034	10.9226	11.0218	11.2967	11.2503	11.1823	11.1955	9.4406	9.14783	8.64718	8.62129	11.2792	11.3547	11.5387	11.6864	11.1563	11.6588	10.9232	10.6473	11.4664	11.0317	11.1775	11.279	10.9941	11.4365	11.5379	11.5973	10.3767	8.06918	9.60851	10.3999	10.4529	10.0788	10.5094	10.7192	11.1582	10.0822	10.3443
Ppp1cb	10.1889	9.92122	10.6438	10.855	10.3561	10.6178	10.458	10.3129	10.1645	10.2679	10.6506	10.7533	9.69603	10.2839	10.137	9.4655	10.5552	10.4728	10.6242	10.6383	10.7059	10.9131	10.7429	10.3887	10.5006	10.8169	10.4104	10.7668	10.4827	10.404	10.8985	10.5461	10.0804	9.4934	10.188	10.1844	10.0036	10.2112	10.1272	9.58008	10.3763	10.7109	10.693
Adgrg1	10.2933	10.3031	10.8365	10.2177	10.3098	9.46454	10.9259	10.5689	10.445	9.90517	10.3697	9.55438	10.389	9.83161	10.8842	9.3529	10.7269	10.8627	10.6424	10.6702	10.4665	10.731	10.696	10.6232	10.9091	10.8009	10.9672	10.5716	10.3153	10.473	11.0769	10.9826	10.2797	9.72542	9.33583	9.73493	9.57646	10.4962	11.1633	10.8438	10.8908	10.1092	9.96414
Hspa12b	10.5953	10.7461	10.7661	11.0307	10.5569	10.7594	10.975	10.8058	10.8739	10.9213	11.2441	10.4801	10.0536	10.7593	11.1217	9.89351	11.1841	11.1735	11.2563	11.4408	10.8154	11.7914	10.798	11.128	11.0687	11.0229	10.8072	11.0313	11.1979	11.3627	11.3421	11.5271	10.9755	10.8699	9.97385	10.3474	10.1963	11.4755	11.5372	10.9193	10.8208	10.828	11.1997
Isyna1	9.48405	9.51416	9.84901	10.4461	9.9823	9.11008	9.8515	9.73194	9.78363	9.54303	10.3717	10.2143	10.0019	9.037	10.0731	8.67848	10.9124	10.7739	10.8963	11.1296	10.0859	10.5748	10.3135	10.2513	10.5772	10.878	10.0284	9.9003	9.74365	10.6832	10.7484	10.5031	9.98963	10.0579	8.75442	9.19573	9.59759	10.3504	10.5852	11.1597	10.0061	10.1648	10.0717
Esyt2	11.4622	11.6751	11.6981	12.0787	11.9251	12.0506	11.4011	12.1276	11.8652	11.94	12.1699	12.078	11.8312	12.2487	11.9995	11.6986	12.5522	12.4528	12.3668	12.144	11.8452	11.6793	12.0332	12.039	12.1326	12.2119	12.194	12.4096	11.8218	12.0162	12.0654	12.1775	10.8956	11.4798	11.4724	10.8157	11.3634	11.796	12.3924	11.5872	11.3218	11.2499	11.0475
Slc6a6	14.2219	14.2992	14.0711	13.8931	14.0668	14.2972	13.94	13.7894	13.8299	13.9509	13.9274	14.1497	13.5237	13.3747	13.8528	13.716	14.3544	14.409	14.1891	14.1743	13.8638	14.1694	13.6152	14.416	14.2921	14.0498	14.5462	14.2631	14.6231	14.0773	13.9178	14.0543	12.8673	13.4271	13.3738	12.8407	13.3088	13.7884	14.1578	13.996	13.7256	13.1298	13.3939
Pecam1	12.6769	12.9029	12.7146	12.7215	12.7293	12.8344	12.6204	12.6119	12.7023	12.6775	12.43	12.8729	12.818	12.346	12.6878	12.1516	12.9412	12.9184	12.8349	12.8559	12.5784	12.6204	12.7727	12.8319	12.9666	12.7069	12.9436	12.7931	12.9335	12.8101	12.8364	13.0402	12.1937	12.0005	11.7766	11.9208	12.0672	12.5061	12.9953	12.4596	12.5473	12.2123	12.5069
Shroom4	10.8675	10.9205	10.7995	10.8923	10.5351	11.2415	10.9702	10.9268	10.7977	10.6415	10.5705	10.7919	10.8976	11.0859	11.1426	10.9635	11.0731	10.9249	11.0413	11.0915	10.9794	11.0806	10.869	11.247	11.035	11.4869	11.2622	11.7252	11.1144	10.9984	11.3764	11.4371	9.89036	10.6568	10.4438	10.2238	10.649	11.0739	11.656	11.0785	11.1128	10.1003	11.0366
Slco2b1	10.5218	10.7085	10.6499	10.5433	9.91921	9.89429	10.3554	10.1744	11.1732	9.5981	9.79932	10.3592	11.0054	10.8473	11.4813	10.6852	10.7937	11.03	11.3728	11.084	10.9004	10.6745	10.8955	10.8365	11.0369	10.9554	10.8484	10.0612	10.8255	10.6085	11.2763	11.4778	10.2632	9.05927	9.53351	9.78247	9.81271	11.5332	11.2225	9.99221	10.7113	10.3952	10.8314
Jam2	10.4195	10.3359	10.5262	10.8049	10.7122	10.379	10.6046	10.5916	11.1343	10.6761	10.2996	10.5575	11.0242	11.072	11.094	10.6331	11.3161	11.1042	11.0203	11.1484	10.5661	10.6273	10.8372	11.2524	10.9873	11.0337	11.3708	10.792	10.5773	10.8878	11.3269	11.0971	9.5972	8.94643	9.22449	9.48299	9.93462	10.7003	11.4451	10.5864	10.3335	10.6291	10.8207
Wfdc1	9.76085	10.1223	10.1787	10.6461	10.0504	8.53704	9.43582	9.75894	10.8559	9.60409	9.3987	10.107	10.1873	9.34681	9.80597	11.0813	10.2279	10.6226	10.3868	10.4889	10.9114	11.025	10.6308	10.2322	10.5873	10.7789	10.4907	9.90953	10.3407	10.5512	11.0488	11.4223	8.48973	8.93069	8.46595	9.21165	9.59389	10.136	10.7199	9.91533	10.5669	10.2039	10.7777
Cltc	11.6454	11.7961	12.0433	11.8018	12.0577	11.529	11.7056	12.034	11.5863	11.4481	11.8416	11.8417	11.7695	11.7217	11.7956	11.5736	11.8231	11.7249	11.7593	11.8875	11.9623	12.1542	12.0561	11.8297	11.9483	12.0206	12.4254	11.8314	11.456	11.8965	12.1403	11.9475	11.0787	11.2182	11.0133	11.1456	11.4901	11.2886	11.4233	11.7847	10.9641	11.0871	11.0911
Vwa1	11.6038	10.9298	11.5567	12.001	11.5726	11.212	11.5853	11.4971	11.5134	10.9309	10.806	10.5411	11.2014	11.5807	11.3237	11.0563	11.6965	11.2883	11.7907	11.9401	12.4107	12.7178	12.362	12.0853	12.0466	12.5166	12.6771	10.458	11.1305	12.186	12.1171	12.7787	10.5992	9.77032	10.4976	10.1761	10.6742	12.4032	11.796	12.4341	10.5296	10.9317	11.0739
Rasip1	10.9232	11.0565	11.0662	10.9783	11.06	10.506	10.7376	10.978	11.5579	11.2749	10.9557	10.7008	11.2703	10.7168	10.5785	11.3186	11.1334	11.0692	11.5573	11.6045	11.1617	11.8639	11.6331	11.157	11.4623	11.285	10.9389	11.1245	11.0694	11.0344	12.1423	11.5781	10.4401	9.77473	10.3092	9.99538	9.84425	10.6946	11.9727	11.1952	10.5112	10.3135	10.1691
Podxl	13.2553	13.1773	13.3076	13.142	12.9831	13.0691	13.1738	13.3139	13.4068	12.9404	12.8825	12.7991	12.8933	13.0308	13.0779	12.9572	13.5593	13.4257	13.348	13.5579	13.23	13.8724	13.4835	13.6984	13.6477	13.4262	13.5252	13.137	13.3386	13.3766	13.5097	13.6941	13.0326	12.261	12.1965	11.8609	12.1382	13.1872	12.9681	13.1258	12.73	12.3576	13.1522
Pltp	13.1764	13.5533	13.4607	14.073	13.9612	13.3108	13.7663	13.5583	14.1239	13.6012	13.6329	13.871	13.637	13.3752	13.8156	13.6244	14.2492	14.4873	14.54	14.3043	14.1806	14.2446	14.0385	13.995	14.118	14.3291	14.5108	14.3193	13.8661	14.4088	14.6194	14.3855	13.1323	12.9923	13.1003	12.6405	12.8117	13.4341	13.7261	13.9062	13.3561	13.1064	13.0157
Cldn5	12.3438	12.5338	12.9942	13.5371	12.7333	12.0858	12.5455	12.7712	13.0774	12.3665	12.3794	12.6113	12.3032	12.2819	12.8929	12.5196	13.8134	13.8829	14.0403	13.7301	13.9723	13.6324	13.8478	13.4531	13.877	13.632	13.6889	13.0915	13.0748	13.9329	14.2768	14.0117	11.7748	11.8276	11.3086	11.6031	12.3395	12.9576	12.8972	12.9302	12.5343	12.7092	12.47
Adgre5	9.73178	10.2563	10.931	10.419	10.5819	10.9313	10.4324	10.1744	10.8429	10.2528	9.97371	9.8978	10.2541	9.20021	10.8541	10.292	10.8201	10.8909	10.6982	10.5321	10.8753	11.2799	10.9156	11.2231	11.2526	10.6688	11.4718	11.1589	11.0569	10.807	10.8505	11.5333	10.518	9.37049	9.81259	8.95203	10.1298	10.8592	11.2703	11.2307	10.0668	10.0868	9.78052
Prickle1	10.5004	10.8032	10.8725	11.1111	10.3162	10.3001	10.6992	10.636	10.7272	10.4619	10.3433	10.5575	10.7171	10.6468	11.1713	10.6283	11.1102	11.1905	11.0891	10.8696	10.8939	11.5573	11.1296	10.8719	11.4854	11.1282	11.2744	11.5803	11.1211	11.3506	10.9443	11.3738	10.6816	10.2413	10.6129	9.91009	10.3516	10.7877	10.9503	10.5523	10.7703	10.7095	9.87315
Lef1	11.4087	11.6745	11.3941	11.8323	11.4976	11.7234	11.4769	10.9951	11.3927	11.8783	11.4361	11.7077	11.7953	11.3428	12.0623	11.818	11.821	11.8772	12.0415	11.6584	11.9674	11.9099	12.0156	11.9538	12.3082	12.0609	11.8182	12.6979	12.2077	12.3406	12.1869	11.8748	11.7247	10.7039	11.4634	10.7585	11.6278	12.2746	12.4303	11.5225	11.7252	11.1081	11.3875
Acvrl1	11.4264	11.1675	11.8637	11.6004	11.3326	11.4734	11.5587	11.3583	11.8027	11.8009	11.7213	11.7529	11.6308	10.8669	11.8776	11.3066	12.2248	12.0134	12.2024	12.0841	11.9004	12.3114	12.0549	11.9687	12.0525	11.8057	12.2914	11.9528	11.7682	11.9791	12.1262	11.9614	12.2005	11.7856	11.6353	10.9999	11.0418	11.209	11.8303	12.0596	11.7896	11.3966	10.9636
Arhgap31	12.5627	12.5566	12.6857	12.4801	12.3605	12.3811	12.3271	11.9486	12.364	12.765	12.4237	12.3554	12.578	12.1576	12.8942	12.285	12.789	12.7018	12.9198	12.871	12.592	12.8905	12.7388	12.9459	12.5504	12.525	12.9488	12.5853	12.7871	12.7089	12.5085	12.7042	12.6699	12.3286	12.0381	12.1426	12.3186	12.5862	12.7159	12.8415	12.6438	12.3336	12.457
Foxc1	10.1714	10.0366	10.6825	11.0115	10.2752	9.91886	10.0722	10.6305	10.5512	10.3522	10.1715	10.5014	10.2471	9.91546	10.346	11.1934	11.1503	11.3614	11.0636	10.831	11.0719	11.1532	10.835	11.069	10.9633	10.8921	11.4559	10.9442	11.1251	11.1228	11.0762	10.7497	10.7292	10.954	9.83904	9.90934	10.3	11.0695	10.7154	10.6586	10.5885	10.2548	10.6832
NA
Maoa	10.6594	10.5119	10.5088	10.949	10.5515	11.2512	10.5495	10.4162	10.852	10.5912	11.0454	10.8562	10.2002	10.6581	10.56	10.8602	11.3416	11.3573	11.4321	10.9833	11.1773	11.2325	11.3191	11.1632	11.4057	11.2186	11.3863	10.782	11.0996	11.3444	11.3582	11.2634	10.0118	11.402	10.292	10.1498	10.3083	10.9477	11.5749	11.1555	10.8209	10.6854	10.4621
Atp5b	9.69459	10.5007	10.4156	10.5132	10.6612	10.3203	10.5277	10.7464	10.2848	10.0217	10.8982	10.6502	10.2942	10.5452	10.6119	10.34	10.9841	10.954	11.0782	10.7309	11.034	10.9682	11.1029	10.7733	10.9546	10.9335	10.9408	10.6184	10.1985	10.3521	10.5449	10.6155	9.04358	10.7405	9.45104	9.94594	9.9307	10.7918	11.1299	10.6894	10.7085	10.7698	10.0096
Lsr	10.6786	10.8766	10.4637	11.4253	11.1877	11.2815	10.8224	10.7813	10.713	10.6502	10.9849	11.2632	11.2259	11.2614	10.7867	10.8806	11.9583	11.581	11.5623	11.4117	11.6427	11.8678	11.4946	11.3302	11.8528	11.5025	11.8327	10.6128	11.141	11.9364	11.5595	11.7989	11.4339	11.5224	9.74909	10.5128	10.8436	11.7048	11.456	11.4496	11.4796	11.8078	11.0461
Car4	10.372	10.1092	10.3205	11.8877	11.1677	11.4004	11.038	11.2483	11.1481	10.4977	10.6539	10.7657	10.9596	11.2035	11.1111	10.2296	11.3924	11.3469	11.2008	11.6642	11.6465	11.9331	11.7785	11.7181	11.7302	11.9821	11.1807	11.0704	11.0722	11.7382	11.9812	11.9076	10.3903	11.0372	10.06	10.4747	10.7539	11.8508	11.8747	11.7558	11.0889	11.7501	11.2886
Laptm4a	9.82593	9.65171	10.3036	10.471	10.3374	10.8431	10.4277	9.42568	10.1976	9.61006	9.99214	10.0931	9.61305	9.93413	10.2568	8.91895	11.0271	11.0755	10.7954	10.7377	10.7459	10.4246	10.6767	11.0549	10.7952	10.7554	10.8155	11.1268	10.2798	9.87161	10.3304	10.6024	9.03927	10.8109	9.50564	9.13449	10.0184	9.83034	9.80217	10.3889	10.302	10.957	10.7396
Tmod3	10.1822	10.3359	10.2155	10.441	10.5713	10.3401	10.4112	10.6121	10.4346	9.59209	10.2975	10.5411	10.2471	10.2742	10.2797	9.81916	10.4984	10.3635	10.6829	10.3834	10.5327	10.7539	10.6096	10.8589	10.898	11.1428	11.1147	10.3845	10.7165	10.2641	10.4716	10.8758	9.84175	10.9225	9.52873	9.80445	9.77865	10.3439	10.277	10.1045	10.4338	10.5224	10.3334
Rhoa	10.7124	10.8473	11.2394	11.2982	11.2199	10.3172	11.1334	10.7895	11.3072	10.6874	11.3902	11.4114	10.7761	11.1298	11.1175	10.9596	11.956	11.5995	11.7127	11.6777	11.6746	11.9433	11.814	11.4505	11.7578	11.6365	11.5198	11.4606	10.8691	11.3657	11.4632	11.7646	10.7103	12.1909	10.2772	10.7025	10.493	11.2747	10.557	11.4344	11.363	11.5874	10.7341
Bcam	10.8981	10.4792	10.8332	11.1153	11.5465	10.8441	11.3249	10.8722	10.8816	11.5227	11.0135	10.9461	10.6991	10.4094	10.7814	11.1333	11.6928	11.5623	11.6922	11.738	11.2167	11.7353	11.6818	11.4766	11.5551	11.7538	11.6893	11.0346	10.8991	12.0573	12.0321	12.0628	10.7411	12.0776	10.8553	10.8917	10.4828	11.3218	11.0807	11.755	11.1854	10.7513	10.3998
Sqstm1	10.4655	10.4804	10.6729	10.7352	10.3929	10.1749	10.4301	10.2237	11.0416	10.4319	10.0931	10.4431	10.5871	10.0528	10.3532	10.9635	11.1225	11.0767	11.0051	11.295	10.9855	10.8846	10.7006	10.6542	10.9594	10.9585	11.4533	10.2356	10.7549	10.8723	10.4927	11.2476	9.90226	11.574	10.0556	10.2027	10.5989	10.7867	10.3445	11.1011	10.8289	10.5459	10.5179
Vcl	11.0486	10.9129	11.0617	10.9608	10.9213	10.6178	9.66856	10.3666	10.0468	10.1294	10.2654	9.9359	10.3548	10.1142	9.84729	10.7489	10.8989	10.5591	10.8739	11.0713	10.9904	11.3012	11.2158	10.768	11.1795	11.1218	11.4113	10.5434	10.9571	11.4172	10.97	10.4875	9.97843	11.7264	9.20729	9.75681	10.2386	10.7861	10.839	11.1387	10.8735	10.2479	10.5342
Tbx3	10.5942	10.5693	10.8028	10.5895	10.409	10.6874	9.72324	10.0998	9.95549	10.6002	10.7327	9.74525	10.1229	9.75664	10.4603	10.4092	10.5663	10.9172	10.0737	10.7579	10.3741	11.313	10.8361	10.8529	10.2024	11.0297	10.6009	11.1402	10.8865	11.1441	10.5856	10.1899	9.72866	11.4176	9.23367	9.79797	10.489	10.4054	10.6651	10.8339	10.2618	10.0443	9.54169
Ripor1	11.1503	11.0176	11.3823	11.3978	11.2931	11.6941	11.1563	11.489	11.1106	11.3392	11.4313	11.4248	11.0437	10.8006	11.4648	10.2858	11.9371	11.7886	11.4401	11.5689	11.2547	11.5541	11.5368	11.6269	11.3491	11.4926	11.3278	11.418	11.5562	11.4584	11.544	11.1962	11.365	11.4986	10.2494	9.73663	10.2114	11.2052	10.6928	11.3136	10.7048	10.8736	10.2121
Crip2	11.095	11.0752	10.4994	10.5323	10.61	10.4979	10.2315	11.1382	10.1645	10.9685	11.0704	11.0783	10.1573	9.55421	10.7271	9.5394	11.5779	11.3886	11.0508	11.2439	10.9173	11.5127	11.0063	11.168	11.2132	11.4854	11.3835	11.004	11.1278	11.1276	11.6563	11.3245	10.8728	10.7246	10.2642	9.75876	10.0494	10.288	10.2871	10.9836	10.5065	9.75174	10.613
Flnb	12.4787	12.621	12.466	12.3797	12.4082	12.4638	12.6424	12.533	12.2119	12.3682	12.3988	12.0765	12.2283	12.0589	12.5908	11.4613	12.4379	12.1717	12.2433	12.5701	12.4531	12.676	12.2624	12.7047	12.9841	12.2615	12.5423	12.2218	13.0693	12.5602	12.1926	12.3812	12.3865	11.9172	11.7583	11.5534	11.6145	12.0985	11.4288	12.6578	12.4073	11.7136	11.3928
Ephb4	10.6661	10.912	11.2516	10.9034	10.8987	10.3537	10.8007	11.2146	10.548	10.9708	10.9162	10.9241	10.5211	10.1835	10.3132	10.2611	11.2896	11.2295	11.3861	11.3852	11.5049	11.6961	11.2927	10.2946	11.2391	10.8192	11.8193	10.4262	11.3539	11.2406	10.9048	11.3845	10.2409	11	8.75715	10.236	10.1984	10.3169	10.2316	11.4082	10.3818	10.0741	9.99532
Cdh5	12.8395	12.8087	12.6947	12.7523	12.5293	12.4554	12.5919	12.7633	13.1636	12.6654	12.3491	12.6327	12.4558	12.5075	12.6779	12.1849	12.8627	12.8614	12.9501	12.8119	12.9445	12.9684	12.962	13.0363	13.0366	12.8937	13.2781	12.7453	12.9611	13.0778	13.2008	13.3575	12.5107	12.8119	11.5641	11.869	12.0219	12.559	12.1967	12.9915	12.6853	12.5735	12.5114
Slc38a3	10.5122	11.1556	10.9668	11.4354	11.2985	11.3205	11.0835	10.7731	11.116	10.6986	10.3837	10.96	10.9779	11.0915	11.1734	10.3979	10.9713	11.3505	11.1926	11.2883	11.4352	11.5225	11.5826	11.4609	11.1745	11.466	12.0138	11.3925	10.997	11.6811	11.4498	11.4185	10.4369	10.519	8.8107	10.5337	10.1944	10.7218	10.2503	11.2906	10.7751	10.4618	10.4116
Tgfbr2	11.7828	11.9695	11.9286	11.6405	11.7813	11.3792	11.4939	11.5665	11.8516	11.5211	11.7686	11.855	11.4614	11.5386	11.7956	11.1869	12.2248	12.2606	12.3511	12.4016	11.6365	11.9171	12.0578	11.6291	11.9922	12.3595	12.2543	11.9837	12.1161	11.8951	11.9953	12.0192	11.8474	11.5119	9.93017	11.3435	11.5124	11.8424	11.5498	12.0763	11.7146	11.7855	12.3317
Nisch	11.3573	11.2609	11.2999	11.161	11.0304	10.8821	11.0303	11.1536	10.8993	10.9498	11.0352	11.0496	11.1671	11.0776	11.1875	10.797	11.3799	11.279	11.2949	11.4538	10.8096	11.3405	11.0971	10.7847	10.7031	11.2152	11.4399	10.8912	11.8259	11.1697	11.3883	11.143	11.257	10.5004	10.5038	10.6085	10.5163	11.0658	11.231	10.845	10.8733	10.039	10.7317
Atp1a1	11.2298	11.314	11.5177	11.3412	11.292	10.6499	11.0624	11.124	10.8598	10.8947	11.5875	11.1664	11.3065	11.188	11.0659	10.6039	11.6617	11.6634	11.6307	11.6855	11.5976	11.6904	11.4853	11.3512	11.2181	11.3158	11.2729	11.3532	11.9088	11.492	11.5175	11.9044	11.4743	10.9265	10.8498	10.8156	10.8796	11.6078	10.6759	11.4681	10.7125	10.829	11.0008
Pkm	11.294	11.2946	11.2149	11.4506	11.5465	10.8717	11.6929	11.3889	11.646	10.8725	11.3772	11.9371	11.0304	11.3796	11.5626	10.3576	11.3155	11.6423	11.5039	11.4792	11.7201	11.7007	11.5392	11.2762	11.5364	11.3664	11.8672	10.6951	11.2899	11.1971	11.0587	11.5887	11.5129	11.8798	11.4433	11.3638	10.4987	11.4817	10.6851	11.4519	11.1879	10.8447	10.7295
Arhgdia	11.1205	11.0342	10.9785	10.8372	11.1198	10.2558	11.1633	11.1382	10.9584	10.3307	11.0998	10.7462	10.6245	10.8275	11.4615	9.6388	11.2938	11.1629	10.9071	11.0488	11.0333	11.1619	11.3252	10.779	11.156	11.1759	11.616	10.4718	10.9006	10.9616	10.5935	11.3975	10.8764	10.2188	10.0185	10.5054	9.68574	10.8694	9.9031	11.1373	10.2435	10.1844	10.5531
Wasf2	11.2664	11.2019	11.258	11.1425	10.8758	11.1311	10.9474	11.335	10.8828	10.1944	11.4167	10.8108	11.6117	11.249	11.9351	11.0199	11.4149	11.3013	11.5081	11.5233	11.1209	11.3569	11.0923	11.638	11.3131	11.2246	11.5871	11.7537	11.2672	11.4269	11.1615	11.6694	11.4607	11.4648	10.7011	10.1667	10.7283	10.9486	11.1731	11.047	11.2039	10.9469	10.7132
Adgrl4	12.1163	11.8695	12.2525	12.1182	12.3207	12.168	11.9413	12.0011	11.2233	11.0737	12.1682	12.1357	12.1369	12.4503	12.4851	12.235	12.7489	12.818	12.5323	12.369	12.0182	12.1705	12.3032	12.7767	12.4692	12.3804	12.424	12.5442	12.2108	12.0978	12.4626	12.2948	11.9734	11.9162	11.4809	11.119	11.5401	12.1764	12.1114	11.5961	11.7111	11.7698	12.1165
Slc39a10	12.3928	12.4927	12.1167	13.0452	12.5421	12.8624	12.5362	12.1797	12.3494	11.9878	12.8264	12.9656	12.851	13.2069	13.1709	12.8709	13.2934	13.564	13.2414	13.0945	12.9568	12.6556	12.9155	13.1258	12.9801	13.0693	12.9686	12.7642	12.2529	12.7431	12.6505	12.4021	12.3104	12.952	12.1282	11.581	11.8829	12.2907	12.5112	12.4393	12.2042	12.2232	12.0933
Cobll1	11.658	11.558	11.7046	11.6228	11.7462	11.4817	11.5338	11.2578	10.8649	11.0823	11.3053	11.5199	11.3625	11.7917	11.7322	11.6446	11.9762	12.1063	11.8017	11.7713	11.8349	11.7675	11.6151	11.9027	11.8402	12.0092	12.1666	12.3952	12.2602	12.1567	11.5277	11.7427	11.5136	11.5765	11.1642	10.4002	11.053	10.933	11.8713	11.7952	11.4069	11.0592	11.4273
Zfp36l1	11.3685	10.9539	11.3963	11.4787	11.1865	11.7384	11.2955	11.3089	10.2017	11.0759	10.9953	10.9383	10.4869	10.7311	11.4992	11.0346	11.795	11.9584	11.1774	11.4734	11.6882	11.1298	11.2153	12.2903	11.6087	11.6506	12.3239	12.0381	11.4507	11.9104	11.6615	11.8808	11.3547	11.937	9.85527	10.2688	10.0446	11.205	10.9168	11.5145	10.8388	10.7361	11.0834
Cav1	10.0382	9.79787	10.3569	10.071	10.312	10.4842	10.7825	9.85591	9.79178	10.1253	10.6522	10.4431	9.83951	10.4094	9.8216	10.3635	11.5193	11.2497	11.1421	11.1881	10.5644	10.7008	10.4698	11.4699	11.2067	10.8932	11.0078	11.1589	10.7703	10.7816	10.1342	10.7895	9.89751	10.7382	9.35157	9.51099	9.23737	10.0109	8.75206	10.8029	10.2235	9.87101	10.1314
Plxnd1	11.2434	10.6576	10.9804	10.6001	10.7411	11.4406	10.1311	11.631	10.6516	11.0585	11.5363	11.644	11.0468	10.9396	10.6849	10.4966	11.6427	11.5681	11.5861	11.9327	10.7162	10.9559	11.1765	11.01	10.3563	10.6776	10.6081	10.8977	10.9269	11.3966	11.0867	11.525	11.0597	10.8407	9.48548	10.5065	9.52246	11.2884	11.4196	10.2263	9.85097	10.4778	10.4247
Prpf8	11.4589	11.6784	11.2803	11.1661	10.9213	11.6659	11.4237	11.5656	11.021	10.8601	11.726	11.7224	11.4652	11.0663	11.7418	11.5761	11.5927	11.8909	11.8732	11.7203	11.6079	11.6474	11.5581	11.6066	11.7629	11.5504	11.8378	11.3879	11.8956	11.4182	11.6166	12.0147	11.2927	11.6188	11.1706	10.7372	10.9823	10.9213	11.2764	11.2315	10.8498	10.6443	10.676
Ets2	10.5942	10.1986	10.7307	10.4258	10.2125	10.4269	10.7031	10.2285	9.79448	9.71897	11.0454	11.3267	10.1854	8.75831	9.86752	9.68605	11.9909	11.9918	11.9279	11.8529	10.7029	10.381	10.4904	10.8949	11.1095	10.717	11.4071	10.633	10.8771	10.5459	11.1329	10.9826	9.90463	9.8809	9.63101	8.49405	9.12772	9.50411	11.02	9.44976	9.99188	9.49507	10.3831
Cd81	10.5143	10.4521	10.845	11.1195	10.5037	10.9846	11.0349	10.6523	10.4363	10.693	10.7683	11.084	10.3841	10.2644	10.5094	11.0382	11.5608	11.5314	11.6222	11.4627	11.3144	11.1854	11.2168	11.0285	11.6477	11.1706	11.3652	10.2208	10.9253	10.688	11.3122	11.4028	11.0597	11.3168	8.55964	9.1949	9.95048	10.5005	10.9793	10.1756	10.2929	10.5672	10.8579
Cxcl12	14.4518	14.8306	14.2266	14.0094	14.4824	14.3682	14.5699	13.881	14.1591	14.3176	14.7699	14.9871	14.6844	14.3989	14.7349	14.1169	15.3454	15.4784	15.4037	15.1538	14.2081	14.2405	13.7654	14.4792	14.7892	13.7868	14.7193	14.1636	14.6023	14.1921	14.0888	13.9333	13.9862	14.1809	13.4534	13.1481	13.5346	13.7788	14.43	14.0335	13.4968	13.285	13.3069
Pam	10.5397	10.4365	10.3968	10.3633	10.4249	10.3849	10.5473	10.778	11.0732	9.98998	11.3074	11.6865	10.1307	10.5693	10.6179	9.7497	11.7011	11.5743	11.8534	11.8133	10.5852	10.7502	10.7217	10.6065	10.8221	10.5712	10.4881	10.3306	10.3059	10.1043	10.4885	10.4747	10.2125	9.68379	9.22186	10.3226	10.0545	9.56804	10.379	10.3783	9.93014	10.338	10.1774
Serinc3	11.6331	11.7004	11.8484	12.0398	11.8804	12.1408	11.7747	12.1469	11.6616	11.052	13.4718	13.3722	11.3908	12.0547	11.8191	12.1816	13.9934	13.9465	13.4536	13.2902	11.8275	12.0644	12.0707	12.3838	12.2093	12.3075	12.6759	11.6568	12.0147	11.6165	12.2288	12.0766	11.9723	11.8705	10.8988	10.3331	10.4819	11.1943	10.8771	11.1841	10.4675	11.0981	11.1932
Tnfrsf19	10.5698	11.2895	10.5302	11.0396	10.9816	11.2688	11.0349	10.0758	11.2373	11.0672	10.8325	11.2175	11.0086	10.7972	11.2311	11.1196	11.2242	11.5951	11.306	10.868	11.4959	11.3144	10.8121	11.4393	11.3108	11.1926	11.6618	11.5262	11.3205	11.2527	11.1323	11.0793	10.4977	11.0913	10.2074	10.5256	10.6603	10.7859	10.4402	10.902	11.0576	10.4095	10.1147
Parvb	11.3453	11.5027	11.4645	11.301	11.4758	12.1503	11.6093	11.2411	11.1639	11.5478	11.4504	11.2456	11.1633	11.3074	11.1026	11.7192	11.7747	11.4685	11.1378	11.0889	11.3599	11.5095	11.1449	12.0421	11.694	11.4204	11.9594	12.0921	11.6675	11.5657	11.4072	11.411	11.1741	10.6376	9.51266	10.6768	10.2817	10.9151	10.8098	10.5667	10.7817	10.8152	10.6262
Polr2a	10.9248	11.1532	10.9911	10.8911	10.8973	11.4091	11.3032	10.8876	10.9217	11.3955	11.0974	11.4935	10.6939	11.3122	11.2658	10.6088	11.2786	11.517	10.9253	11.2217	11.0271	11.2033	10.7721	11.1672	11.1234	11.2685	11.2834	11.7444	10.9794	10.9867	10.9805	10.9176	11.0512	9.73904	9.24149	10.3716	9.43493	10.6808	10.7525	10.651	10.7072	9.54478	10.2427
Myo1c	10.7528	10.5231	10.6801	10.5819	10.7057	10.4326	10.6025	10.5204	9.80257	11.1057	10.7637	10.8142	11.0138	10.7835	11.2486	10.6758	10.8788	10.5401	10.7065	11.0904	10.545	11.0045	11.0611	10.8469	10.7633	11.0366	10.9022	10.3752	11.109	10.4389	10.6243	11.0047	9.87111	10.6711	9.32973	10.1274	9.41032	10.0509	8.77528	10.4487	10.5215	10.1177	10.4051
Rac1	11.2029	10.9317	11.4064	11.1216	11.3358	10.8696	11.2761	11.0453	11.007	11.4297	11.1674	11.1863	11.1605	11.1325	11.1446	11.5302	11.6465	11.6579	11.3624	11.3289	11.4866	11.3035	11.423	11.5387	11.5305	11.3198	11.847	11.4737	11.1954	11.3996	11.2382	11.4626	10.0336	11.6953	9.87509	10.662	10.996	10.8881	10.8154	10.9864	10.7983	11.2222	10.9972
Nr3c1	10.3685	10.8113	10.8214	10.5291	10.5497	10.8291	11.0021	10.5439	10.1177	10.7373	10.4385	10.6056	10.6834	11.5345	11.3145	11.1367	10.9931	10.8503	11.2161	11.0143	10.7781	11.0457	11.0792	11.029	10.86	10.4402	11.2126	11.2995	10.9676	11.1109	11.0223	10.631	9.66303	10.6592	9.6517	9.76431	10.0246	10.5901	10.0436	10.0073	10.0455	10.4433	10.2639
Nos3	10.8759	10.9874	11.2337	11.1248	10.8958	11.6574	10.9441	12.1897	11.6609	11.5648	11.6055	10.6502	11.0355	10.6951	11.777	11.3005	11.5021	11.5505	11.4115	11.8035	11.4639	11.6123	11.5241	11.6102	11.6787	11.0356	11.2423	10.9478	11.3954	12.2076	11.5277	12.0063	11.1926	11.0518	8.72775	10.6878	10.8433	11.719	12.2746	11.7675	11.0994	10.6912	10.9447
4931406P16Rik	11.3744	11.249	11.3904	10.8333	11.0082	11.0491	9.90316	11.355	11.3335	11.3428	11.1983	10.7622	11.4857	11.0859	11.96	11.8369	11.2318	11.4894	11.3054	11.5113	11.439	11.4038	11.6323	11.8993	11.8185	11.6417	11.5413	11.4935	11.7784	11.6697	11.5242	11.5934	11.3169	11.0877	9.35818	11.006	10.4899	11.3835	11.4196	10.612	11.0994	11.3521	11.2022
Tmem184b	10.8956	10.5872	10.3953	10.8009	10.2774	11.7522	9.79063	11.1057	10.5703	10.6618	10.7452	9.6719	10.6204	10.0866	10.2568	10.4092	10.655	10.5824	10.7314	10.9885	10.3617	10.6809	10.8183	10.7144	10.7853	10.4373	10.5642	10.793	10.5967	10.5723	10.7484	11.0381	10.4564	10.1182	9.39488	9.89297	9.92449	10.8848	10.572	10.3458	10.5244	10.48	10.7419
Flna	11.1114	10.9465	11.149	11.5278	11.3792	10.9709	10.9375	11.2036	11.696	11.9459	11.3158	11.0085	11.13	10.4315	11.3053	11.2944	11.3375	11.4251	11.7211	11.7015	11.448	11.6144	11.231	11.4433	11.2589	11.6384	11.6016	10.9388	11.2428	11.4697	11.5026	11.3482	11.697	10.9924	9.97698	10.914	10.6697	10.9554	11.213	10.4887	10.7539	11.0349	11.1836
Sipa1l2	11.22	10.864	10.705	10.9783	10.9545	10.7952	10.5011	10.433	10.3378	10.9984	10.9121	10.5432	10.7588	9.9947	10.9113	10.5333	10.6148	10.5546	10.7371	10.8233	10.5974	11.0094	11.352	10.7738	10.8242	10.8248	10.7691	10.5681	10.8353	10.8393	10.6977	10.7161	10.6094	10.3189	9.28439	10.4882	10.1072	10.7742	10.7495	10.9216	9.97139	10.2867	10.4088
Slc22a8	10.9954	10.7577	11.1498	11.2955	10.9762	11.4974	10.5857	11.0698	11.0743	11.4024	10.1458	10.5897	11.2331	11.3705	11.409	11.3216	10.9351	11.0203	10.8002	10.8732	11.5817	11.0425	10.8389	11.8051	11.2963	11.4016	11.3408	12.1106	11.4686	12.1231	11.2866	11.5497	12.0107	10.5137	10.0663	10.3006	10.4242	11.6424	11.7403	11.909	11.2078	11.0163	11.2282
Ndnf	10.636	10.8062	10.9726	11.1853	10.87	10.6609	10.4254	10.8299	10.3359	11.0254	9.97635	9.66814	9.48041	10.6354	10.7019	10.7666	10.3274	10.225	10.0974	9.9496	11.3227	10.5419	11.043	11.3746	11.0937	11.6288	11.5363	11.1418	11.0763	11.9131	11.0991	11.4444	11.1682	10.0972	9.21922	10.3045	9.63414	10.7294	11.7337	11.2102	10.0301	11.0099	10.8319
Apcdd1	12.042	11.7931	12.0161	12.6159	11.9507	12.0566	11.4505	11.9346	12.163	11.9786	11.5363	11.3445	12.1526	11.7797	12.2703	12.6681	11.9187	12.0038	11.7938	11.8281	11.9268	11.9043	12.3194	12.4292	12.0534	12.3399	12.1617	12.0216	11.9966	11.9679	12.3164	12.3361	12.1796	11.8684	11.7339	11.3394	11.1259	12.6333	12.3811	12.347	11.2196	11.7	11.9634
Fzd6	11.2305	10.7868	10.4595	11.1206	11.0161	11	10.5056	10.9923	10.8904	9.6684	10.2192	9.86197	10.9736	11.0058	11.157	11.0236	10.6417	10.6209	10.7924	10.8124	11.1861	10.9314	11.1569	10.9673	11.1252	11.3687	10.9616	10.4792	11.1198	10.5601	11.0143	11.0802	10.6166	10.4951	8.49351	9.93835	9.66195	11.1914	11.2774	10.6649	10.1589	10.224	10.3579
Kdr	12.9692	12.7597	13.2222	13.3133	13.1974	12.7869	12.9266	12.5023	12.7599	12.5209	12.6565	12.6014	13.1334	13.2547	13.3657	12.9943	12.8829	12.747	12.9356	12.8761	13.2827	13.3639	13.7239	13.1548	13.0549	13.1502	13.2998	12.6893	13.1092	12.9328	12.8883	12.9719	13.2952	12.6063	11.4013	12.1375	11.8931	13.2034	13.0258	12.7712	12.5286	12.1972	13.8951
B2m	10.7663	10.4881	10.8386	10.9252	10.6976	10.5141	10.2396	10.9621	10.6321	9.05838	9.55207	9.77007	9.39966	10.1782	9.80072	9.71367	10.3912	10.434	10.2291	9.63374	11.5972	10.819	10.8289	10.7096	10.3385	11.3749	11.4154	10.8333	10.9207	10.4235	11.258	11.3746	9.24765	9.63121	8.15695	8.95057	9.43952	11.3371	11.0643	10.2657	10.618	10.0118	12.0915
Brd4	10.8566	10.9973	9.89716	10.9022	10.1778	11.533	10.6355	11.0302	10.5106	10.5452	10.7637	10.913	10.8162	10.6008	11.262	11.1703	10.7625	10.7496	10.7278	11.0479	10.7705	10.6793	10.7611	10.9506	10.5401	10.4607	11.1045	10.9611	10.7618	10.9415	10.7527	11.2153	10.4187	11.5803	8.98231	10.3177	10.5502	10.9978	10.1997	11.0318	10.6775	10.6509	10.2753
Fat4	10.9938	11.0786	10.9189	10.8295	10.2796	10.6002	10.6334	11.0845	11.2102	10.8013	10.6154	10.3044	10.6569	10.5812	12.1872	10.4753	11.2261	11.1794	10.9894	11.1815	10.8388	10.6017	11.047	10.9863	11.0193	10.6725	11.4784	11.3121	11.7682	11.7598	11.3548	11.2824	10.199	11.1485	9.34856	10.8311	11.0856	11.6787	10.7742	11.4054	11.0736	10.5965	10.848
Gata2	10.1523	10.5597	10.7399	10.8997	10.2102	9.25219	10.423	10.6028	11.0163	10.2904	10.5617	10.8562	10.8066	10.5452	11.7662	11.2321	10.9522	10.8539	10.8496	11.0554	10.9024	10.9977	11.152	11.1302	11.2446	11.0608	10.7365	11.4108	10.7271	10.9867	11.0381	11.4193	11.6441	11.059	10.3086	9.45616	9.79846	11.3374	10.2627	10.7004	10.9425	10.1026	10.2705
Mtus1	11.5704	11.3742	11.3838	11.6609	11.4234	11.335	10.8751	11.8247	11.5563	11.4313	11.3882	11.1503	12.1412	12.3884	12.0797	12.0897	11.7333	11.7245	11.822	11.9809	11.4637	11.6433	11.6194	11.9255	11.516	11.8874	12.0443	11.6715	11.947	11.6972	11.6822	11.9563	12.6003	11.6359	10.6837	10.6812	10.8457	12.0085	11.902	12.0184	11.8234	11.2903	10.947
Sema7a	11.838	11.7291	12.0572	11.8175	11.4372	11.6568	11.152	11.999	11.7226	11.6484	11.5019	11.1968	12.344	12.4653	12.7887	12.254	12.0359	11.8844	11.9365	12.3915	11.5287	12.1636	11.9315	11.8817	11.3609	11.6721	11.7644	12.0023	12.0684	12.2315	12.1618	12.2883	12.6385	12.1668	10.8348	11.0921	11.1754	11.6924	11.6148	12.6285	11.1401	11.6052	11.425
Insr	10.5036	10.2002	10.4857	10.9713	10.1918	10.5798	10.4511	10.8645	10.6108	10.1904	10.7774	10.3638	11.4683	11.8154	11.6352	11.9341	11.0065	10.4956	10.704	10.954	10.7815	10.4277	10.8336	11.1997	10.5479	10.7754	11.2864	10.7628	11.4791	10.6799	11.0374	10.907	11.993	11.2263	9.6979	10.5215	9.73107	10.9193	10.5283	10.4785	10.4199	9.98631	10.847
Pcdh1	11.5101	11.3967	11.6513	11.3286	10.7756	10.667	10.999	11.2495	10.9764	11.1958	11.0019	11.0511	11.643	11.0436	11.9565	11.7078	11.8816	11.692	11.6407	11.5946	11.2226	11.2525	11.5166	11.1864	11.3176	11.6652	11.6064	11.6742	11.6481	11.8287	11.8333	11.898	12.0146	12.5957	9.82826	10.4795	10.5917	11.4574	10.3191	11.4878	10.7343	10.925	10.9345
Notch1	12.3741	11.9668	12.2941	12.2821	11.7255	12.1096	11.8477	12.2769	12.4203	12.0406	12.1815	12.0949	12.7403	12.2449	12.7854	12.9082	12.4756	12.3117	12.156	12.3569	12.082	12.2124	12.3147	12.3131	12.0077	12.4157	12.252	12.2169	12.4219	12.4797	12.4722	12.4108	12.9616	12.8028	11.7133	11.8685	11.2416	12.4433	11.9333	12.1806	11.488	11.4222	11.3497
Slc2a1	13.1221	12.9756	13.1839	13.5532	13.2538	13.3869	13.4896	13.2532	13.6372	13.2889	13.0899	13.1789	14.0102	13.9258	14.1718	13.9819	14.0641	13.9622	14.0132	14.0218	13.9459	14.0418	13.6463	14.0021	14.1238	13.7494	13.9992	13.6087	13.5831	13.8941	14.1973	14.2484	13.745	13.201	13.1133	12.525	13.1778	12.9975	13.4268	14.0245	13.2817	13.0488	12.0572
Robo4	10.3554	10.4547	10.7762	11.0363	10.8243	11.2235	10.6211	11.0991	11.2061	10.6761	10.8134	10.8023	10.9811	10.9731	11.409	11.3395	11.3316	11.3547	11.4191	11.4819	11.0717	11.0654	11.2486	11.2787	11.3394	11.005	11.5662	11.2546	11.2732	11.3667	11.5689	11.4103	11.4273	10.254	9.94141	9.75597	10.5553	10.6577	10.6352	11.6375	10.5346	10.4835	10.2446
S1pr1	10.973	10.6965	11.3579	11.0195	11.0239	10.6426	11.3337	10.9937	11.1084	10.3769	10.2457	11.2124	12.0556	12.1864	12.4078	12.1262	11.966	11.9112	11.6392	11.5312	11.5945	11.6191	11.7701	11.746	11.7416	11.3326	11.9261	11.7074	11.162	11.3986	12.0173	12.153	11.9421	10.3723	10.2766	9.27055	10.5128	10.822	11.5132	11.0719	10.3753	9.79393	10.4356
Lamb2	11.5377	11.6492	11.8073	11.9194	11.7728	11.4098	11.8876	11.9024	12.0993	11.9705	11.3732	11.644	12.0087	11.7217	12.0926	11.8009	11.9112	11.8765	11.9482	12.1902	12.0354	11.7874	12.0285	11.9174	12.4263	12.0171	12.2612	11.7906	11.5202	12.2059	12.2929	12.3658	11.8856	11.749	11.0429	11.3815	11.515	11.8068	11.9072	12.4185	11.5055	10.8679	11.208
Spock2	15.7062	15.6579	15.5489	15.9046	15.7338	15.6365	15.531	16.0011	15.9048	16.1078	15.6	15.4431	15.9146	16.048	16.0387	15.7287	16.1175	16.1007	15.9669	16.1015	15.8919	15.8505	15.8249	15.8581	15.6825	15.98	16.0195	15.6336	15.5972	16.1794	15.8768	16.2054	15.7112	15.6829	15.295	15.2324	15.2633	16.0812	15.7657	15.9126	15.0526	14.9265	14.7944
Slc7a5	12.9458	12.9169	12.8436	13.269	13.0881	12.7232	12.8857	13.2805	12.9115	13.031	12.6705	12.9767	14.004	14.1553	14.0919	14.0638	13.3867	13.4813	13.4735	13.3544	13.1	13.1345	13.5084	13.113	13.1848	13.2515	13.5258	13.419	12.7988	13.4634	13.2449	13.8537	13.367	13.2765	11.9962	12.2535	12.1961	13.012	13.135	13.3853	12.1244	12.3508	11.3041
Slc30a1	11.4907	11.6275	11.9471	11.7362	11.5717	11.3961	11.601	11.9515	11.5011	11.9185	12.1025	11.7251	12.1035	12.4546	11.9787	12.5428	12.3176	12.2458	12.2315	12.3546	12.0809	12.1348	12.1753	12.0277	11.8715	12.0392	12.2589	11.8445	11.9447	12.4232	11.9979	12.2858	12.0233	12.373	11.2663	11.0444	11.0528	12.0146	11.5045	12.0306	11.2504	11.5322	11.118
Pdgfb	10.6623	10.8264	10.8588	10.9956	10.7584	11.2309	10.7751	10.6028	11.75	11.0432	10.4035	10.6075	11.1472	10.4271	11.4227	10.8394	10.8877	11.0098	11.2486	11.2266	10.826	10.5415	10.7957	10.9898	10.6833	11.2298	11.0473	11.5722	11.2864	10.9589	11.6549	11.2509	10.1932	11.2893	8.85385	9.64966	10.3101	11.1241	10.9155	10.8093	10.2877	9.94396	9.37191
Ptprb	14.4932	14.5552	14.483	14.5012	14.5535	14.7864	14.6698	14.6827	14.6323	14.5513	14.3877	14.4761	14.671	14.7531	14.6146	14.6505	14.3884	14.3334	14.414	14.3849	14.3916	14.3092	14.305	14.745	14.6757	14.4031	14.692	14.6111	14.6443	14.5575	14.5564	14.5179	14.449	14.246	14.0612	13.8523	13.8401	14.3139	14.5625	14.2196	13.9832	13.656	13.9495
Eng	12.5377	12.4011	12.6572	12.5032	12.6049	12.9714	13.0251	12.5696	12.7893	12.5715	12.4421	12.4724	12.8566	12.4307	13.04	12.5531	12.9439	12.921	12.8378	12.6253	12.7156	12.8235	12.4891	13.1043	13.1238	12.7483	13.1476	12.8761	12.9294	12.7489	12.9837	12.9648	12.7655	12.9085	11.2626	11.3763	11.6168	12.2537	12.7219	12.6225	11.6205	11.3605	11.7911
Ptprg	12.864	12.8568	12.6593	13.1277	12.9512	13.2372	13.0687	13.1553	13.3155	13.0829	12.9321	12.8141	13.3563	13.058	13.1312	13.1114	13.0086	12.9452	13.2996	13.3161	12.9663	12.7447	12.9827	13.2988	13.3525	13.1095	12.9293	13.0071	13.1866	13.3711	13.3576	13.399	13.2384	13.4865	12.3727	12.1882	12.5645	12.9885	12.8463	13.1212	12.5764	12.3822	12.5108
Zfp366	11.6203	11.6689	11.3728	11.5669	11.5779	12.3389	11.9429	12.2587	12.0894	11.9797	11.4954	11.2519	12.5045	12.7358	12.7368	12.6179	11.9724	11.7966	12.0185	11.8382	11.8876	12.4837	12.1632	12.2763	12.0402	11.6696	12.2241	12.738	12.0552	12.3508	12.3855	12.3218	11.5788	12.2195	11.5273	10.8528	11.1928	11.5452	11.9833	12.2357	11.703	11.3277	11.9081
Sema6a	10.6173	11.0591	10.6327	10.9167	10.6273	10.8007	10.6375	10.8968	10.9788	11.0888	10.4708	10.4006	10.7981	11.0205	10.8718	11.6181	10.7963	10.6941	10.9874	10.8153	10.5955	10.7635	10.5554	11.1486	11.1695	11.0219	10.9635	10.78	11.2575	11.1204	11.0714	11.0156	10.7063	11.0335	9.50727	10.1092	10.3018	11.122	10.9259	11.065	10.659	10.397	10.6856
Mrtfb	11.3773	11.8013	11.5097	11.6302	11.6311	11.8135	11.3462	11.7989	11.7673	11.4843	11.2352	11.3563	11.5547	11.7055	12.1266	12.165	11.6864	11.8758	11.402	11.4585	11.523	11.7151	11.7349	12.0038	12.1783	11.7982	12.2272	12.3533	11.9196	11.8733	12.1296	12.1418	11.7031	12.3226	10.9897	11.2472	11.406	11.9135	11.5888	12.1935	11.7552	11.2144	11.1926
2900026A02Rik	10.813	10.5801	10.6475	11.2501	10.9213	10.9048	10.6972	11.2542	11.1888	11.463	10.8441	10.8413	11.061	10.589	10.9039	11.1536	10.882	10.9831	10.8489	11.1285	11.0003	11.5291	11.4457	11.1397	10.8806	11.357	11.8058	11.7084	11.4086	11.7917	11.3069	11.2526	11.0661	10.8259	10.8157	11.0765	11.4582	11.132	11.6316	10.4778	10.995	10.2517	9.91374
Arhgef2	10.8008	10.7236	10.6741	10.8862	10.7615	10.9262	10.7788	11.1637	10.7677	11.1978	10.5152	10.9035	10.7016	10.4873	11.046	11.3156	10.8731	10.6209	10.8584	10.8196	10.9009	10.78	10.7687	10.7634	11.083	11.1741	11.2998	11.1449	11.6574	11.304	10.8755	11.0468	10.9447	11.4219	11.106	10.6714	10.9054	11.0208	11.5954	10.9933	10.8506	10.566	10.4786
Ltbp4	13.4025	13.3854	13.4547	13.4934	13.2457	13.0502	12.8645	13.6247	13.6837	13.6603	12.2629	12.2858	13.5025	12.8768	13.4907	13.4348	12.595	12.761	12.9969	12.8456	13.4794	13.1385	13.1245	13.0948	13.3498	13.2874	13.4668	13.3604	13.577	13.7402	13.8449	14.0615	12.4544	12.5737	12.4896	12.6515	12.5775	13.2689	13.0711	13.3691	12.8533	12.2017	12.331
Agrn	12.4542	12.2684	12.4043	12.69	12.4428	12.1434	12.0973	12.4302	12.707	12.6092	11.6772	11.8484	12.1441	12.1734	12.3817	12.7878	12.0823	11.7805	12.1072	12.1356	12.3068	12.0968	12.4267	12.0969	11.995	12.5128	12.3965	12.3767	12.8465	13.0465	12.3708	12.8566	11.5914	12.3495	11.784	11.6115	11.8987	12.0575	12.6409	12.3047	11.647	11.6807	11.5656
Ece1	12.262	12.3508	12.2146	12.4624	12.5048	12.37	11.9986	12.5791	12.5157	12.4865	11.8824	12.0022	12.177	11.842	12.1812	12.0721	12.1607	12.2124	12.222	12.3898	12.3642	12.3755	12.4454	12.4712	12.3406	12.6741	12.6986	12.7106	12.4584	12.6294	12.9037	12.7729	11.5907	12.8913	11.8356	11.9057	11.7183	12.3201	12.5655	12.5305	12.1239	11.9873	12.0541
Caskin2	10.8008	10.6118	10.8461	10.6764	10.2926	10.6128	10.8542	10.4703	10.623	10.938	10.0661	10.5977	10.2994	10.2791	11.1132	10.7128	10.9849	10.638	10.691	10.9854	10.5068	11.7063	11.0743	10.5163	10.6809	10.7824	10.9484	11.3925	10.9571	10.9801	11.3854	11.5117	11.1741	11.015	9.60851	10.3515	10.3996	10.4355	9.92662	10.9201	10.7418	10.836	10.5117
Iqgap1	12.0954	12.1376	12.3395	12.0398	12.0359	11.84	12.0712	11.8095	11.7639	12.37	11.8575	11.716	11.7977	12.1091	11.7608	11.6229	12.2127	12.148	11.9814	12.2804	12.4251	12.5377	12.2078	12.4434	12.4062	11.8907	12.2914	12.2915	12.3711	12.4453	12.4243	12.5758	12.8391	12.2735	11.6749	11.4488	11.909	12.4934	11.6954	12.6147	12.2975	11.9796	12.3495
Mmrn2	11.2796	10.8473	11.4961	11.4844	11.257	10.331	10.4649	10.2501	10.908	10.7373	10.9354	11.013	11.0386	11.2137	11.4598	10.9673	11.6635	11.4814	11.8018	12.1696	10.8803	12.1349	11.8588	10.9128	10.8858	11.6896	12.1658	10.6218	11.4665	12.1717	11.0839	11.3692	11.4331	11.6848	11.0156	10.282	11.0691	10.9025	10.7872	11.834	11.0432	11.0553	11.463
Plvap	9.09916	2.59567	10.5747	5.25858	5.34046	0	0	0	0	0	0	0	0	2.37696	0	0	3.06983	1.52841	2.30838	3.50318	2.97396	2.76547	11.4957	0	0	1.27478	0	0	1.61512	6.25791	0	6.04766	0	6.56454	0.627972	0	0	0	0	1.24933	1.90093	1.20226	12.4037
Gm8995	10.2232631376112"	9.56309	10.3539	9.10883	9.34058	9.27457	8.04279	8.50954	7.78581	8.91152	8.72742	9.0689	6.96716	8.11807	0	8.95025	9.15621	9.45359	9.05109	9.52431	9.54237	9.91793	9.73899	9.9513	9.11408	9.56539	9.7912	10.4042	10.3453	9.33071	9.80661	9.7133	8.47068	10.487	8.29612	8.8741	9.66666	10.1862	10.8112	9.75498	10.5952	10.2106	11.1053
Igfbp7	11.1956	11.1053	11.835	11.5815	11.7199	11.5082	11.426	11.5051	11.7507	11.0432	10.535	10.6232	10.6649	11.1645	11.0237	10.856	11.2644	11.8092	11.8676	11.5066	11.9462	11.7985	11.8079	12.3455	12.1105	11.692	11.5773	11.6882	11.3709	11.4762	11.9931	12.113	10.8569	12.7409	10.3953	10.3747	11.4501	11.8261	11.7789	11.968	11.5173	11.912	12.2697
Tm4sf1	10.0173	9.8677	10.5421	10.3382	9.91359	10.0207	9.80518	9.71136	9.89625	8.72618	8.589	8.61618	9.7843	9.60948	10.099	9.76738	10.273	9.99121	10.3706	10.4235	11.5058	10.9731	10.9602	11.2619	10.9901	10.7871	11.0205	10.6474	10.1097	10.6636	10.9466	11.1294	10.3509	10.3129	8.22559	9.93146	10.8374	10.8995	11.0584	10.4411	10.9891	11.0617	11.5563
Fxyd5	9.79815	9.34262	10.7003	10.2019	10.147	9.55613	10.0138	9.26547	8.96657	9.70231	9.27945	9.39941	8.69776	9.58605	9.12991	9.02565	10.3579	10.4311	10.0962	10.0623	10.2987	10.3521	9.71509	11.0329	10.5388	10.4254	10.0103	10.7371	10.2036	10.5262	10.1673	9.90664	10.6094	10.0723	8.02874	9.20596	9.31247	10.4724	10.3866	10.431	10.6642	10.7563	11.1858
Mal	10.0936	10.0742	10.465	9.95802	10.2883	10.8675	10.5815	9.7079	10.791	10.4081	9.98427	9.65297	9.71925	10.341	10.2984	9.97185	10.5379	10.384	10.3417	10.9464	10.9502	10.9912	10.4263	11.0164	10.8704	9.96227	10.5667	10.9252	10.1337	10.5044	10.4044	10.6817	10.8968	10.9344	10.5219	10.8663	11.048	10.5611	10.6728	11.8562	11.6066	11.6399	10.436
Csnk1a1	10.1537	10.2959	10.0751	10.1979	10.6545	10.2217	10.3677	9.72169	10.0671	10.3198	10.526	10.2013	10.0207	10.724	9.83193	10.3102	10.7116	10.6609	10.8327	10.9029	10.7557	10.4618	10.5334	10.6592	10.5271	10.2227	10.6105	11.264	10.8787	10.6455	10.6366	10.7473	11.4957	11.1141	9.20196	10.6181	10.9205	10.6483	10.8798	10.681	10.761	11.1072	10.685
Sf3b1	9.62711	10.0435	9.53913	10.0667	9.71471	10.1491	10.1905	10.2596	9.72526	9.50512	10.2675	9.79791	9.72945	10.327	9.73618	10.0389	10.2023	10.0098	10.3829	10.179	10.4507	10.075	9.9716	10.3575	10.7633	10.2431	10.4021	10.3443	10.4036	10.2663	10.4695	10.2944	11.429	11.1953	9.57072	10.3393	10.4095	10.5015	10.2912	11.0324	11.0809	10.7577	10.6985
Pls3	9.94313	10.1815	10.1651	10.6106	10.8183	9.92291	10.0107	10.6861	10.4346	10.9938	11.2419	10.8661	10.3515	10.7382	11.1713	10.3041	11.4841	11.4177	11.8353	11.8451	11.3103	11.7423	11.3498	11.1048	11.12	11.1428	11.7772	10.7381	10.3199	11.2839	11.1235	11.2144	10.2086	10.6758	10.7305	10.9582	11.2626	11.1216	11.0321	11.5584	11.4237	11.5906	11.2369
Itm2a	11.6536	11.6264	12.2038	12.9034	12.384	12.58	12.175	12.1302	12.3429	12.1022	12.3968	12.2797	12.0212	12.1993	11.9983	12.014	13.4412	13.3604	13.5152	13.3694	13.3582	13.4153	13.2195	13.5129	13.3197	13.3224	13.4067	13.0883	12.5634	13.3908	13.4809	13.3954	11.6017	12.4829	12.2622	12.6292	13.215	12.9177	13.3691	13.3915	13.6497	14.1574	13.5472
Anxa3	9.53333	9.52902	9.29222	9.7292	9.67209	9.69061	9.50878	9.35666	9.95307	9.63953	9.77216	10.0503	8.41133	9.40152	9.83707	8.58187	10.2668	10.1611	10.1607	10.362	10.0994	10.7472	10.4402	10.1077	9.96208	9.67968	10.5936	9.47028	9.40907	10.537	10.2288	10.4932	9.64897	10.1286	8.21238	9.76153	10.2878	10.0333	10.4146	10.6587	10.4313	10.4961	10.8195
Pdia3	10.0006	10.4404	10.5772	10.5971	10.2861	9.36077	10.6597	10.2237	9.07294	10.4115	10.4876	10.9035	9.53958	10.0065	10.7326	9.75857	11.289	11.1974	11.4963	11.2587	10.9117	11.1122	11.1417	10.8654	10.9546	10.5806	10.6714	10.2458	10.3859	10.6848	10.2048	10.6413	10.4515	11.0094	10.3387	10.6158	10.6605	10.7204	10.5059	11.0139	10.9564	11.277	11.4943
Tspan13	9.98378	10.2637	10.2055	10.5941	10.4562	10.3878	9.72707	10.7564	10.6621	10.2258	10.953	11.0525	10.3825	10.2143	10.3568	9.60969	11.6673	11.5846	11.9034	11.6984	10.7949	10.9442	10.947	10.9285	11.0433	10.8226	11.0788	10.6961	9.986	10.6799	10.7246	9.91089	11.4663	10.9225	9.84161	10.1583	11.0174	11.2708	11.4631	11.0457	11.4421	11.2205	11.3308
P4hb	9.59316	9.7627	9.80798	10.419	10.0194	9.16245	9.87928	10.0705	10.6123	10.2679	9.92247	10.4453	9.48644	10.2446	10.4636	10.1374	10.8117	10.8429	11.1933	10.8831	11.0003	10.7776	10.9101	10.125	10.9835	10.6459	10.8924	10.2675	9.80484	9.92998	11.1634	10.7918	11.209	10.981	9.39663	10.2392	10.4209	10.5361	10.6289	10.6954	10.7492	10.7569	10.6572
Cav2	8.75711	9.18587	9.41521	9.67873	10.0933	10.0855	9.95956	8.40232	9.08183	9.57998	9.39079	9.76302	9.69342	10.2143	8.92321	8.90304	10.5743	10.4399	10.5918	10.6945	10.2537	10.274	10.0453	10.6889	10.0828	10.1307	10.0426	10.7361	10.1909	10.218	10.4308	9.4379	10.4088	9.757	10.477	9.18252	9.67954	10.1436	10.4201	10.1728	10.3141	10.6663	10.7382
Ddx3x	11.1735	10.8404	11.1104	11.2861	10.7009	11.3304	10.1988	10.9313	10.4189	10.7455	11.3702	11.0924	11.0033	11.4243	11.0637	10.2735	11.731	11.7241	12.0752	12.1907	11.9413	11.8387	11.9448	11.4316	11.3957	11.458	11.8762	11.491	10.6879	11.3506	10.8819	11.0745	11.5136	12.3576	11.6617	11.3066	11.5638	12.1553	11.4288	12.0467	11.895	12.0417	12.1644
Cnbp	9.95104	9.7606	10.4567	10.4292	9.7435	10.8345	10.1822	9.41723	9.60708	9.5981	10.1529	10.3869	9.72436	10.5851	9.68581	8.99596	11.157	11.0717	11.1805	11.0601	11.2433	11.1136	10.9779	10.8243	11.2157	11.0531	10.7299	10.5025	10.2086	10.8276	10.5709	10.428	10.0846	10.3547	11.4564	10.2304	10.6675	10.7249	11.5856	11.337	11.2084	11.4941	11.4875
Ppib	7.90746	8.78513	8.90278	8.8798	8.82217	8.25133	8.74018	7.42355	8.59036	7.60368	8.32395	8.45061	8.1015	8.46488	8.53784	7.73688	9.7251	9.73937	10.0048	9.68257	9.87607	9.68875	10.2096	9.41518	9.67591	9.80173	9.97729	9.38029	9.20731	9.49441	9.43945	8.7439	9.04787	10.5242	8.72031	9.67728	9.72919	9.46569	10.0696	10.0267	10.1587	10.4521	10.4858
Hspa5	9.40568	9.86575	10.0476	10.1223	10.8347	10.5275	10.0601	9.62227	8.72696	9.43962	9.60091	10.302	9.51326	10.4138	8.58747	9.70452	10.3579	10.4102	10.4822	10.6398	10.4616	11.5837	11.7485	10.7323	10.3489	10.5371	10.9389	9.94044	10.1626	10.2533	9.95795	9.98736	10.0162	11.5119	10.1863	10.4234	10.2478	10.5854	10.6352	10.3141	10.5676	10.9514	11.1182
Gpcpd1	11.0936	11.2355	11.6421	11.499	10.9896	11.6415	10.8682	10.8753	10.7896	10.9685	10.8427	10.5078	11.3509	11.8906	11.8999	12.2255	11.5214	11.5115	12.2043	11.805	11.6743	11.5585	11.6222	11.8831	11.2238	11.3664	11.8214	12.1854	11.9425	11.721	11.6859	11.9076	11.5818	11.1001	11.0717	10.9661	11.8316	12.0374	12.5339	12.3541	12.1457	12.2405	11.7445
Ddx5	11.4087	11.1746	11.7875	11.6369	11.3964	11.7837	11.55	10.7105	11.4078	11.4908	11.4712	11.0669	11.1184	12.0245	11.7183	11.7529	11.5354	11.6709	11.917	11.7954	11.8326	11.7608	11.7291	11.9281	11.4388	11.3963	11.5325	11.7573	11.9485	11.5684	11.6099	11.5075	11.6046	11.9739	11.3673	11.5833	11.801	12.2688	12.404	12.4389	12.3691	12.2067	12.6256
Palmd	10.272	10.2459	10.1787	11.079	10.4734	10.9171	10.9878	11.0426	10.2887	10.8424	11.0161	10.7372	11.2597	11.7055	11.6204	11.5405	11.2222	11.2368	11.4031	11.8172	11.5256	11.2435	11.2967	11.1226	11.0415	11.0911	11.0701	10.9638	10.5075	11.5569	11.2763	11.5194	12.15	11.5185	9.82088	11.0409	10.5117	12.0952	11.5724	11.9998	11.4805	11.8779	11.5332
Tsc22d1	11.9707	11.9145	12.0927	12.2627	12.1739	12.3521	11.9113	12.1728	11.9257	12.045	12.415	12.3981	12.3519	12.6214	12.837	12.778	12.9455	12.9643	12.9608	12.9451	12.7304	12.676	12.8325	12.8473	12.5638	12.6596	12.5917	12.5033	11.4389	12.4619	12.6229	12.9093	12.5418	12.878	12.2836	12.1934	12.6397	13.2196	12.7815	13.0527	13.0847	13.0844	13.198
Esam	10.4533	10.7376	10.7873	11.0834	10.4406	10.6302	10.7916	10.5439	10.4311	11.3046	10.2589	10.4844	11.0096	10.9084	11.2428	10.9976	11.46	11.4197	11.3791	11.4827	11.5116	11.4867	11.4377	11.4925	11.3645	10.8009	11.2969	11.6319	11.1104	11.9234	11.2326	11.7284	11.1493	11.9021	11.0527	10.6521	10.5178	11.7987	11.4406	12.2246	11.8935	12.056	11.8359
Arl4a	8.64462	9.65623	9.11238	9.70978	8.84006	9.77377	10.1654	9.08521	9.0595	9.35689	8.75851	9.791	9.70381	10.6914	10.1577	10.1842	10.2305	10.2419	10.4941	10.2811	10.6736	10.4488	10.2005	10.4835	10.3927	10.0226	9.5824	10.2104	9.57437	10.6864	10.4373	10.6037	11.3547	10.2666	10.4393	10.5829	10.0641	11.2561	11.0139	11.3443	11.0169	11.6074	11.3685
Klf4	10.4046	10.274	10.5048	10.3472	9.87363	10.8007	9.39309	10.2429	10.3525	10.8971	10.4192	11.0409	10.2682	10.4704	10.6735	9.99455	11.0935	11.1629	10.0783	11.4518	11.2057	11.0459	10.7666	11.1464	10.5231	10.3999	10.3966	10.8019	9.687	10.9814	10.1868	10.8147	11.5736	11.2295	10.8114	10.6423	10.3652	11.2775	11.2672	11.4213	11.3924	11.3773	11.9348
Tinagl1	9.04109	9.79787	9.47437	9.44709	9.95247	7.95929	9.23004	9.43826	9.40588	8.91152	10.071	9.96689	9.51915	9.20021	10.5286	10.2981	10.4304	10.2204	9.90299	10.7047	9.79765	10.9804	10.1031	10.0546	9.79379	9.46464	10.1716	10.3645	10.0715	10.2113	10.4684	10.8226	10.4676	9.59173	10.7619	10.3716	10.5299	9.8371	10.3151	11.0395	11.0777	11.0393	10.3741
Rpn1	9.61123	9.35934	8.77416	9.74835	9.12413	8.95639	9.81959	8.77059	9.44085	8.68155	9.76605	9.95766	9.39005	9.57815	9.68581	9.62916	10.2506	10.4975	10.6764	10.6068	10.0434	10.3315	9.92392	9.39433	9.53716	9.96432	10.519	9.13509	9.51458	9.53796	10.0388	9.74935	9.63192	8.64272	10.0204	9.60984	10.0827	10.2612	10.922	11.225	10.3993	11.1749	11.4992
Rgcc	8.01997	7.96262	7.98153	8.42214	8.02616	7.91927	8.48386	7.78049	8.19922	7.6274	8.45118	7.86333	8.10934	8.54806	8.87407	9.01088	8.43245	9.15525	8.72504	8.91264	8.89225	8.29046	9.05528	8.41434	8.40872	8.63326	7.40684	8.76017	8.1163	8.76123	9.15545	9.50973	8.95494	7.91777	8.19638	8.60829	8.50832	8.61543	9.23486	10.1902	9.83248	10.4637	11.5738
Ifitm3	8.38464	8.22225	8.82699	8.92861	8.58827	9.2809	9.65657	8.73704	8.7716	9.6911	8.0701	8.27351	8.61214	8.95403	9.43786	7.93763	8.74468	8.59753	8.3274	8.21345	9.72002	8.94618	9.13849	10.1295	9.75406	9.44126	9.1334	9.33994	9.4733	9.09833	9.58364	10.309	7.12264	8.78952	8.88164	8.2876	8.61457	9.35696	9.77651	9.57358	9.54968	9.72389	11.0449
Cfl1	10.88	10.7128	10.3004	10.7731	11.1511	11.2488	11.5768	10.5165	11.0198	11.2522	10.9135	10.7444	10.4082	10.4271	10.5938	10.8602	11.0675	10.8902	10.9651	10.9354	11.0333	11.0955	10.8033	11.2027	10.7644	11.2866	10.646	10.6649	10.8531	11.2559	11.0658	11.0906	10.5741	10.7871	10.7245	10.563	10.8066	11.1611	11.1083	11.4199	11.6741	11.6201	11.745
Lrrn3	9.02019	9.49412	9.54702	9.81477	9.08967	8.18536	9.36389	8.18064	8.57155	9.6911	9.04741	9.38571	8.88281	9.47988	9.28082	6.67033	10.0131	10.551	10.4229	10.0388	9.69398	8.76811	9.32609	10.0258	9.63761	10.0344	10.8135	10.3388	9.15606	10.3254	10.2793	9.4757	9.84914	5.61951	9.9486	9.49506	9.56599	10.0365	9.46645	11.1697	10.2484	10.5698	10.1797
Mpzl1	10.3697	10.8698	10.6633	10.8384	10.4811	9.85239	10.7185	9.98729	10.0377	10.4619	10.791	10.6406	10.6408	10.2194	9.86752	9.43263	11.3793	11.3891	11.5201	11.237	11.0643	10.6837	10.9989	11.213	11.036	11.15	11.211	10.3752	11.1568	10.4952	11.0559	10.9291	11.1682	9.51467	10.3803	10.0868	10.4412	10.8559	11.0548	10.5235	10.6961	11.4656	11.1489
Tm9sf2	9.51211	9.58221	9.60615	9.70138	9.21373	10.0283	8.93807	9.06912	8.8413	9.34977	9.05244	9.27614	8.94979	9.51339	10.1535	8.67848	10.3821	10.3511	10.156	10.2219	10.079	9.86452	10.423	10.4514	9.99654	10.3204	10.2536	9.16927	9.77796	9.97028	10.4438	10.6129	10.5756	8.09764	9.36357	9.22861	9.29431	9.76583	9.57957	11.0125	10.2934	10.0764	10.5584
Mindy1	9.85487	10.2488	10.3236	10.1181	10.1057	9.80266	10.0356	9.74213	9.79178	10.8117	10.2632	10.2774	10.0413	10.387	9.60379	9.88543	10.8032	10.9016	10.6774	10.6602	10.3271	10.5741	10.3924	10.0432	10.606	10.449	10.4724	10.505	10.1469	10.7846	10.8283	10.1793	10.5845	9.22325	10.0881	9.91334	10.1982	10.7853	10.4796	10.9754	10.615	10.7938	9.6309
Foxq1	10.8303	10.1321	10.2753	10.5036	9.97422	9.2809	10.0201	10.0128	10.5432	10.4486	9.2965	10.3356	10.2075	9.41044	10.9161	9.76738	10.5883	10.7614	10.7342	10.6464	10.8985	9.93353	10.7865	10.7083	10.9652	10.7975	10.3742	10.3712	10.6421	11.1252	10.82	10.8616	10.4962	8.30714	10.5426	10.3879	9.31697	10.988	11.0595	10.7731	10.6495	10.3893	10.1686
Plekhg5	10.2167	10.4073	10.4356	10.6121	10.1613	10.5708	10.9798	10.7797	9.71387	10.6415	10.2236	10.4929	10.4018	9.83823	10.7076	9.61946	10.3131	10.4593	10.4589	10.6047	10.6808	10.7951	10.8867	10.3209	10.3204	10.4299	10.519	10.0462	11.0583	10.7861	10.7769	10.6142	10.3544	8.84933	9.91883	10.2058	9.90932	10.7721	11.069	11.3967	10.5282	10.2633	10.8124
Tfrc	11.0442	10.5954	11.2313	11.879	11.698	11.7106	11.243	11.2036	10.7622	10.8143	12.2138	12.0303	10.7575	11.5284	11.358	10.5639	12.2663	11.858	11.8724	12.1321	11.1899	11.672	11.6059	11.8539	11.1936	11.5373	11.7633	11.901	11.6454	12.1267	11.1045	11.6612	11.3965	9.79225	11.43	11.1568	11.3549	12.2393	12.4372	11.6403	11.4062	11.6774	10.9447
Hdac7	10.6661	10.3146	10.042	10.3721	9.79941	11.1214	10.2635	10.6323	11.0597	10.865	10.2996	10.3332	10.893	10.0754	9.8216	9.45462	10.3215	10.5744	10.347	10.1441	10.6705	10.397	10.2442	10.9165	10.9652	10.5725	10.4431	10.6452	11.141	10.5512	11.4297	10.8416	10.7371	9.38788	10.3298	9.19696	10.0061	11.3039	11.1118	10.7993	10.542	10.3754	10.7513
Fli1	10.0806	9.75007	10.1093	10.3309	9.46872	10.74	9.3979	10.841	9.96753	10.1253	9.87219	9.64532	10.0331	9.89653	9.12991	10.3162	10.4814	10.383	10.4685	10.7047	10.4003	10.7493	10.7765	10.5856	10.562	10.9007	9.87334	10.6897	10.3338	10.3903	10.7405	11.0698	10.2239	7.81866	9.9664	9.14813	9.77137	10.8697	11.0017	10.5483	10.8902	10.593	10.5283
Eogt	10.7744	10.5354	10.7502	10.1244	10.5186	10.275	9.96928	10.4476	9.89373	10.7856	10.4931	10.3754	10.5673	11.0832	10.9113	10.292	11.1109	10.9172	10.6365	10.8376	10.6931	10.5895	10.1164	10.9703	10.4723	10.1416	10.4644	11.0108	11.2888	11.1881	10.5113	10.7039	10.4287	8.91478	10.397	9.46607	9.51638	11.1694	11.3536	11.1599	10.8287	10.6287	10.3822
Emcn	10.0173	9.92122	10.2204	9.91022	9.9248	10.379	8.88425	9.70443	10.3134	9.43962	9.95772	10.3092	10.3695	10.355	9.76881	9.04027	10.5068	10.5974	10.5143	10.3801	9.80209	9.645	9.7449	10.6536	10.1249	10.1343	10.1354	10.2789	10.0435	10.3703	10.2035	10.6692	10.8594	8.44645	9.00775	8.95203	7.75435	10.4474	10.2083	10.5252	9.96094	10.209	10.8501
Adam10	10.9753	10.9739	10.8641	10.7878	10.6545	10.9313	10.8577	10.6983	10.7842	11.0388	10.5188	10.7988	11.0741	11.1645	10.5998	11.0309	11.3083	11.4399	10.9787	10.8475	11.0799	10.7469	11.1121	11.4501	10.7699	10.99	11.2376	11.2247	10.809	11.3947	10.9235	11.275	10.8484	10.9848	11.31	11.0356	11.1026	11.3771	10.9818	11.4944	11.2089	11.2455	11.372
Frmd4b	10.1592	10.0051	9.61869	10.084	10.0657	10.2429	9.90654	10.2548	10.1687	10.3487	10.3268	9.83198	10.5063	10.173	10.6821	10.1643	10.3718	10.1263	10.43	9.96557	10.3459	9.83276	10.2583	10.4089	10.3098	9.73601	10.7496	10.8138	9.986	10.9867	10.4492	10.4471	10.5334	9.99878	9.89671	10.4771	10.1862	10.9368	10.8677	10.7129	10.4155	10.3751	10.0607
Abcg2	10.4841	10.2548	10.6475	10.7489	10.5111	10.6077	9.9432	10.672	10.9608	10.8246	9.979	10.8661	10.6313	11.1776	11.1217	10.2548	10.7278	11.1593	10.8769	10.9868	11.0884	11.0043	10.8728	11.0737	11.1736	11.0845	11.2939	11.386	10.6807	11.0114	11.2307	11.2195	10.4303	9.94496	10.0615	10.5381	11.181	11.144	11.2331	11.2401	11.4199	11.2184	11.1203
St3gal6	8.98058	9.52161	9.26695	10.0269	9.63842	9.43646	8.85656	9.47536	9.67327	9.57998	9.24034	8.89287	10.3548	9.9947	9.79016	9.47629	9.43917	9.66429	9.14619	9.15219	10.0297	9.5138	10.0606	10.4814	10.0828	9.87989	9.88526	10.6116	9.82467	10.2834	10.6628	9.38692	10.3526	8.09764	9.17906	10.2659	10.6232	10.8088	10.3561	10.5592	10.7876	10.5574	10.1691
H2-K1	8.49258	9.23803	9.39786	8.02431	7.82536	7.45394	9.15248	9.62594	10.6062	9.47928	8.2026	9.02834	9.2518	10.0356	7.68537	8.60172	9.44136	8.94515	9.43693	9.38013	11.7999	8.05317	8.79298	8.91664	9.97173	8.1829	9.46545	8.958	9.46068	10.3088	11.143	10.8181	10.4336	8.72713	6.52909	7.28913	9.05169	11.1667	11.6747	10.5135	9.69574	8.57433	11.8557
Slco1a4	12.4691	12.7882	12.9395	12.9757	12.6491	13.3793	13.2261	12.7642	12.9714	12.6903	12.7016	12.6867	12.7905	13.4641	13.0455	12.7953	13.384	13.3322	13.3294	13.2031	13.802	12.946	12.7999	13.955	13.8624	13.0358	13.3226	13.748	13.395	13.6583	13.8359	13.5089	13.2501	13.0689	12.3775	12.6062	13.1511	13.6345	13.9155	13.897	13.4253	13.6679	13.3358
Abcb1a	13.1416	13.3562	13.2846	13.1971	13.1033	13.3294	13.4186	13.155	13.4798	13.215	12.9413	13.1904	13.5274	13.7681	13.5994	13.5707	13.3103	13.2204	13.4014	13.252	13.4807	13.0318	13.0154	13.7313	13.4382	13.0643	13.4347	13.5787	13.5279	13.6507	13.7953	13.7744	13.4238	13.1253	13.2174	13.0081	13.397	13.6778	13.6744	13.8638	13.6392	13.3679	13.2562
Pnpla6	8.88147	9.50167	9.92165	9.58745	9.82657	9.45617	9.64852	9.60749	9.62544	9.35689	9.50884	9.70904	9.89494	10.0528	9.9925	10.0534	9.53064	9.90167	10.019	9.30301	9.88499	9.27809	9.94616	9.83449	9.79814	9.75509	10.4881	10.9088	10.8547	10.553	10.3432	10.0074	9.51588	10.4097	8.85894	9.62791	9.57395	9.96703	10.7583	11.3243	10.2598	9.64221	9.89103
Git2	9.66606	10.2383	10.5682	10.2773	9.75611	10.1732	10.4394	10.7088	10.4398	10.4419	9.93068	10.4276	10.3906	10.2791	10.8966	10.831	10.4491	10.5708	10.2383	10.5292	10.6246	10.5067	10.7579	10.5169	10.6488	10.0861	10.9969	11.6464	11.0805	10.9775	11.1555	10.8703	10.5334	11.0075	10.2243	10.4575	10.3825	10.8533	11.8881	10.7435	10.8905	10.6374	11.0801
Ptprm	11.6647	11.727	11.9094	11.6324	11.4929	11.5889	11.563	11.5646	11.9014	11.7838	11.3095	11.202	11.8887	11.7271	11.6159	10.7444	11.4232	11.2564	11.6481	11.8622	11.7882	11.4965	11.5188	11.6037	11.6222	11.5948	12.0084	12.2989	12.2027	12.0641	12.0527	12.1535	12.3435	11.9092	11.3486	11.3687	11.6004	12.0416	11.9557	12.4673	11.8869	11.1001	12.3157
Fgd5	11.6108	11.7377	11.6446	11.4606	11.2953	11.9977	11.2839	11.444	11.8684	11.7706	11.2006	11.2188	11.8755	11.6407	11.7113	11.7749	11.4327	11.4404	11.7125	11.751	11.698	11.661	11.7167	11.5606	11.7734	11.4876	11.6699	12.134	11.9597	11.8418	11.8903	12.192	12.3492	12.4124	11.597	11.2176	11.6196	12.1349	12.496	12.1363	12.2552	11.6422	12.19
Ly6e	11.3435	11.1949	12.1858	10.8886	10.5713	10.7974	11.2201	10.9965	11.7514	11.4843	9.79032	9.88163	10.854	10.8572	10.9872	11.5224	11.1164	10.7377	10.8115	10.3185	11.5977	10.936	11.1426	11.4974	11.4961	11.3841	11.4236	11.8148	12.1188	12.2627	12.4958	12.4882	11.8263	11.6813	9.96562	9.88051	10.1791	11.6713	11.4756	11.7395	11.7106	10.7497	11.4356
Rnf213	11.6415	11.7297	11.8981	10.9372	11.2801	11.1683	10.9075	11.6089	11.3811	10.9893	10.2192	10.1723	11.5338	11.4656	11.5344	11.1023	10.1906	10.1528	10.1642	10.6473	10.8753	11.3423	11.5025	11.172	11.1886	10.8203	11.5526	11.3833	12.0119	11.2892	11.895	12.0445	11.4957	11.6813	10.6698	10.0958	10.0304	12.4482	12.1977	11.609	10.8015	10.1005	11.3391
Ly6a	9.98532	10.0156	10.6789	9.0702	9.06454	7.93541	8.54585	10.4764	9.55696	9.26156	7.02521	8.36943	9.50734	9.20021	9.93616	9.487	9.18006	9.023	8.92685	8.36269	9.2196	9.17329	9.26404	9.183	8.79976	9.08935	9.8813	10.6374	10.4319	10.4177	11.143	11.4304	9.66583	10.1559	9.14194	9.1033	10.5975	10.4179	8.87536	10.0617	10.8032	10.8355	10.9841
Os9	9.70958	9.31146	9.98113	10.071	9.15779	8.76642	10.2098	10.4621	10.4084	9.46618	9.60434	8.79263	9.36736	9.43688	10.8642	9.96421	9.83767	9.89597	10.1653	9.95252	9.86762	9.93406	9.93793	9.86946	9.99843	9.99676	10.5593	10.0395	9.86991	10.3723	10.5798	10.5379	9.91406	10.3868	9.66581	9.53196	10.1014	10.4647	9.96246	9.96215	10.5711	10.3515	10.111
Sox17	10.2933	10.0993	10.6717	10.2372	9.70498	9.44212	9.92665	10.4372	10.1853	10.9261	9.30494	9.42642	9.92188	9.34681	10.1244	10.5436	10.5972	10.2182	10.2837	10.8608	10.4745	10.4082	10.4659	9.81893	10.2122	9.89072	9.50205	11.0422	10.5715	10.7402	10.4916	10.7674	10.6719	9.88499	9.56969	9.71186	10.9355	10.7316	11.0453	10.942	11.0323	10.3126	10.4038
Kank3	11.0106	10.9658	11.2231	10.9143	10.4658	9.69773	10.6314	11.7014	11.1481	11.3851	11.0212	10.6635	11.0231	11.4375	11.4244	11.1162	10.8419	10.9885	11.4831	11.2894	11.3812	11.6425	11.6265	11.0873	10.8017	11.4975	11.1628	11.6269	11.5991	11.8044	11.7134	11.5565	11.4854	11.1854	10.3944	10.7588	11.3566	11.4305	12.2993	11.895	11.7292	11.3246	11.5591
Dnm2	10.5821	10.9919	10.7907	10.8613	10.589	10.8452	10.4159	10.8845	11.3492	10.5452	10.6154	10.9646	10.8293	10.4445	10.9161	10.5177	11.0518	11.0622	11.1327	11.1242	10.9564	10.621	10.7331	10.9212	10.86	11.0031	10.7321	11.0177	11.1788	11.234	10.9181	11.5653	10.9168	10.8152	9.85101	10.6668	11.0156	11.319	11.2835	11.021	11.3484	11.0862	11.3975
Ushbp1	10.0456	9.77728	9.87224	10.0513	9.28944	9.66663	8.74018	9.74888	10.2359	9.97619	10.2953	9.46601	10.0019	9.81826	9.84729	9.75857	9.48243	9.80315	10.1224	9.60004	10.2423	9.65476	9.88964	9.68058	10.0022	10.2616	9.95859	9.76868	10.4058	10.0502	9.96248	10.0695	10.0292	10.623	7.49314	10.1109	9.35834	10.907	10.9323	10.5413	10.9028	10.3283	11.0609
Fut8	10.4012	10.7344	10.7261	10.3526	10.1008	10.3834	9.9399	10.0156	9.79719	10.2451	10.4595	10.5225	10.0717	10.0528	10.06	10.2673	10.8584	11.1563	10.4708	10.6717	10.524	10.2912	10.1182	10.5169	10.3753	10.1434	10.21	11.1276	11.145	10.8479	10.0388	10.2021	10.5711	10.3926	9.25121	9.99773	9.63454	10.5627	11.2876	11.1669	10.4701	10.2188	10.9705
Dnm3	9.56046	10.2429	10.1736	9.20707	9.09464	9.90252	9.60759	9.59256	9.40588	9.72997	9.7099	9.59859	8.65559	9.28995	9.66863	10.2423	9.51197	9.81678	9.49398	9.72299	9.69159	9.50879	8.80095	9.43429	10.1975	9.06279	9.04401	11.1213	11.2611	10.2467	10.2238	9.98535	9.53435	9.05201	8.72868	9.36232	10.4804	10.2903	10.9311	10.7328	10.454	9.92778	10.9101
Rgs3	9.63105	10.4126	11.0273	9.85068	9.67541	10.563	9.3979	10.397	9.6224	10.2258	9.54138	9.83198	10.2769	9.89653	10.2297	9.70452	10.233	10.0098	10.1373	10.0273	10.1655	10.3028	10.5412	10.3459	9.98323	9.86679	9.46014	10.1432	10.4869	10.5966	10.4492	9.55932	10.8884	10.1042	8.1734	9.75737	9.76369	10.3336	10.4654	11.3084	10.3037	8.87277	10.6349
Itga6	12.194	11.9754	12.0241	11.0812	11.2724	11.2358	10.8854	11.8657	11.8684	11.4481	11.6115	11.679	12.1886	12.0828	12.2151	11.5041	11.9507	11.8092	12.2678	12.1742	11.3616	11.5198	11.2565	11.4591	11.3856	11.1518	11.7665	11.981	12.0425	12.1872	12.3614	12.4379	12.4155	11.2375	10.9056	11.6108	11.5696	11.8551	11.7981	11.8004	11.6967	11.6191	11.8023
Dock9	12.1428	12.0871	11.9346	12.0662	11.5973	12.0045	11.4494	12.1558	11.804	11.9353	12.0349	11.9159	12.4423	12.664	12.5215	12.5143	11.992	12.2009	12.2024	12.2368	11.7588	11.8337	11.8603	11.8927	11.6549	11.8441	11.7783	12.0135	12.5386	11.9903	12.3252	12.5529	12.9083	12.3301	11.9009	11.8258	11.4216	12.5062	12.8194	12.4448	12.009	11.7176	12.284
Gdi2	10.1148	9.7137	10.4678	10.5758	10.4792	9.96284	10.5011	10.2853	10.4891	9.45296	10.3857	9.92331	9.9977	10.5732	10.1658	10.5177	10.4059	10.7441	10.3965	10.6458	10.4271	10.7353	10.6586	10.205	9.98895	10.4809	10.0812	10.0662	9.60145	9.71914	10.3809	10.8494	9.20217	6.43669	10.5355	9.93269	10.2017	9.51388	10.518	10.2977	10.0492	10.7819	10.1951
Serinc1	9.52276	9.87933	10.1804	10.5084	9.9387	9.69061	10.6046	9.68696	9.9063	10.146	9.36678	9.66436	10.0657	10.6841	10.1075	9.94102	10.1906	10.1765	10.0914	9.9496	10.4134	10.4999	10.2898	10.5436	10.4211	10.4809	10.7648	9.87605	9.75403	9.78087	10.0288	10.6891	9.30257	9.17732	10.4305	9.03837	10.602	10.0459	10.0952	9.70527	10.0425	10.862	9.98074
Itgb1	11.8969	11.5574	11.6646	12.0135	12.1152	11.6881	11.9071	12.0708	11.2986	11.2711	11.7533	11.2278	11.6504	11.8238	10.9662	11.6254	11.8104	11.69	11.7772	11.9288	11.7799	12.0164	11.9737	12.0385	11.9755	11.8804	11.8831	11.807	11.4042	11.5454	11.6233	11.8485	11.3779	11.6564	11.82	11.1817	11.7816	11.3067	11.6708	11.7062	11.3744	11.0177	11.5917
Gpd2	10.5408	10.6677	10.7132	10.3579	10.2642	10.8516	10.5602	9.92011	10.8713	10.1085	10.2911	9.99724	10.5857	11.3405	10.2375	10.9364	10.6588	10.4409	10.4116	10.4585	10.5964	11.0187	10.6608	10.9673	10.7043	10.7859	10.7988	10.9334	10.107	10.2791	10.4362	10.953	10.816	9.78789	10.3649	10.2586	10.7651	10.2978	10.968	10.4032	9.94041	9.95093	10.2807
Sh3glb1	10.6448	10.9802	10.4844	10.8562	10.9613	11.0857	10.8751	11.2085	10.4857	10.7346	10.4913	10.7569	10.5559	10.6767	10.3021	10.4536	10.5833	10.3259	10.507	10.5347	10.7943	10.9432	10.5906	11.1811	11.0313	10.2847	10.7904	10.9406	10.4298	10.4934	10.9048	10.7732	10.9343	10.1694	11.2641	10.4009	10.577	10.6406	10.7612	10.8898	10.5336	10.7624	10.9683
Cst3	11.1435	11.3472	11.0093	12.1281	13.0309	12.0903	13.6506	12.0607	12.5041	11.078	11.2208	12.3294	10.8029	10.2839	10.7381	10.9635	11.0249	11.8227	11.4662	10.9968	11.9094	11.9355	11.3895	11.4595	12.2566	11.7461	12.5617	11.3984	10.9192	11.118	12.3874	11.5408	10.445	10.981	11.3876	11.3568	11.5165	10.8528	11.2066	10.8818	11.5198	11.3759	11.3771
Glul	12.7932	12.7095	12.7578	13.3156	13.9857	13.6866	14.3352	13.2585	13.5625	13.307	12.3353	13.0692	12.2116	12.0418	12.4352	12.2013	12.5575	12.8242	12.6077	12.6106	13.3616	13.3454	13.0034	13.4854	13.6818	13.3615	13.522	13.6067	12.2221	13.2074	13.2388	13.5382	11.6162	11.7856	12.6191	12.2356	12.733	12.2333	12.8329	11.9476	12.3749	12.3242	11.1658
Clic4	12.4656	12.7227	12.413	12.2114	12.7718	12.7042	12.8396	12.5514	12.5505	12.7278	11.4495	11.1326	12.1244	12.1642	11.8789	11.6059	11.6216	11.387	11.4852	11.7261	12.3011	13.0835	12.2829	12.6395	12.6201	12.4339	12.9302	12.1198	12.1026	12.1537	12.1168	12.6798	11.7467	11.363	12.3967	12.0683	12.0916	11.9127	12.1717	11.577	12.0823	12.0278	11.8766
Slc16a1	11.3015	11.4742	11.1516	12.7921	12.078	13.6669	13.6501	11.8351	11.8121	12.4175	11.4418	11.6939	12.9388	13.212	13.2895	13.1464	11.9001	12.0992	12.2824	11.9566	14.0673	11.7428	12.4526	13.966	14.1634	12.8783	12.5573	13.1499	11.2828	13.0824	12.4717	12.5396	12.3566	12.0623	12.0484	12.1194	12.3538	12.5584	12.4175	12.7438	12.3399	12.4296	11.0552
Arhgap29	11.8503	11.7026	11.3443	11.7714	11.684	12.2586	11.8389	11.8358	11.5118	11.4908	11.6468	11.9856	12.0398	12.4351	12.2844	11.726	11.956	11.874	11.6858	11.7136	12.1465	11.8669	12.2105	12.2353	12.2036	12.0936	11.8399	11.8464	11.6565	11.6055	11.6366	11.9145	11.7126	11.7502	11.3222	11.5428	11.6073	11.8139	11.6908	11.1584	11.7402	11.8565	11.8086
Ablim1	13.0782	13.3079	12.8388	13.0515	13.0903	13.616	13.5022	13.1814	13.4014	13.2782	12.9638	12.9514	13.722	13.687	13.6716	13.4076	12.7732	12.9318	12.8732	12.7572	13.325	13.2809	13.1536	13.6472	13.4179	13.3492	13.2572	13.5215	13.127	13.1664	13.0423	13.0061	13.2873	12.8806	13.0853	12.7286	12.8168	13.4207	13.3588	12.8204	13.251	12.8382	13.2881
Zmiz1	11.6405	11.6206	11.5946	11.1342	11.3103	11.7932	11.7007	11.6715	10.4381	11.4212	10.9176	11.0115	11.581	11.4133	11.5918	10.9403	10.8335	10.9144	11.2486	11.0233	11.1621	11.7296	11.4258	11.5828	11.6975	11.2459	11.7974	11.4812	11.9257	11.6484	11.2757	11.8063	10.963	11.0948	10.2253	10.7592	11.1832	11.653	11.4196	10.849	11.1236	10.6726	11.3369
Cpd	11.3709	11.497	11.76	11.3057	11.9111	12.0745	11.5316	11.4991	10.939	11.4547	11.1058	10.8074	11.2544	11.7536	11.7836	11.735	11.3935	11.238	11.2801	11.0762	11.6687	11.5868	11.6503	11.9855	11.9282	11.9806	11.85	12.1423	12.0726	12.0622	11.8304	11.6612	11.2147	10.9886	10.8393	11.048	11.0266	11.2973	11.5798	10.0447	10.9129	10.58	11.0617
Clic5	11.509	11.6633	11.3069	11.438	11.0951	11.9414	11.6441	11.2696	11.327	11.2617	11.034	10.9569	11.6274	11.5964	10.9964	11.3946	11.2444	11.4037	11.2301	11.03	11.1408	12.0147	11.4853	11.5572	11.4339	11.7896	11.8561	11.1993	11.4031	11.3238	11.5404	11.2684	11.1984	10.545	10.8875	10.4049	10.4948	10.2028	11.3175	10.2714	11.0149	11.0002	11.1545
Pitpna	10.1741	10.3443	9.6336	10.0667	10.0427	9.89222	10.0138	9.39159	9.70526	10.2258	10.3247	10.2995	10.4764	10.6951	10.3991	9.30527	10.2356	10.098	10.2175	10.1088	10.0288	10.3541	9.84189	10.1114	9.87422	9.63144	9.92817	9.82823	9.86673	9.7899	9.69852	10.1916	10.6912	7.21107	9.334	10.3513	9.83346	10.4946	10.2972	9.92072	10.2998	10.951	10.8922
Tm9sf3	10.3459	10.5268	10.4384	10.7075	11.2514	10.5315	10.8224	10.4225	10.5303	10.5232	11.0238	10.7045	10.4161	11.0607	10.3315	10.9008	10.743	10.7031	10.7645	10.6301	10.8642	10.969	10.8652	10.7441	10.7853	10.8271	10.6366	9.95832	10.3815	10.4842	10.684	10.4471	11.0011	9.02263	10.307	10.3918	10.6997	10.8582	10.5786	10.6385	10.3563	11.1404	10.884
Reep3	10.8932	10.6788	10.8278	10.4309	10.4905	11.0351	10.6375	10.8251	10.024	11.1718	10.8075	10.6804	10.6569	10.994	10.1033	10.5281	11.1556	10.6626	10.6574	10.7837	10.6647	10.6418	10.6176	11.0473	10.8673	10.5191	10.4697	10.5692	10.5928	10.4989	10.5669	10.7544	11.2032	9.38788	10.586	10.5433	10.68	10.9708	10.422	10.5181	10.2187	11.1317	10.7057
Chd1	9.66413	9.54859	9.20177	10.1738	10.118	10.0036	9.97573	10.0488	9.71672	10.2566	10.1029	9.76655	9.80374	10.2888	9.6277	10.3282	10.0043	9.70883	9.87983	9.94863	10.1329	9.51452	9.85069	9.8122	10.209	9.5159	9.49688	9.45524	10.196	9.70329	10.1608	10.079	11.5144	8.42414	9.57846	10.2013	10.2261	10.5608	9.99496	10.8067	10.2106	10.4794	10.1142
Ppp6r1	10.0203	10.414	10.4816	10.5052	10.6729	10.2184	10.4603	11.0522	11.259	10.5358	10.8828	10.0676	10.0897	10.199	10.5755	9.89351	10.3729	10.1408	10.4047	10.6041	10.3553	10.7279	10.5765	10.0772	10.5684	10.6162	10.1018	10.1557	9.77117	9.80483	10.1997	10.1509	10.9192	8.88243	10.8244	10.4096	9.99113	9.83346	9.80499	10.4797	10.6652	10.3003	10.3312
Slain2	10.0367	10.3775	9.86383	10.1899	10.0983	10.1282	10.8277	10.5746	10.4773	10.3804	10.0858	9.9882	10.2942	10.1358	10.0289	8.64061	10.0963	10.3573	10.0605	9.64099	10.1324	10.4988	9.94154	10.3018	10.2187	9.86679	8.75433	10.0874	9.9977	10.2919	9.77262	9.67632	11.4355	7.63666	10.2848	9.75876	10.1963	10.3692	9.34757	11.2146	10.1913	9.97372	10.1646
Nkd1	9.43529	10.086	9.23147	10.1839	10.0858	11.0848	10.8134	11.1624	11.0843	11.0007	10.4289	9.94837	10.3777	9.74963	10.8817	9.30527	9.99981	9.7282	10.2007	10.3406	11.3157	10.1878	10.0794	10.6423	10.6011	10.1774	8.71922	10.6026	9.67976	10.1588	10.3899	10.4041	10.2558	8.16643	10.8133	10.5865	10.3063	10.9936	11.2435	11.3227	11.1502	11.1113	10.2228
Mrfap1	10.4444	10.3925	10.2465	10.2391	10.5623	9.92897	10.096	10.0758	10.8178	11.0388	9.34646	9.39029	9.7421	9.5939	10.4436	9.15218	9.39909	9.47285	10.0397	9.42631	10.5804	10.4514	10.7211	9.88343	9.41794	10.221	10.0777	8.4472	9.27615	9.95697	10.3524	10.0922	10.6481	8.24488	10.2718	10.3519	10.4202	8.48107	8.19483	9.62198	9.76992	10.543	10.425
Prkar1a	11.3453	11.1061	11.4421	11.5906	11.5681	10.1335	11.2255	11.2435	11.1628	11.9424	11.2375	11.1981	10.8411	10.9334	11.1835	10.5487	11.1143	10.8429	11.4976	11.1471	11.4306	11.6665	11.7023	11.3032	11.4311	11.1838	11.5262	10.8128	10.5197	11.137	11.6927	11.0136	11.3616	10.254	11.4251	11.6181	11.7888	11.2188	11.2805	10.8128	11.322	11.7978	11.5862
Ctnna1	11.6356	11.9313	11.7256	11.2337	11.4777	11.4844	12.0681	11.6015	11.6018	11.7518	11.4495	11.6781	11.5081	12.1747	11.1815	11.4449	11.7686	11.7084	11.7992	11.8965	11.9315	12.0094	11.6976	11.8163	11.9177	11.7311	11.5451	10.8573	11.8455	11.9632	11.0201	11.735	11.6082	11.2214	11.873	11.538	11.5617	11.3922	11.703	11.7868	11.9042	11.9441	11.8519
Lasp1	10.4286	10.4521	10.3221	10.1637	10.2708	10.4368	10.4763	10.2357	10.9143	10.2413	9.79333	10.4321	9.93296	9.11547	10.2336	10.9008	10.0524	9.92423	10.1514	10.0115	10.1933	10.8158	10.6948	10.4045	10.4421	10.5912	10.232	9.69166	10.4512	10.4823	9.97149	10.1052	11.2166	9.86856	9.9358	10.0868	10.2688	10.4269	10.5231	9.62984	10.7326	10.2646	10.1076
Nudcd3	9.84472	9.67193	9.73844	10.0336	10.0063	9.98239	9.87928	9.45899	10.0536	10.3734	10.0636	10.6309	10.3581	9.40152	10.2453	10.3865	10.2999	10.1986	10.3786	10.6726	10.3908	10.1793	10.0738	9.94516	10.3665	10.0672	10.7669	9.41437	9.94733	9.77784	9.06005	10.1015	11.29	8.95423	10.7508	10.1663	10.1026	10.2012	11.0572	9.32403	10.4795	10.4688	10.3977
Rad21	10.3435	10.4417	10.4185	10.3108	11.0121	10.9262	10.7806	10.214	10.8152	11.1818	10.7637	10.6785	10.6163	10.2496	10.9426	10.7444	10.5358	10.7685	10.7815	10.9096	10.9331	10.8657	11.1507	10.1844	10.7375	11.012	10.579	10.1803	10.4618	10.8144	10.0922	10.2764	11.6791	10.4238	10.9337	10.5549	10.6771	10.4657	10.6479	9.67975	11.3718	11.4841	11.0564
Nhsl1	10.9063	11.0228	10.5539	10.9667	11.4605	10.725	11.067	10.4885	11.6989	10.7643	10.6882	11.0174	10.8197	10.3317	11.296	11.2853	10.8949	10.9952	10.9232	10.5835	10.8412	11.0823	10.9789	10.7802	11.1627	11.793	11.9706	11.0762	10.9838	11.0216	10.6479	10.3874	11.5796	10.4681	9.9719	10.3683	10.0437	10.6498	11.0737	10.6385	10.3721	10.6544	10.5754
Aldoa	10.9885	10.8433	10.8235	11.024	11.1013	10.5643	11.3071	10.4414	11.1918	10.85	10.4913	10.8743	10.7798	10.3128	11.2601	11.0162	10.6109	10.8693	10.7582	10.6835	10.7656	10.4307	10.7494	10.3459	11.2518	10.9419	11.1079	10.3443	10.5538	10.7433	10.8415	11.1267	11.5481	9.8809	10.1748	10.4225	10.2543	10.3548	10.6337	10.5546	10.3177	10.6749	10.9519
