# Supplementary material for: Characterization of the blood–brain barrier in genetically diverse laboratory mouse strains
Source: Fluids Barriers CNS. 2021 Jul 28;18:34. doi: 10.1186/s12987-021-00269-w (PMC8317333; doi:10.1186/s12987-021-00269-w)
Supplement: Supplementary file 3 — Additional file 3: Table S2. DEG and enriched biological processes (BP) in endothelial cells isolated from female mice compared to endothelial cells isolated from male mice. [file 12987_2021_269_MOESM3_ESM.xlsx]

## Sheet: Down in bEC of female mice
Gene symbol	log2 Fold Change	adj. P-value
Ddx3y	-10.7968	4.29106e-162
Kdm5d	-10.3275	1.01009e-71
Uty	-8.60217	6.76012e-65
Eif2s3y	-9.00094	6.93188e-44
Gm23935	-2.19753	8.07475e-16
Il31ra	-7.06149	2.69715e-14
Mir6236	-4.35385	1.64662e-13
Lars2	-1.91414	3.0113e-13
Rny3	-2.00401	1.4386e-10
Gm24011	-8.32226	2.91364e-09
Car1	-7.17618	3.05036e-07
Gm25911	-2.04443	3.7195e-07
mt-Rnr1	-1.00856	4.0637e-07
Vaultrc5	-2.36519	5.50632e-07
Ptprb	-0.377164	5.9768e-07
Gm24245	-2.52123	6.34134e-07
Bmpr2	-0.464097	6.35152e-07
Parvb	-0.678713	1.1835e-06
Gm23971	-2.53557	1.99867e-06
Trp53inp2	-1.1536	2.38347e-06
Wwtr1	-0.760038	2.2598e-05
Axl	-1.04587	2.45227e-05
Gm45084	-7.18469	2.8624e-05
Clu	-1.24014	3.03773e-05
Eif3f	-0.871049	3.25683e-05
Slc1a2	-1.31521	3.26547e-05
Tmem200a	-7.09076	3.80511e-05
Tspan7	-1.44264	3.80613e-05
Lrrc58	-0.677075	3.94112e-05
Pkhd1l1	-7.29297	5.24974e-05
Scd2	-1.13565	5.24974e-05
Rbms2	-0.982891	5.47084e-05
Elk3	-0.538714	5.56942e-05
Gm37985	-5.81147	6.70389e-05
Bnip5	-7.15691	7.73719e-05
Tmbim6	-0.724465	7.89858e-05
Adgra2	-0.65319	9.4558e-05
Abhd2	-0.632874	9.93131e-05
Pou2f3	-7.32759	0.000101503
Rnu11	-3.75668	0.00011356
Ush2a	-7.8711	0.000120236
Jak2	-0.632212	0.000125405
Gosr2	-0.772297	0.000145405
Fads1	-1.29564	0.000218798
Gm28437	-2.49397	0.000221302
Mtss2	-0.927377	0.000272209
Serinc5	-0.617154	0.000303881
Gstm1	-0.745878	0.000308992
Enpp5	-1.19212	0.000318911
Lingo3	-6.60911	0.00035771
Paqr8	-1.34478	0.000362639
mt-Rnr2	-0.814221	0.000470217
Atf5	-1.26769	0.000483367
Gm37949	-6.27907	0.000577203
Rnu12	-3.44541	0.000601256
n-R5s136	-3.67179	0.000604881
Gm15564	-2.03549	0.000617913
Ncan	-1.457	0.00061982
Gm24270	-1.84018	0.000626174
Pde7b	-0.758728	0.000626798
Spire1	-0.957564	0.000630591
Vmn2r86	-7.50187	0.000641971
Elk4	-0.51434	0.000644437
Ctnnb1	-0.641725	0.000659872
Gm6032	-6.30058	0.000662543
Igf1r	-0.426919	0.000662543
Ctdsp2	-0.738023	0.00067505
Nwd1	-1.5884	0.000705296
Apoc1	-8.0121	0.000815683
Vwc2l	-6.88458	0.000868484
Eef2	-0.494038	0.000881054
Plxna1	-0.630673	0.000933032
Nfia	-0.595861	0.000948006
Mmd2	-1.33112	0.000988082
Peg13	-0.60727	0.000991226
Gm49864	-6.97994	0.00111499
Gm47088	-7.20375	0.00115559
Tgfa	-0.850143	0.00116156
Nacc2	-0.940719	0.00118415
Rny1	-2.55108	0.00120044
Eif4g2	-0.451584	0.00121181
Lypd8	-6.94137	0.00121266
Sspo	-7.57011	0.00125166
Ide	-0.944449	0.00126714
Tmprss7	-7.4594	0.00131193
Daam2	-0.663717	0.00133148
Gm15711	-7.3985	0.00133183
Gm9899	-5.29783	0.00142935
Rmst	-3.89152	0.00146755
Gsdmc4	-6.32634	0.00146852
Lrp4	-0.883007	0.00146942
Bcan	-1.2772	0.00174349
Pcdh19	-0.633928	0.00174349
Extl3	-0.436739	0.00174349
Usf2-ps1	-5.73944	0.00177694
Pten	-0.542051	0.00183384
Sesn3	-0.923362	0.00185432
Pacs1	-0.803712	0.0018788
Acap1	-6.14362	0.00203475
Eif4ebp2	-0.65409	0.00209067
Cpd	-0.499598	0.00213428
Polr2a	-0.559182	0.00221145
Acat3	-4.34605	0.00250528
Nfic	-0.433789	0.00256049
Ttyh1	-1.02571	0.00258753
Crtc2	-0.888757	0.00263045
n-R5s33	-3.43531	0.00264847
1700086D15Rik	-6.72391	0.00271757
Gm17661	-6.99988	0.00274143
Slc16a2	-0.653358	0.00276065
Rptor	-0.603876	0.00276065
Acsbg1	-1.27183	0.00305921
Lrrc8b	-0.635802	0.00315216
Nek9	-0.63866	0.00323863
Kcne1l	-6.35146	0.00327931
Arhgef17	-0.694249	0.00329712
Pgr	-5.25174	0.00333822
Kif26a	-0.579309	0.00347991
Dmbt1	-7.56968	0.00349573
Erg	-0.548371	0.00369365
Ndst1	-0.81629	0.00371857
A530083I20Rik	-7.36172	0.00377761
Ndrg2	-0.930567	0.0038256
Tead1	-0.756202	0.00390835
Top2a	-6.38028	0.00395547
Txk	-7.32933	0.00402805
Ankrd31	-7.25651	0.00412768
Yap1	-0.709318	0.00433148
Rtn3	-0.590874	0.0043804
Ctdspl	-0.949616	0.00452042
Qk	-0.350143	0.00452042
Atp1b2	-0.820449	0.00463054
mt-Tm	-6.57017	0.0046408
Atxn1l	-0.566944	0.0046408
Gm45804	-6.15398	0.00484784
Pcbp2	-0.543059	0.00492464
Stt3b	-0.771602	0.00540702
Smo	-0.999889	0.00552269
Sall3	-3.43656	0.00567144
Tmem8b	-1.32984	0.00572515
Catspere1	-7.19912	0.00579723
Cubn	-5.83774	0.00602082
Ppp1r3c	-1.2418	0.00637505
Kdm3b	-0.439397	0.00642798
Rnf10	-0.462055	0.00646026
Cic	-0.388056	0.00654637
Gsk3b	-0.460414	0.00670056
Sap130	-0.737281	0.00690267
Adssl1	-7.54845	0.00697845
Gtf2i	-0.298995	0.00705986
Pdpk1	-0.583693	0.00720076
Phlpp1	-0.633488	0.00739229
Gm13416	-4.77643	0.00758489
Tns1	-0.420766	0.00766706
n-R5s115	-2.70931	0.00769663
Gm6368	-3.28482	0.00774047
Plxnb1	-0.803068	0.00786397
Slc22a18	-5.03838	0.00790228
Slc46a1	-5.18803	0.00800531
mt-Tw	-4.30529	0.00820369
Mt3	-1.46232	0.00833967
Glul	-0.666128	0.00897767
C130026I21Rik	-7.3553	0.00908516
Clasp1	-0.481966	0.00908516
Heg1	-0.417662	0.00950897
Gm20560	-6.54638	0.00951685
Btnl9	-5.05711	0.00951822
Rnf44	-0.638762	0.00976717
Gm24407	-1.42404	0.010055
Map4	-0.476656	0.01006
Mras	-0.854963	0.0101049
Midn	-0.667064	0.0103129
Rnf38	-0.631736	0.0104111
Phf2	-0.522704	0.010611
Gm16342	-6.9079	0.0106232
Plekhm3	-0.831474	0.0113
Fsip2	-7.2385	0.0113404
Iqsec2	-0.678402	0.0114409
Unc5b	-0.498301	0.0114741
Uhmk1	-0.627336	0.0116279
Gm6363	-3.13025	0.011671
Sphk2	-1.24903	0.011671
Rab4b	-5.46255	0.0116778
Dnah17	-7.63609	0.011751
Ston2	-1.40966	0.0118032
Ppp1r16b	-0.544012	0.0119136
Chmp1a	-1.12431	0.0119189
Slc1a3	-0.912444	0.0119225
Muc16	-6.83081	0.0119741
Gm5822	-3.63876	0.0120014
Gcnt4	-4.38378	0.0122587
Tspan9	-0.678925	0.0122587
Ltbp4	-0.463902	0.0125909
Kpna4	-0.529227	0.0128393
Slc6a6	-0.407831	0.0128495
Gm20796	-5.58233	0.0128973
Kpna6	-0.656985	0.013035
Kcnj10	-1.13024	0.0130963
Dab2ip	-0.344515	0.0135614
Gm26881	-4.86764	0.0138423
Pkd1	-0.447396	0.0138423
Ckap5	-0.509156	0.0140583
Ipo8	-0.669314	0.0146471
Tnfsf12	-0.949129	0.015277
Dnah1	-3.8541	0.0153158
Pdxk	-0.414485	0.0154846
Gm39822	-7.04577	0.0155146
Wipf1	-0.676902	0.0155146
9930038B18Rik	-6.26861	0.0156063
2310022B05Rik	-0.532238	0.0156063
Trrap	-0.434374	0.0156063
Ccdc7a	-7.45149	0.015646
C130023A14Rik	-6.02995	0.0158892
Ttyh3	-0.875119	0.0162826
Gid8	-0.625587	0.0162826
Dennd5a	-0.482719	0.0165107
Purb	-0.492229	0.0165344
Dagla	-0.987475	0.0167137
Tg	-6.98523	0.016838
Src	-0.754166	0.0169402
Gm4596	-5.39564	0.0170381
Eng	-0.44412	0.0170733
Srebf2	-0.459885	0.0175775
Ptpn14	-0.549918	0.0176335
Tnnt2	-7.42925	0.0176722
Gm20691	-5.89928	0.0178615
Ifit1bl1	-5.86995	0.0187592
Septin5	-1.68757	0.0190627
Gm26533	-6.98343	0.0191275
Hepacam	-1.08938	0.0195609
Gm42984	-6.22789	0.0197613
Tm7sf3	-0.926405	0.0197613
Wnk1	-0.421619	0.0199614
Clic5	-0.393506	0.0199614
Gm19554	-6.88847	0.0201748
Plin1	-7.30073	0.020881
Fbxl17	-0.794863	0.0209353
Mcrip2	-4.61688	0.0212042
n-R5s194	-3.0386	0.021328
Zan	-4.00921	0.0214219
Samd4b	-0.57379	0.0214219
Nrk	-6.89439	0.021733
Clec1b	-6.43193	0.021733
Gm43413	-6.93701	0.0218101
Scd1	-1.09687	0.0219355
Cdh1	-6.25247	0.0222227
Gm28438	-2.71383	0.0222629
Itm2c	-0.676626	0.0228025
Hipk1	-0.424016	0.0228801
Asnsd1	-6.02314	0.0229015
A930003O13Rik	-6.16849	0.0232623
Wipf2	-0.591351	0.0232678
Bzw1	-0.667932	0.0236457
Zfp575	-4.98638	0.0240608
Slc39a12	-1.68078	0.0243022
Eef1a1	-0.389776	0.0243022
Zbtb4	-0.424566	0.0244464
Pecam1	-0.292018	0.0246651
Fzd3	-0.873838	0.0248453
Tlcd4	-1.9249	0.02535
Gpm6b	-0.8895	0.02535
Ccdc6	-0.519219	0.02535
Ntrk2	-0.916885	0.0253575
Lrrc8c	-0.497602	0.0253759
Plppr1	-6.72746	0.0257484
Iqsec1	-0.417804	0.0258574
Tmem229a	-1.36328	0.0259091
Zdhhc7	-1.10518	0.0259091
Scap	-0.669676	0.0259091
Lims1	-0.605148	0.0259091
Msl2	-0.536578	0.0260732
Llgl1	-0.666757	0.0262239
Fgfr3	-0.78655	0.026525
Gnas	-0.223845	0.0267112
Syt10	-5.44133	0.0270541
Ints1	-0.782166	0.0271868
Gys2	-7.21396	0.0272351
Megf8	-0.654269	0.0273754
Eps15	-0.440225	0.0275121
Slc16a9	-0.6772	0.027528
Gm26035	-2.76026	0.0276092
Tns3	-0.721386	0.028035
Gm11827	-7.1215	0.0280359
Slc9a2	-1.15239	0.0280483
Gli3	-1.6568	0.028145
Klhl41	-6.76288	0.028324
Sp6	-4.20234	0.028324
Rnd2	-0.915956	0.0286802
Gm37566	-5.96537	0.0288272
4931415C17Rik	-7.11129	0.0295048
Gm42635	-6.66639	0.0296126
Dapp1	-3.40684	0.0296725
Ptbp3	-0.598895	0.0296725
Aox4	-6.73994	0.0297405
Kcnu1	-7.0482	0.0299227
Gpr1	-6.64731	0.0299227
Rn7s6	-4.43391	0.0307427
Shc3	-1.46625	0.0307879
Kdm6b	-0.476912	0.0312559
Adcyap1r1	-0.779365	0.0315836
Acly	-0.440456	0.0315836
Arpc2	-0.49364	0.0316781
Gm4430	-7.06298	0.0321652
Shisa4	-1.931	0.0322235
Olfr713	-7.47871	0.0324168
Ap3s2	-1.19821	0.03287
Gng7	-1.62307	0.0329567
Gm45201	-6.48151	0.0331563
Ubqln4	-0.642014	0.0331563
Msi1	-1.35477	0.0333529
Tmem167b	-0.709833	0.0336024
Cltc	-0.321009	0.033654
Ogdh	-0.445588	0.0338852
Rere	-0.273578	0.0339033
Atl3	-0.444464	0.0343826
Ankrd13a	-0.378077	0.0344567
Gm5239	-4.06254	0.0350083
Rflnb	-0.762227	0.0350083
Cftr	-5.89563	0.035029
Ids	-0.715791	0.0354392
Cpeb4	-0.663399	0.0354392
Gpam	-1.01522	0.0354579
Lrp1	-0.608321	0.0357633
Sec14l1	-0.368877	0.0358047
Tnks	-0.543811	0.0359123
Fasn	-0.663936	0.0367292
Capns1	-0.5089	0.0368368
Cacng7	-1.31587	0.0370047
Fam129b	-0.487305	0.0380881
Atp6ap1	-0.573751	0.0381359
Esyt2	-0.367505	0.038591
Mrvi1	-0.765289	0.0386263
Gm42966	-7.32631	0.0386989
Grin2c	-1.56937	0.0387196
Scarna2	-1.01215	0.0387196
Agrn	-0.344705	0.0387196
Rnpepl1	-0.5074	0.0394565
Gm37402	-6.89303	0.0401487
Xpr1	-0.464419	0.0403315
Gm45441	-6.09192	0.0403788
Cdh17	-6.47542	0.0406306
Herpud2	-0.69681	0.0406306
Clec18a	-6.90726	0.0406833
Gm10722	-2.28894	0.0406958
Gm15842	-6.85963	0.0411324
Elovl5	-0.804212	0.0413202
Virma	-0.497552	0.041844
Fam163a	-2.79318	0.0419228
Pkn1	-0.449793	0.0419228
Ago2	-0.484647	0.0419883
Slc26a3	-5.75709	0.0422011
Gm17934	-6.11658	0.0422538
Gm45650	-5.7021	0.0422538
Gm37880	-4.26904	0.0422538
Calcr	-6.86802	0.042353
Slc43a2	-0.622722	0.0429777
Abca1	-0.606773	0.0432626
Dpysl2	-0.409162	0.0432886
Gm49741	-5.69583	0.0433439
Ccni	-0.486506	0.0443066
Acot12	-6.40372	0.0444134
Synj2bp	-0.686582	0.0444134
Psap	-0.440683	0.0446423
Cbfa2t3	-0.390129	0.0446423
Sfxn5	-0.843716	0.0447117
Olfr211	-6.07713	0.0448734
Atg7	-1.25873	0.0449163
Cdcp3	-6.84683	0.04523
Gm9512	-2.80346	0.04523
Dgcr2	-0.535084	0.0454438
Srebf1	-0.550862	0.045613
Rbpj-ps3	-2.017	0.0464002
Htra1	-0.606483	0.046745
Hlcs	-0.73632	0.0472232
Rgs5	-0.667544	0.0472708
Cd47	-0.64338	0.0474541
Camta2	-0.577146	0.0480972
Hcn2	-0.539483	0.0480972
Amot	-0.479373	0.0480972
Ddb1	-0.379051	0.0480972
Gm16415	-4.81141	0.0482621
Mapk3	-0.43123	0.0482851
Chst2	-0.708762	0.0485134
Clrn1	-6.36336	0.0490316
2610507B11Rik	-0.386393	0.0492768
Gpr156	-6.30612	0.0497234
Repin1	-0.869779	0.0498667
Gm9353	-5.96136	0.0499393
Hipk3	-0.364351	0.0501958
Espl1	-6.75893	0.0502749
Rora	-0.455856	0.0503619
Pias3	-0.846208	0.0512614
Dcaf7	-0.47549	0.0512869
Dazap2	-0.535049	0.0522437
Fgf10	-6.37499	0.0530682
Prdm16os	-2.38457	0.0537608
Slc15a2	-1.57758	0.0538479
Fam186a	-7.52515	0.0538552
Gm14121	-2.01277	0.0538561
Slc6a12	-6.68185	0.0540792
Sar1a	-0.642106	0.0540792
Lamc2	-6.25307	0.0543003
Mbnl2	-0.408958	0.0544238
Kcnj8	-1.14695	0.0546068
Zcchc24	-0.656879	0.0547955
Gm42544	-6.64287	0.0549026
Arhgap35	-0.398135	0.0549026
Nlgn2	-0.858695	0.055213
Cenpi	-5.85723	0.0558558
Gm14168	-5.89075	0.0559606
Heatr5a	-0.56392	0.0560392
BC005537	-0.416389	0.0560927
Aldoc	-0.791053	0.0561258
Med13	-0.381514	0.0561946
Gm47615	-6.27089	0.0568182
Stard6	-4.83457	0.0571219
Metrn	-1.32577	0.0571965
Vash1	-1.17807	0.0573906
Klhl42	-0.956016	0.0577438
Gm15408	-6.63019	0.0579916
Ctsd	-0.604645	0.0581689
Cdh19	-2.70505	0.0584404
Hmga1b	-2.23535	0.0584404
Tmem47	-0.988847	0.0585757
Adcy10	-6.22317	0.0590129
Wasf3	-0.674017	0.0591001
Gabbr1	-0.689166	0.0592635
Pde8a	-0.442819	0.0594187
Hipk2	-0.624032	0.0597134
Itgav	-0.723882	0.0597371
Ror2	-5.89203	0.0603862
Tnfrsf21	-0.608516	0.0607551
Cd247	-5.47943	0.0612576
Zfp652	-0.419118	0.0612576
Gm38218	-5.79671	0.0613548
Sos2	-0.418081	0.0614021
Mknk2	-0.604055	0.0619864
Lnpk	-1.64252	0.0621501
Mlc1	-1.08253	0.0630612
Ptp4a3	-0.505553	0.0630612
Smurf2	-0.435502	0.0642513
Slc25a30	-0.842972	0.0642732
Nfe2l3	-6.13853	0.0645471
Apob	-5.86297	0.0648045
Itfg1	-0.727559	0.0648271
Olfr983	-6.94447	0.0648593
Gm45309	-6.02087	0.0649967
Gm13577	-2.9788	0.0651267
Gprc5b	-0.681011	0.0652152
Neo1	-0.546106	0.0656525
Cplx3	-5.49636	0.0658302
Gm23442	-2.24064	0.0660614
Pcsk1n	-0.919458	0.0666517
Pbxip1	-0.557947	0.0671039
Csf3r	-5.53521	0.0673332
Pitpnm1	-0.911712	0.0676429
Erv3	-6.92505	0.0680842
Gtpbp1	-0.656632	0.0682235
1700108F19Rik	-5.77755	0.0683901
Pfkm	-0.613422	0.0684525
Lrat	-6.90989	0.0685401
Gm24265	-1.30399	0.0686181
Nfkb1	-0.443937	0.0686622
Nr3c1	-0.381493	0.068863
Gm10644	-5.57557	0.0690067
Gm10076	-0.838605	0.0690067
Nlrc4	-6.50055	0.0691525
Efr3a	-0.530235	0.0691525
Fgl2	-6.10285	0.0693769
Gm30054	-6.49506	0.0694816
Hcfc1	-0.292722	0.0700388
H2-DMa	-5.65158	0.0705678
Lpcat2	-4.50035	0.0705678
Atn1	-1.80265	0.0705678
Sbk1	-1.0265	0.0705678
Lrrc75a	-1.88881	0.0706141
Rps4x	-0.687281	0.0706141
Stk11	-0.395441	0.0706141
Tbl1x	-0.536715	0.0707154
Gbf1	-0.496572	0.0707154
Pafah1b1	-0.34327	0.0707154
Snta1	-1.77494	0.0716301
D130009I18Rik	-6.88009	0.0718131
Patl1	-0.535846	0.0718131
Cs	-0.514705	0.0718131
Exoc2	-0.405114	0.0722052
Dio2	-1.2187	0.0731189
Arl2bp	-0.255857	0.0743232
Rab37	-6.08356	0.0747314
Zmiz2	-0.512726	0.0750135
Slc6a1	-1.04363	0.0750949
Gm15859	-6.02835	0.0770759
Fam229b	-3.69574	0.0770759
Palld	-1.5956	0.0770759
Crat	-0.872213	0.0770759
Zyg11b	-0.495193	0.0770759
Anks4b	-5.72568	0.0770935
Gm5103	-7.24221	0.0770956
Arhgef12	-0.318378	0.077707
5033428I22Rik	-6.80503	0.077715
Mfhas1	-0.495108	0.0783301
Gm37633	-6.3905	0.0785674
Hspg2	-0.39677	0.0790175
Kcnk4	-6.4121	0.0791675
Abi1	-0.404543	0.0791675
Vmn2r17	-6.37899	0.0791837
Ipmk	-0.634324	0.0793369
Ppp6r3	-0.452468	0.0793369
Gm26843	-5.9636	0.0798048
Epas1	-0.241735	0.0800319
Rnf182	-2.2991	0.0802215
Map3k11	-0.549559	0.0804522
Pink1	-0.556586	0.0805199
Ulk2	-0.428322	0.0805199
Gm49196	-6.37405	0.0813486
AA386476	-5.63233	0.0817191
Ddx6	-0.38516	0.0817191
Usp9x	-0.37048	0.0817973
Ino80d	-0.40171	0.0823968
Pdgfb	-0.432229	0.0825133
Gm48998	-4.87557	0.0827684
Zfp36l2	-0.549924	0.0828377
Dag1	-0.440095	0.0832733
Naa60	-0.841206	0.0832927
Csde1	-0.357843	0.0832927
Ep400	-0.287613	0.0832927
Fam120a	-0.314841	0.0832945
Ptch1	-0.516886	0.0835189
Fam168b	-0.342101	0.0835189
Tdrd6	-5.46067	0.0836711
Gm6565	-3.58344	0.0836711
Ncoa2	-0.422906	0.0838011
Flt1	-0.147539	0.0839717
Tmem266	-5.56321	0.0843638
Zbtb44	-0.467534	0.0846044
Slc25a23	-0.545416	0.0847116
Pik3ca	-0.510878	0.0847116
Mug2	-6.71249	0.0847814
Micall2	-0.967123	0.0851403
Snrk	-0.493984	0.0851403
Klf9	-0.517546	0.0851774
Fryl	-0.329409	0.0854102
Usp44	-6.71909	0.0858432
Gm37420	-2.12288	0.0858432
Prkd3	-0.353577	0.0859253
Tshr	-6.72728	0.0862476
Olfr667	-6.70035	0.0875093
Nfib	-0.267323	0.0875093
Pcdhgc3	-0.668242	0.0876359
Pax8	-8.24349	0.0878571
Opn3	-6.30527	0.0889728
Tspan5	-0.382781	0.0897193
4932441J04Rik	-4.04661	0.0902515
Tent4b	-0.437609	0.0903646
Tmem250-ps	-0.813992	0.0904268
Gm40603	-7.09521	0.0904453
Gm43692	-6.66341	0.0904453
Dclre1b	-1.6676	0.0904453
Fgf18	-6.27425	0.090663
Pheta1	-2.77985	0.090663
1700061I17Rik	-6.31871	0.0913689
Gm4613	-3.34877	0.0922402
Gm5879	-2.60098	0.0922402
Kcnj16	-1.34761	0.0922402
Mfsd14a	-0.602758	0.0922402
Sox18	-0.578969	0.0922402
Rhobtb1	-0.31939	0.0922402
Mgrn1	-0.416939	0.0923946
Tnfrsf19	-0.313991	0.0927138
Gm36642	-6.68104	0.0927266
Gm10717	-2.17725	0.0927266
Vdr	-5.08357	0.092773
Dipk1c	-3.07711	0.092773
Tril	-0.688992	0.092773
Lrp5	-0.294085	0.093132
Uchl1	-1.19779	0.0933647
Snn	-0.608532	0.0933647
Ddi2	-0.396537	0.0937818
Pip5k1c	-0.352961	0.0937818
Gm6983	-4.55451	0.0939654
Slc5a6	-0.93235	0.0940294
Gm47015	-4.89514	0.0942231
Cbl	-0.417133	0.096172
Gm9949	-6.63622	0.0961941
Ciita	-6.61532	0.0964607
Ank	-0.656809	0.0981167
Gjc3	-3.66751	0.0982896
Ralgapb	-0.456538	0.0982896
Tnpo2	-0.655825	0.0994148
Lix1	-1.21598	0.0995449
Cped1	-0.816694	0.0996137
Pigr	-5.8472	0.100184
Rgs20	-1.65871	0.100184
Sbf2	-0.295403	0.100554
Ptprt	-0.931871	0.101121
Slc39a1	-0.563368	0.101563
Tug1	-0.666727	0.101564
Mgll	-0.638844	0.102594
Ffar2	-5.47955	0.103009
Rec8	-6.19158	0.103324
P4ha3	-3.57218	0.103377
Mllt6	-0.382882	0.103377
Vmn2r76	-5.82675	0.103966
Rimbp3	-2.41535	0.103966
Gm9934	-4.95585	0.104746
Ddit4l	-1.28592	0.104746
Cyfip1	-0.543888	0.104811
Wdtc1	-0.618323	0.104904
Gm25939	-3.57698	0.106344
Acsf2	-0.860536	0.106355
Asrgl1	-0.722716	0.106676
Rarg	-0.440833	0.107271
Rassf6	-6.14121	0.108833
Atp1a2	-0.497091	0.108833
Mtmr6	-0.322678	0.108833
Epc1	-0.479978	0.109078
Cyp2c65	-5.80885	0.109145
Fhl5	-4.37333	0.10932
Lrrc41	-1.06738	0.10945
Ppt1	-0.491788	0.109734
Nod1	-0.443855	0.109822
Cyp2c55	-5.79094	0.110527
Gm11628	-6.1041	0.110528
C630004M23Rik	-6.54955	0.110837
Samd8	-0.559559	0.111075
Maml2	-0.575476	0.111116
Gm8098	-4.70692	0.111775
Slc7a2	-0.80905	0.112193
Gm8000	-6.50449	0.112307
Cldn9	-6.89532	0.112629
Myo1c	-0.365693	0.113018
Casp2	-0.774167	0.113236
Gm10801	-1.87218	0.114215
Flnb	-0.300772	0.114383
Ttyh2	-0.514003	0.115277
Chst11	-0.360599	0.115402
Cst3	-0.543261	0.116008
Syvn1	-0.856882	0.116101
Gm13126	-6.52533	0.116747
Dlx2	-5.70691	0.116747
Kif20a	-4.60257	0.117689
Cd300a	-5.6272	0.117721
Stxbp2	-1.99595	0.117721
Msi2	-0.439535	0.118039
Dnph1	-6.50416	0.118681
Tmem134	-1.0856	0.118833
Zc3h12c	-0.826854	0.118887
Clip3	-0.666715	0.119495
Gja1	-0.466077	0.120502
4930562C15Rik	-7.76714	0.120504
Adgrl1	-0.595747	0.120504
Impdh1	-0.345867	0.120594
Itpkb	-0.255277	0.120715
Myom2	-6.43036	0.120951
Gm17146	-6.42343	0.121055
Slc12a6	-0.450155	0.121062
Grap2	-6.00719	0.121288
Sin3a	-0.37011	0.121288
Agpat3	-0.47078	0.121316
Hectd4	-0.435889	0.121426
Lancl2	-0.961529	0.121589
Rps6ka3	-0.53926	0.121589
Adra1b	-4.0879	0.122105
Igsf21	-3.023	0.122105
Rlbp1	-2.24595	0.122105
Htt	-0.417117	0.122105
Emx1	-4.63354	0.122205
Gm9817	-6.02568	0.122536
Rnf170-ps	-4.0854	0.122624
Clasp2	-0.356146	0.122894
Sh2b3	-0.491554	0.123543
Gm5846	-3.02654	0.123764
Brip1	-6.4318	0.12398
Dok5	-3.61233	0.12398
Plekhb1	-0.879713	0.12398
Abhd4	-0.538312	0.12398
Medag	-5.62936	0.124296
Nedd4	-0.193554	0.124319
Gm43684	-5.98459	0.124341
Notch2	-0.577736	0.124341
Sec22c	-1.05027	0.124513
Dtna	-0.657174	0.124513
Phospho1	-2.75149	0.124615
Gm35835	-6.03085	0.124702
AU019990	-5.69003	0.125276
Cx3cl1	-0.606112	0.125485
Slc22a5	-1.05453	0.125711
Slc7a1	-0.395092	0.125931
Adam8	-6.4617	0.126424
Gtf2ird1	-0.427111	0.126424
Pank3	-0.516446	0.126472
Oip5os1	-0.320645	0.126533
Snx19	-0.406212	0.126545
Ets1	-0.34239	0.127089
Aatk	-0.773019	0.127401
Gm7695	-6.36976	0.12744
Zfand3	-0.392369	0.127632
Gm43391	-5.99051	0.127945
Fam53b	-0.845092	0.128002
Gm7628	-2.47113	0.128321
Mob1a	-0.448076	0.128469
Slc7a5	-0.409475	0.128522
Kirrel3	-1.83016	0.128543
Fam210b	-0.930848	0.128561
Rhog	-0.761062	0.129473
Zfp280c	-0.960264	0.130091
Brk1	-0.690263	0.130307
Foxf2	-0.490652	0.130687
Gcnt3	-5.99344	0.131856
Gm33366	-6.35019	0.13215
Gpld1	-1.14945	0.132162
Prrc2a	-0.249053	0.1325
Cox7a2l	-0.834467	0.13271
2810029C07Rik	-3.3326	0.133014
Vangl2	-0.633467	0.133014
Smad4	-0.39096	0.133014
Cmtm6	-0.469049	0.133403
Taok1	-0.245461	0.133475
Gm21738	-1.71429	0.133486
Golph3	-0.572614	0.134047
Klhl24	-0.368444	0.13517
Kcnf1	-3.16749	0.135763
Nup153	-0.690473	0.135974
Cxcl12	-0.413584	0.135974
Kdelr1	-0.712224	0.136351
Trak2	-0.478752	0.136351
Cfap52	-5.20853	0.137069
Ocrl	-0.703892	0.137069
Nrep	-0.679678	0.138183
Adgrd1	-4.39806	0.138641
Epg5	-0.681041	0.138641
Irf2bpl	-0.46997	0.138641
Bicral	-0.606631	0.138888
Acer2	-0.653426	0.139422
4930444A19Rik	-6.32684	0.139528
Gm31544	-1.22028	0.139528
Msrb3	-0.37858	0.139528
Slc12a8	-4.20291	0.139791
Psat1	-1.22834	0.139791
Ap1g1	-0.422579	0.140119
Nfix	-0.407574	0.140311
Gaa	-0.4732	0.140454
Tmem229b-ps	-6.32067	0.140634
Mindy2	-0.400477	0.140701
Gm34934	-5.87851	0.140977
Ap2a1	-0.483742	0.141309
Mboat2	-0.817257	0.141382
Tgfbr1	-0.670778	0.141382
Gabrb1	-0.901582	0.141928
Gpm6a	-0.741547	0.142494
Rorb	-0.97486	0.142624
Cited4	-2.45354	0.142928
Gm2a	-0.527562	0.142928
4933427E11Rik	-6.26199	0.142972
Slc27a6	-1.87414	0.143074
Krt12	-5.47391	0.143158
Rn7s2	-1.15855	0.143386
Tgfbr3l	-5.8886	0.14341
Mug-ps1	-6.26078	0.143424
Gm10420	-3.1361	0.14352
Pbld2	-5.91079	0.144362
Gm43051	-5.86744	0.144362
Gm11168	-1.85271	0.144362
Relch	-0.673878	0.144362
Btbd7	-0.268247	0.144503
Gm45437	-6.25763	0.144734
Akt2	-0.680805	0.144734
Trim17	-4.62312	0.145231
St6galnac6	-0.806979	0.145231
Cxcl14	-0.813463	0.145901
Pias1	-0.436188	0.145965
Zmiz1	-0.287951	0.146341
Tollip	-0.481444	0.146456
Gm28800	-5.86881	0.146731
Gm15753	-3.79979	0.147703
Ebf1	-0.371603	0.147703
Map4k2	-0.336892	0.147703
Gm44331	-5.64367	0.148013
A730020M07Rik	-6.23057	0.148743
Lratd2	-0.870999	0.148743
Wdr82	-0.367944	0.149522
Gm46378	-6.09751	0.149581
Gm43625	-6.67097	0.149697
Gm37154	-4.61642	0.149739
Vmn2r69	-6.26547	0.149784
Gm15190	-5.43511	0.149784
Irak2	-0.688337	0.149889
Zfp133-ps	-5.86941	0.149912
Jmy	-0.300728	0.150821
Adgrl4	-0.291024	0.150912
Gm11425	-4.26731	0.150996
Hivep1	-0.367759	0.150996
Mapk8ip2	-1.11892	0.151063
Irak1	-0.366332	0.151102
Sntb2	-0.552508	0.15121
Nubp2	-1.25964	0.151389
Frk	-2.08212	0.15158
Btnl10	-6.62252	0.153092
Lipg	-4.98949	0.153095
Ppp1r15b	-0.576451	0.154037
Esyt3	-6.22812	0.154037
9330111N05Rik	-5.41478	0.154259
Ahcyl2	-0.501795	0.154307
Perm1	-6.17448	0.1553
Rps3a2	-2.78443	0.1553
Slc27a1	-0.81327	0.1553
Sec23a	-0.661353	0.155409
Ghdc	-1.08413	0.155558
Col6a4	-5.29318	0.155597
Prickle2	-0.590879	0.155597
Nipal3	-0.473105	0.155597
Gm10790	-5.43835	0.155961
Pygb	-0.488902	0.156658
Nhsl1	-0.320877	0.156695
Myo15b	-5.49601	0.156916
Crkl	-0.514473	0.158849
Cdk16	-0.431589	0.1589
Lsp1	-3.43466	0.159054
Psrc1	-3.71025	0.15934
Gucy1a2	-0.72021	0.159498
Rnf217	-1.15666	0.15993
Dynlt1c	-3.35178	0.160119
Gm44661	-6.19104	0.160223
Krt20	-5.438	0.161325
Oaz2	-0.467596	0.162068
Rbm6-ps1	-1.73209	0.162952
Ddx4	-5.77975	0.163497
Cox6a1	-0.748086	0.163593
Olfr1489	-5.56017	0.164495
Slc26a6	-2.4116	0.164495
Pear1	-0.413322	0.164689
Gm38071	-5.01984	0.166343
Phc1	-0.402263	0.166641
1700037C18Rik	-3.7758	0.167079
Ap2m1-ps	-1.15532	0.167249
Ptprz1	-0.722089	0.167249
Tom1l2	-0.331946	0.167964
Irf2bp2	-0.489531	0.168477
Gm8430	-2.24817	0.169712
Rhof	-2.82627	0.169868
Csdc2	-0.814985	0.169917
Rras	-0.51397	0.170067
Gm10505	-6.14701	0.170721
Abca12	-6.12775	0.17075
Tbc1d16	-0.604813	0.171139
Plxdc2	-0.55223	0.171139
B230219D22Rik	-0.37269	0.171139
Ankrd50	-0.353325	0.171139
Gm48692	-3.50217	0.171154
Hpcal4	-0.691671	0.17176
C030005K06Rik	-4.11602	0.17229
Inf2	-0.343377	0.172304
Fcgr3	-3.56298	0.172921
Akap11	-0.289284	0.173678
Phc2	-0.397609	0.174718
Dennd1b	-0.712406	0.175008
Gm3912	-6.53814	0.175347
Sfmbt2	-2.9601	0.175602
Gm16025	-2.60164	0.175695
Pde8b	-0.376084	0.175695
Fbxw8	-0.650332	0.176183
Mef2d	-0.33326	0.176183
Gm15819	-4.95487	0.176563
Gm43395	-6.49148	0.177174
Gm43054	-5.56041	0.177174
Gm11639	-6.06604	0.177655
Dcc	-1.89964	0.177655
Slc25a22	-1.06719	0.177655
Fbxl14	-0.552395	0.177655
Nbeal2	-0.527832	0.177793
Sult1d1	-5.37721	0.178026
Slc13a5	-1.86349	0.178659
Gm36380	-6.47326	0.178674
Vcpip1	-0.385329	0.178915
Pogz	-0.504393	0.179135
Ccdc38	-6.08236	0.179322
Efs	-2.9848	0.179903
Timp4	-1.16043	0.179903
Acot11	-0.869164	0.179903
Limd1	-0.499736	0.179903
Gbe1	-0.468905	0.179903
Ssh1	-0.492844	0.180965
Capn15	-0.636285	0.181337
Rac1	-0.260979	0.181433
Map2k6	-1.0237	0.181851
Dock1	-0.223392	0.1822
Olfr750	-6.10907	0.182366
Gm15626	-6.05605	0.182366
Gm2862	-5.51461	0.182405
Gm36128	-5.4248	0.182405
Chml	-0.803876	0.182505
Creb3l2	-0.389197	0.182505
Adcy8	-1.79008	0.183295
Klf13	-0.287503	0.183582
Gm2415	-2.01558	0.18371
Qser1	-0.324791	0.18371
Sypl	-0.553928	0.184925
Pkhd1	-6.03178	0.185043
Rpp40	-3.48195	0.18543
Ccdc92b	-1.72747	0.185467
Ccny	-0.291806	0.186093
Gbp8	-4.01031	0.1864
S100pbp	-0.733793	0.1864
Plekha3	-0.704549	0.1864
Spred1	-0.530413	0.1864
Sparc	-0.382426	0.1864
Ap2a2	-0.306199	0.186787
Rbm44	-6.01194	0.186923
Lbh	-0.5117	0.186923
Dmwd	-0.59151	0.187141
Rps27a-ps2	-3.05357	0.187346
Kat7	-0.476733	0.187346
Nckap5los	-6.03946	0.187648
Slmap	-0.325346	0.187682
Fam180a	-6.03871	0.187684
Pcsk4	-5.99664	0.18806
Zfp36l1	-0.37726	0.188159
Prpf8	-0.255232	0.188231
Ptprg	-0.215008	0.188231
Notch3	-0.472746	0.188332
S1pr1	-0.455088	0.188332
Ptbp1	-0.356778	0.188332
Pgm5	-0.456018	0.188405
Usp7	-0.254303	0.188432
Itgb8	-0.898477	0.188733
Mib1	-0.330316	0.188733
Eml1	-0.393102	0.18898
Gm7785	-3.6999	0.189157
Fads2	-0.728808	0.189157
Arhgap23	-0.313279	0.189304
Gm43072	-5.61161	0.189523
Sgk1	-0.682258	0.189524
Nynrin	-0.611254	0.189524
Eci1	-1.04983	0.189698
Spata5l1	-1.77485	0.190456
Clcnkb	-6.40221	0.190617
Nrarp	-0.852651	0.190617
Ckb	-0.620048	0.190617
Pnpla8	-0.405372	0.190617
Ptprk	-0.392506	0.190617
Dennd4c	-0.386544	0.190617
Sema6a	-0.240873	0.190617
Pikfyve	-0.405136	0.190747
Tmem245	-0.503586	0.190968
Eif4h	-0.357374	0.190968
D030062O11Rik	-5.62399	0.191118
Ccdc158	-4.16821	0.192504
Gm25813	-2.3776	0.192504
Elovl2	-2.04551	0.192504
Nbl1	-0.706818	0.192504
Lama5	-0.329974	0.192504
Gm15929	-6.38434	0.193056
Cpe	-0.536772	0.1934
Gm13066	-6.01607	0.193798
Mvb12b	-0.453503	0.194685
Rab5c	-0.596984	0.195072
Jam2	-0.351598	0.195081
Dip2c	-0.318207	0.195432
Srd5a1	-3.26627	0.195579
Npc1l1	-5.92343	0.195727
Ptchd4	-2.48247	0.19633
Ripor1	-0.306535	0.196677
Slc27a2	-5.9774	0.19679
Gm9844	-1.01753	0.197176
Sardh	-0.9421	0.19735
Ago1	-0.380968	0.198153
Susd6	-0.508251	0.198753
Sox1	-1.55887	0.198911
Nomo1	-0.338503	0.198911
Nf1	-0.347161	0.199149
Cdc42ep1	-0.535888	0.19939
9130002K18Rik	-4.10429	0.200244
Napepld	-0.940798	0.200966
Rtkn2	-3.50512	0.201005
Rad9b	-2.72292	0.202255
Mast3	-0.629189	0.202371
Actr3b	-1.5943	0.202904
Lcat	-1.38101	0.203249
Cox16	-4.92121	0.203331
Slc15a1	-5.92143	0.203691
Gm16066	-5.55447	0.203691
Med22	-0.552509	0.203691
Nampt	-0.360658	0.203691
A630072L19Rik	-5.94156	0.204769
Gm43774	-5.50068	0.205594
Gm2962	-2.06133	0.205594
Olfr1394	-5.91069	0.206242
Grina	-0.47234	0.206242
Lnpep	-0.321177	0.206242
Aldoa	-0.244893	0.206242
Camk2n2	-1.3613	0.206248
Ctsw	-3.43483	0.206401
Psd3	-0.415171	0.206401
Syt6	-5.51514	0.206404
Gtf2a1	-0.345838	0.207178
Serinc3	-0.57516	0.207309
Cds2	-0.276833	0.207613
Gm48655	-4.91319	0.207641
Dlx6os1	-2.23141	0.207641
Klf12	-0.397662	0.207641
9430021M05Rik	-5.91811	0.207843
Castor2	-0.841073	0.207843
Cdh2	-0.427749	0.208159
Gm18562	-5.37983	0.208301
Rasef	-5.89447	0.209146
Gm44417	-5.89122	0.209506
Vmn2r28	-5.8964	0.20956
Scmh1	-0.553566	0.209899
Gm18180	-3.4076	0.210529
Ripk3	-3.60182	0.210865
Rnf11	-0.460114	0.210912
Tfdp2	-0.437697	0.211062
Mcc	-0.200377	0.211062
Lat2	-5.8466	0.211774
Vmn1r9	-6.26861	0.212204
Nr3c2	-0.479785	0.212204
Adgre1	-3.97284	0.212701
Gm28661	-1.29187	0.212918
Cerk	-0.761959	0.212918
Mapk8ip1	-0.657193	0.213162
Fgr	-5.70138	0.213933
Gm10800	-1.41745	0.213933
Hand2os1	-5.54285	0.214082
Olfr77	-5.08187	0.215182
4933430I17Rik	-5.79555	0.21598
Ntsr1	-5.37024	0.21598
Fan1	-1.04182	0.216312
Fzd2	-2.16079	0.216419
Fsbp	-4.01139	0.216482
Tab1	-0.881826	0.216482
Adam28	-5.86739	0.216526
Gm42659	-4.03302	0.216614
Rhbdf2	-0.530949	0.216614
Heyl	-0.614048	0.216822
Mroh8	-5.45137	0.217372
Hilpda	-2.30435	0.217546
Sec24b	-0.3417	0.217546
Gm29093	-2.9438	0.217944
Gm38416	-6.25053	0.218944
Scg3	-0.572644	0.219494
Parp9	-0.497955	0.219494
Cbx5	-0.290636	0.219494
Gm6665	-3.40142	0.219913
Ddr2	-0.544264	0.219934
Pald1	-0.394871	0.220011
Gpr183	-5.40854	0.220417
Muc3	-5.49823	0.22089
Fgf11	-1.69043	0.221141
Ski	-0.282242	0.222469
Gsto2	-5.07032	0.223244
Slc25a29	-2.53197	0.2235
Six3os1	-4.96985	0.2237
Gm43488	-6.21966	0.22388
Spock2	-0.2195	0.224092
Grcc10	-2.62276	0.224624
Prex1	-0.366628	0.224741
Pcdhac1	-5.44106	0.225095
Abcc3	-3.47692	0.225095
Gm5855	-1.84021	0.22561
Urb1	-0.796154	0.22564
Lca5l	-3.85965	0.225699
Traf3	-0.476102	0.225812
Cd53	-5.05366	0.225883
Rgs9	-2.53895	0.225883
Garem2	-1.65499	0.225883
Got1	-0.910692	0.225883
Smpd1	-0.565461	0.225883
A430072C10Rik	-5.76674	0.226838
Gm6560	-1.467	0.227106
Ctso	-0.460462	0.227106
Fbrs	-0.356617	0.227106
Syt9	-5.4019	0.227228
Ankrd13c	-0.474206	0.228243
Sfxn1	-0.741655	0.228421
Ephb3	-1.89778	0.229176
Ccr9	-3.67027	0.229764
Nisch	-0.219211	0.229795
Atp6ap1l	-5.82136	0.229839
Zfp446	-1.36922	0.229839
Pik3c2a	-0.325721	0.229862
Ugt8a	-4.15691	0.230006
Zcchc14	-0.261641	0.230014
Itln1	-5.14731	0.230209
Celrr	-3.62708	0.230788
Nkiras2	-0.876197	0.230788
Cers1	-2.52359	0.231295
Akr1c19	-4.67147	0.231848
Plpp4	-6.19242	0.231905
Synpo2l	-6.16208	0.231944
Cntfr	-1.03893	0.232175
Gm38342	-5.78005	0.23224
Gm4353	-3.59485	0.23224
Slc38a3	-0.335545	0.232754
Itgax	-4.9564	0.232891
Gucy1b1	-0.489853	0.232891
Gm47205	-5.34828	0.233084
Ppp6r2	-0.418894	0.233174
Gm45187	-6.16785	0.233202
Dlc1	-0.25137	0.233303
Prkar2a	-0.402003	0.233651
Nat8f5	-5.33826	0.234985
Rnase1	-4.1385	0.235202
Terb1	-5.36211	0.235361
Gm37120	-6.52413	0.23602
Il1rn	-5.75453	0.23602
Trnp1	-1.21775	0.236276
Ablim1	-0.191909	0.236316
Dynlt1-ps1	-1.99008	0.237023
Wasf1	-0.944374	0.237023
Ttc28	-0.34583	0.237023
Wdr26	-0.209618	0.237023
Scn7a	-4.67194	0.23739
Ldb3	-2.71818	0.23739
Mapk9	-0.458221	0.237774
Arl8a	-0.560794	0.239142
Cideb	-3.36841	0.239588
Gm6142	-2.66471	0.240584
Gm10226	-2.9783	0.241784
Tmem109	-0.407567	0.241784
Med25	-0.56335	0.242601
Dock6	-0.25814	0.242601
Gm49785	-5.68467	0.242724
Gm26588	-2.91288	0.242724
Fam234b	-0.828285	0.242724
Cacng8	-1.55143	0.242902
Adcy2	-0.935938	0.242902
Rc3h1	-0.266395	0.242902
Cobll1	-0.257056	0.242902
Pitpnm2os2	-6.14312	0.242959
Hps4	-1.32285	0.242959
Zfp266	-0.55558	0.242999
Olfr394	-4.89123	0.24361
Ryr1	-1.9474	0.243642
Kank4	-0.487824	0.243642
Klf3	-0.403517	0.243642
Gm15513	-3.91811	0.243762
Pla2g2c	-6.10032	0.244369
Cpped1	-0.707869	0.244408
Gm43874	-6.12652	0.24476
Gm26461	-1.92662	0.24476
Fam221b	-4.86487	0.244973
Lyl1	-1.59399	0.245126
Gm36595	-4.68084	0.24517
Fem1a	-0.550362	0.245238
Rubcn	-0.530085	0.246651
Ephx4	-2.53763	0.247039
Piezo1	-0.298051	0.247858
Topaz1	-6.12093	0.248086
Klhdc3	-0.650464	0.248086
Nbeal1	-0.291584	0.248086
Kremen1	-0.452074	0.249215
Cul7	-0.407893	0.249317
Pcdhgc5	-1.31948	0.249334
Rasgrp3	-0.28405	0.249955
Pltp	-0.322368	0.250177
Slc25a51	-0.515351	0.250189
Gsdma3	-5.16105	0.250283
Tmprss2	-4.99197	0.250977
4930518I15Rik	-4.58441	0.251089
Lancl1	-0.970819	0.251424
Gm27201	-6.06227	0.251817
Gm38300	-3.25493	0.25255
Rpl18-ps1	-1.91421	0.252581
Knstrn	-3.43173	0.253224
Cemip2	-0.628377	0.253224
Lims2	-0.421379	0.253224
Gm43294	-5.6905	0.253488
9330121J05Rik	-5.28286	0.253488
Mir9-1	-5.56212	0.254355
Gm22951	-3.42931	0.254355
Ppbp	-2.42449	0.254355
Tmem181c-ps	-4.31914	0.255751
Slc4a1	-2.47615	0.255914
Trp53bp2	-0.485171	0.256728
Ube2r2	-0.33358	0.257184
Cbfa2t2	-0.540149	0.257595
Zfp366	-0.284129	0.257969
Gm11532	-5.61041	0.257997
Gm44835	-4.26694	0.257997
Usp38	-0.684071	0.257997
Ppip5k1	-0.52777	0.25801
Asah2	-0.939839	0.258188
Fem1b	-0.518314	0.258188
Pou2f1	-0.44383	0.258188
Ppm1f	-0.24622	0.258239
A530072M11Rik	-4.5617	0.259301
Trappc10	-0.497249	0.259401
Abl2	-0.401124	0.260202
Hdac5	-0.242998	0.260378
Ccnd1	-0.759897	0.261123
Diaph1	-0.277206	0.261209
Gm32444	-6.02227	0.261294
Cdca8	-3.83683	0.261294
Cant1	-0.62947	0.261294
Ctdsp1	-0.408248	0.261664
H60b	-6.31233	0.262152
Ptgfrn	-0.485314	0.262312
Gm44434	-3.00754	0.26406
Nudt21	-0.702042	0.264192
Gm12703	-6.00264	0.264919
Serpine2	-0.497585	0.264919
Ttc29	-5.56939	0.265261
2500002B13Rik	-4.01001	0.265261
Igf1	-2.63831	0.265261
Gm10132	-2.5374	0.265306
Zfp770	-0.903455	0.265306
Slc35f1	-1.61845	0.265855
Plekhb2	-0.644633	0.265855
Acox1	-0.272901	0.265855
Gm4804	-4.92325	0.266051
Mid2	-0.830544	0.266222
Zfp458	-1.56226	0.266249
Axdnd1	-5.20207	0.266632
Mmp14	-1.01412	0.266904
Gstm3	-4.51434	0.267654
Arhgdia	-0.287312	0.267654
Kcnd3	-1.15564	0.268528
Nol9	-0.665335	0.268528
Kif20b	-1.99729	0.268547
Nlrp1b	-4.80208	0.268614
Gm14425	-5.62852	0.269112
Gm37069	-3.59808	0.269495
Myrf	-1.66635	0.269717
Bmpr1a	-0.834683	0.269717
Frs2	-0.419103	0.269979
Rpl21-ps12	-2.53809	0.269995
Tstd1	-5.98263	0.269996
Myo3a	-5.59472	0.270221
Proser1	-0.720475	0.270521
Lrrtm3	-2.47638	0.270546
Dusp19	-1.8237	0.270811
Rpsa-ps10	-1.43966	0.270821
Adamts18	-3.95596	0.271885
Vmn1r77	-5.23765	0.273006
Mgat4a	-0.462882	0.273006
Gatad2b	-0.29124	0.27369
Btk	-5.96501	0.273793
Fzd7	-1.58741	0.273793
Sp7	-5.96406	0.274298
Ubn1	-0.34356	0.274396
Btbd3	-0.308405	0.274396
Gm49526	-5.18107	0.274633
Gm7645	-6.21572	0.274718
Rpl30-ps10	-4.78063	0.275192
Slc39a9	-0.5775	0.275264
Optc	-4.75606	0.275567
Kifc1	-4.14286	0.275897
Slc39a11	-1.66578	0.276223
Bcr	-0.301631	0.276223
Gm47459	-6.2039	0.276496
Aip	-0.556818	0.276588
Actr1b	-0.299408	0.277322
Fam221a	-3.25588	0.278132
Syde1	-0.428549	0.27817
Foxk1	-0.233364	0.278805
Rfx7	-0.351338	0.27895
Mapk14	-0.371503	0.279019
Otud6b	-0.424709	0.279321
Hacl1	-3.31594	0.279706
Gm12866	-5.58201	0.281236
Unc119b	-0.514317	0.281821
Klrk1	-6.16773	0.282054
Vmn2r14	-6.16482	0.282358
Gm24187	-0.72239	0.282457
Slc12a7	-0.468801	0.283651
Mapkapk3	-1.69874	0.283929
Trpm6	-0.659122	0.283929
Slc4a4	-0.554159	0.283937
Adgrl2	-0.263053	0.284234
Elk1	-0.620022	0.284594
Gm47447	-5.49927	0.285117
Gm20075	-1.85175	0.285263
Poglut1	-0.824545	0.285407
Gm43328	-2.18323	0.285783
Dnaaf5	-1.11239	0.285783
C2cd2	-0.4196	0.285783
Kctd10	-0.355382	0.286282
Bphl	-1.22134	0.286439
Gm22973	-3.47799	0.286987
Rbm15b	-0.277205	0.286987
A230005M16Rik	-5.92191	0.287168
Gm6705	-5.1635	0.287168
Aspm	-5.47288	0.287237
Steap3	-0.751964	0.287237
Scn11a	-5.90576	0.287523
Podxl	-0.260779	0.287523
Gm44321	-3.11397	0.287706
Il17rd	-0.473269	0.287706
Gm11400	-3.26675	0.288105
1110025M09Rik	-2.66823	0.288105
Tshz1	-0.299731	0.289007
Scarb1	-0.297494	0.289173
Cyp46a1	-1.44056	0.289447
Gm37499	-2.59199	0.290201
Cherp	-0.375578	0.291088
Abr	-0.242624	0.291145
Tbcel	-0.444302	0.291461
Ccdc60	-5.13143	0.291579
Vmn1r74	-5.89181	0.291595
Glis1	-5.5004	0.291595
Alg3	-1.60722	0.291595
Mavs	-0.912915	0.291595
Klhdc10	-0.406942	0.291595
Arih1	-0.354959	0.291595
A530076I17Rik	-5.49305	0.291941
Scn5a	-4.12606	0.29258
Sema3a	-2.62839	0.29258
Mfsd13a	-2.1673	0.293713
Sntg2	-5.14918	0.293764
Gm8210	-1.5727	0.293943
Gm17484	-5.44923	0.294804
Gm9616	-0.759763	0.294804
Clptm1	-0.341593	0.294804
Gm26822	-5.52241	0.294961
Gm49937	-5.07649	0.294961
Rap1gds1	-0.292042	0.294961
Gm7543	-1.3276	0.29576
Gm16153	-5.90047	0.296005
Gm19243	-5.49888	0.296005
Ctbp2	-0.432487	0.297042
Sox2	-1.0844	0.298606
Gm7902	-6.04031	0.298801
Traf4	-1.5579	0.299044
Opcml	-0.963992	0.299044
Sh2d3c	-0.523674	0.299044
Pax2	-5.86126	0.299522
Gm48653	-5.47761	0.299732
Gm16045	-5.88172	0.300277
Gm9182	-5.13196	0.300563
Krt1	-6.02248	0.300666
Npy6r	-5.86096	0.300666
Gm37955	-5.44934	0.300666
Lsamp	-0.496757	0.300666
Snora47	-4.37876	0.301576
Gm28915	-6.01854	0.301786
Cdk5r2	-0.716423	0.301994
Wnt2b	-5.87288	0.302006
Arhgap33	-0.863184	0.302006
Gm49774	-4.75026	0.302328
Mturn	-0.446144	0.302328
Gm23297	-2.84161	0.302365
Gnao1	-0.468071	0.302711
Pcbp1	-0.461515	0.302711
Pik3r4	-0.418486	0.302731
Cenpn	-3.90621	0.303439
Zfp213	-1.5183	0.30344
Gm47246	-3.6323	0.303793
Vmn1r6	-6.00241	0.303889
Smc1b	-6.00192	0.303889
Arid3b	-1.09762	0.303889
Csf2rb	-3.00059	0.30409
Cr2	-5.99905	0.30426
Isg20l2	-0.627419	0.30439
Gm48335	-5.84767	0.304451
Elmo2	-0.320006	0.304451
Adcy6	-0.318244	0.304451
Pptc7	-0.581527	0.304588
Cbarp	-0.928094	0.304593
Gng2	-0.802843	0.304593
Acaca	-0.456676	0.304683
Ppp2r1a	-0.327598	0.304704
Ctdnep1	-0.726347	0.305101
Ptp4a2	-0.269171	0.305129
Gm42503	-5.83407	0.305355
Soat1	-0.769606	0.305355
Ext2	-0.326578	0.305355
Cyp17a1	-5.98398	0.305501
4933406J09Rik	-5.98378	0.305501
Txn2	-0.425489	0.305501
1700123O21Rik	-5.98114	0.305629
Rpl10a-ps1	-1.68079	0.305682
Rin2	-0.319555	0.305682
Chst12	-1.50021	0.305694
Ppdpf	-1.11302	0.305694
mt-Co3	-1.32964	0.306259
4932416K20Rik	-5.97312	0.306367
Zfp462	-0.449588	0.306629
Smad5	-0.293918	0.307316
Pcbp4	-0.651224	0.307795
Gm12276	-5.38727	0.307811
Gm9347	-4.4491	0.309961
Zhx2	-0.380195	0.309961
Gm45246	-2.64576	0.31022
Phyhipl	-0.888934	0.310252
Gm28417	-5.33541	0.310483
Gm11992	-4.99443	0.310483
Gm43203	-4.04964	0.310483
Haus6	-0.83033	0.310483
Abca2	-0.354734	0.310562
Pde1c	-2.70862	0.310908
Uchl4	-2.93721	0.311093
Amer2	-0.64299	0.311093
Gm20715	-5.93826	0.311097
2900093K20Rik	-4.26705	0.311336
Gm13453	-2.16135	0.311336
Insig2	-0.813157	0.311336
C1galt1	-0.584758	0.311436
Phyh	-0.906504	0.311461
Slc39a10	-0.261403	0.311791
Olfr963	-5.92794	0.312187
Pcdha2	-5.9271	0.312187
Sertad2	-0.347898	0.312187
Gm15722	-5.81455	0.312408
Fam131b	-1.06686	0.312435
Sgsh	-0.749688	0.312637
Vmn1r43	-5.78827	0.313146
Tmem74b	-5.36666	0.313146
Gm37673	-3.37004	0.313146
Gm23639	-1.55657	0.313146
Epop	-1.55629	0.313146
Zbtb22	-0.647173	0.313146
Tmem170b	-0.540404	0.313146
Man1b1	-0.329978	0.313146
Mxd4	-0.273922	0.313146
Gm42616	-5.79556	0.313483
Abca4	-1.5201	0.313483
Klf16	-0.857372	0.313891
Rangrf	-4.62939	0.313956
Gm29216	-1.09142	0.314364
Fgfrl1	-0.687453	0.314364
Cd22	-5.9029	0.314856
Cnksr3	-0.840786	0.314856
Notch4	-0.253046	0.314856
D630033O11Rik	-5.78403	0.315176
Tnfsf13os	-5.89842	0.315213
Aldh3b2	-5.8013	0.315213
Mir5106	-5.77782	0.315213
Themis2	-5.07255	0.315213
Pycard	-3.05271	0.315213
Fancm	-1.16002	0.315213
Igdcc4	-0.796858	0.315213
Rab1b	-0.384656	0.315213
Alox12b	-5.89465	0.315368
6330549D23Rik	-2.59235	0.315368
Sorcs2	-0.995304	0.315368
Acsl6	-0.554408	0.315368
Olfr2	-5.35067	0.315604
Dact3	-0.866962	0.315604
Baalc	-0.635685	0.315604
Gm45877	-5.77375	0.315849
Gm37578	-4.91446	0.315849
Gbp11	-4.28384	0.315849
Smpdl3b	-4.24162	0.315849
Erbin	-0.236434	0.316239
Cntn1	-0.675143	0.316585
Olfr668	-5.87825	0.317145
Pappa2	-5.6799	0.317203
Fam181b	-0.621265	0.317203
Gm5075	-3.48018	0.317285
Dym	-0.78051	0.318275
Gm23094	-5.86955	0.318618
Gm25363	-5.86673	0.318989
Tmem19	-1.03378	0.318989
Gm15503	-5.86343	0.319693
Usp43	-0.986456	0.319914
Gm37894	-5.75437	0.320018
Sec14l4	-5.13019	0.320018
Cacna2d4	-3.7731	0.320018
Gm9517	-1.65044	0.320018
Dusp3	-0.283438	0.320018
Tiam1	-0.251088	0.320018
Gm36501	-5.85437	0.32038
Surf4	-0.514444	0.321068
Gm47794	-5.84762	0.321424
Gm18643	-5.76025	0.321424
Gm2651	-5.75354	0.321424
Adam9	-0.489999	0.321424
Rexo1	-0.383847	0.321424
Dexi	-1.26227	0.3216
Focad	-0.567981	0.322573
Ppp4r1	-0.358655	0.322762
Hs3st3b1	-2.69538	0.322962
Itk	-5.69982	0.322998
Gm26796	-4.72224	0.32301
Gm42514	-4.15774	0.323414
Gm43606	-3.6863	0.323414
mt-Ti	-3.51057	0.323677
Ube2h	-0.357709	0.323677
Gm20387	-4.90675	0.323996
Gm38477	-5.82537	0.324083
Vmn2r4	-5.73797	0.324083
Pmepa1	-0.480161	0.324083
Csf2ra	-1.7427	0.324209
Gjb6	-1.0122	0.324209
Rnu5g	-4.68941	0.324341
Gm8524	-3.43175	0.325018
Mpdz	-0.386849	0.325228
Frmd7	-5.32767	0.325366
Furin	-0.299456	0.325366
Bhlhe41	-0.856853	0.326016
Tmc5	-4.88398	0.326695
Gm35823	-5.8073	0.326862
Gm8203	-2.28572	0.326959
4833439L19Rik	-0.329389	0.327554
Gm43185	-5.71648	0.327607
Nek7	-0.332789	0.327607
Gm49064	-4.32821	0.328032
Pla2g4c-ps	-5.36117	0.32839
Gm44953	-5.70572	0.328517
Cyp4a14	-5.79461	0.328535
Vegfd	-2.38346	0.328549
Chsy1	-0.630736	0.32921
Tmem81	-1.62437	0.329444
Emc1	-0.427838	0.329764
Dtx3	-0.645925	0.329802
Csf2rb2	-2.39218	0.330026
Gm43654	-3.37882	0.330117
Dnase1l2	-5.66245	0.330212
Gm10718	-1.77305	0.330212
Aldh6a1	-0.557462	0.330212
Anks6	-1.15222	0.330573
Seh1l	-0.459558	0.331232
1110035H17Rik	-3.47949	0.33168
Zbtb42	-1.09693	0.332084
4833422M21Rik	-4.92492	0.332462
Nrsn1	-0.943812	0.332462
Phka1	-0.472225	0.332462
Tmem198	-2.04482	0.333036
Slc7a4	-2.8986	0.333703
Lrrc14	-1.05825	0.333703
Btbd1	-0.364097	0.334122
Zfp92	-5.27717	0.334394
Isoc1	-0.564315	0.334448
Gm13668	-5.74849	0.334519
Gm45380	-2.25278	0.334519
2810407A14Rik	-4.31251	0.334625
Kmt5c	-0.84108	0.334625
Ppp1r10	-0.435698	0.334625
Stox2	-0.430197	0.334625
Gm49867	-5.26025	0.334829
Rab6b	-0.57061	0.334829
AI854703	-2.30288	0.334852
Mfsd2b	-4.29952	0.334877
Tsku	-2.94293	0.335055
Chp1	-0.418835	0.335055
Gm45623	-4.96341	0.335071
Gm37844	-1.97791	0.335096
Mau2	-0.463355	0.335194
6530413G14Rik	-5.73671	0.335222
Gm10327	-2.54211	0.335606
L2hgdh	-1.81798	0.335606
Shank1	-0.464217	0.335606
Ttc7b	-0.239936	0.335816
Gm17641	-5.72465	0.336532
Gm42589	-4.54557	0.336532
Gm21811	-1.65203	0.336532
Rab7	-0.286369	0.336532
Sos1	-0.28177	0.336532
Mllt10	-0.404345	0.337828
Ppp1r36	-4.19785	0.338096
Gm5086	-4.47873	0.338177
Pigs	-0.80752	0.338177
Btbd16	-3.80942	0.338239
9530062K07Rik	-5.71381	0.33849
9130213A22Rik	-5.61326	0.340149
Gm48069	-3.7029	0.34075
Gm26244	-1.82365	0.34075
Gm37062	-4.91017	0.340936
Hhat	-2.77453	0.340936
Efnb1	-0.624892	0.340936
Tmtc2	-0.33305	0.340936
Ddah1	-0.435763	0.341473
Gm16172	-5.69447	0.341577
4930505A04Rik	-5.69349	0.341577
Tubb2a-ps2	-1.8521	0.341577
Polr3c	-0.614041	0.341577
Esrrb	-3.73872	0.341606
Kirrel2	-1.73875	0.341606
Cldn6	-5.6896	0.341891
Vmn1r90	-5.20815	0.341891
Impg2	-4.55913	0.341891
Tfcp2l1	-1.76782	0.341891
Epn2	-0.294381	0.341891
St6galnac5	-1.01016	0.34225
4932414J04Rik	-5.68347	0.342365
Gm37762	-5.68203	0.342365
Gm21370	-1.69732	0.342365
Tox	-1.67941	0.342365
Gm12439	-5.68092	0.342439
Gm47016	-5.6767	0.342721
Pld3	-0.491126	0.34288
Mm2pr	-5.67624	0.343129
Gm18706	-5.66313	0.343129
Gm10652	-5.67492	0.343153
Gm13033	-2.18809	0.343153
1700003E16Rik	-1.93154	0.343153
Bcl2l2	-0.479988	0.343153
Arf3	-0.30979	0.343227
Dcaf12	-0.365672	0.343271
Polr2m	-0.266573	0.343271
Gm9917	-0.799452	0.344196
Ngfr	-4.89099	0.344682
Abcd2	-1.15462	0.345202
Ap2b1	-0.269028	0.345202
Pcnx3	-0.396021	0.345434
Cox20b	-5.12907	0.345582
Igsf11	-1.07436	0.345657
Aco1	-0.574616	0.345659
Btbd18	-5.6553	0.345834
Gm42763	-5.25126	0.345834
Wbp2	-0.384695	0.345834
Cramp1l	-0.351738	0.345834
Arfgef2	-0.327742	0.345834
Gm45470	-4.7339	0.345928
D030034A15Rik	-1.90377	0.346483
Tmem42	-2.06857	0.346517
Mpv17l	-1.12042	0.346539
Alkbh5	-0.247014	0.3467
Gm42847	-5.21463	0.347096
Gm6210	-1.78016	0.347582
Igf2os	-5.22254	0.34803
Peak1	-0.247885	0.34803
Nhsl2	-0.322938	0.348294
Rpl31-ps11	-2.45199	0.348787
Eno4	-5.63381	0.349085
Fancc	-1.30178	0.349085
Agtr2	-5.6327	0.349177
2810459M11Rik	-1.84335	0.349177
Ttc5	-0.727936	0.349548
Gm7285	-3.25086	0.349576
Acad12	-1.31916	0.349576
Dr1	-0.336286	0.349576
Aktip	-0.425384	0.350119
Zpbp2	-4.68647	0.350314
Tmem123	-0.323738	0.350694
Cdh5	-0.20575	0.350858
Fam187b	-2.64301	0.351243
Gm5844	-1.42937	0.351736
Gm29927	-5.23826	0.351824
Fcrlb	-5.61377	0.35205
Tgm5	-5.6136	0.35205
Gm12679	-5.61037	0.352698
Reg3g	-5.60975	0.352698
Gm14835	-5.60917	0.352698
Uba1	-0.269287	0.352698
Sgo1	-5.60743	0.352778
Gm27030	-5.60698	0.352789
Zic2	-0.371797	0.352877
Dnah10	-2.24699	0.353133
Mrtfb	-0.198539	0.353461
Gpr63	-3.1668	0.353572
Gm33677	-5.60111	0.35358
C730045M19Rik	-5.21882	0.35358
Bmpr1b	-1.02266	0.353673
Nlrp10	-5.2178	0.354132
Gm29458	-5.08837	0.354132
Ugt2b34	-4.86371	0.354132
Gm37277	-2.886	0.354132
Gm38317	-2.45997	0.354132
Gm16425	-1.89533	0.354132
Hmgb1-ps2	-1.5769	0.354132
Wbp1l	-0.486868	0.354132
Pik3r3	-0.420736	0.354132
Foxo4	-0.367241	0.354132
Clic4	-0.264428	0.354132
Slc31a1	-0.301482	0.35421
Gprin1	-0.930618	0.354221
Acox3	-0.576024	0.354221
Smcr8	-0.528392	0.354221
Gm20234	-5.58288	0.354973
Necab2	-1.8152	0.354973
Gm15895	-5.58165	0.354995
Hmcn2	-3.04359	0.354995
D1Ertd622e	-0.692885	0.354995
Vkorc1l1	-0.44604	0.354995
Hsf5	-5.57837	0.355262
Zdhhc8	-0.375309	0.355262
Tab2	-0.259762	0.355262
Gm28379	-5.57668	0.355319
Lyrm4	-1.58436	0.355319
Frmd8	-0.697359	0.355319
Rfc5	-1.46258	0.355356
Gm6992	-2.88383	0.355478
H2bc21	-1.29352	0.355762
Tet1	-0.726039	0.355762
Mamld1	-0.501204	0.355762
Gm48166	-5.56953	0.355925
Gm42919	-5.56874	0.355925
Gnptab	-0.549283	0.355925
Ttbk2	-0.476338	0.355925
Tle3	-0.329139	0.355925
Fyb2	-3.86397	0.355995
Wdr7	-0.322398	0.355995
Gm4874	-5.56573	0.356082
Slc47a1	-4.77052	0.356461
Il10ra	-3.05803	0.356461
Gid4	-0.428317	0.356461
Gm37115	-2.19359	0.356516
Tsc2	-0.25686	0.356745
Gm47113	-5.21692	0.356752
Stard8	-0.404913	0.358134
Sppl2a	-0.340365	0.358134
Acot8	-1.70803	0.358594
Hsbp1l1	-5.54846	0.3589
Lsm12	-0.550522	0.3589
Rmnd5a	-0.294696	0.35944
Asphd1	-3.56647	0.359826
Lamc1	-0.251931	0.35992
Hs3st2	-3.11782	0.360417
Fastkd2	-1.44435	0.360417
Spred3	-0.975809	0.360417
Fbxl16	-0.450627	0.360417
Gm29125	-5.51317	0.36057
Gm36839	-5.53449	0.360841
Iqca1l	-5.22412	0.360841
Zwilch	-3.55499	0.360841
Atg2a	-0.443951	0.360841
Arsj	-5.53062	0.361191
Gm10463	-5.52877	0.361235
Wdr72	-5.52732	0.361235
Ppp1r26	-1.35789	0.361235
Cyp2j9	-0.842448	0.361235
Gabarap	-0.459075	0.361235
Nup214	-0.322224	0.361235
Gm18029	-5.52172	0.36203
Gm25410	-5.51938	0.36203
Gm8228	-1.48147	0.36203
Strip1	-0.360891	0.36203
Myo1d	-0.352939	0.36203
Zfp236	-0.322579	0.36203
Man1c1	-0.366649	0.362191
Vmn2r25	-5.5142	0.362336
Gm15477	-5.5132	0.362336
Gm28186	-5.51281	0.362336
Six2	-5.50978	0.362336
Gm24401	-4.56836	0.362336
Vmn2r53	-3.58912	0.362336
Gm37689	-2.71791	0.362336
Gm15975	-2.26017	0.362336
Chil1	-1.41307	0.362336
Acad11	-0.639017	0.362336
Uhrf1bp1	-0.562727	0.362336
Gmfb	-0.5549	0.362336
Rab31	-0.473799	0.362336
Echs1	-0.665345	0.362898
Gm46409	-5.50588	0.362922
Bcas3	-0.389561	0.362922
Gse1	-0.278638	0.362922
Me1	-0.773548	0.362982
Gm15721	-5.50315	0.363151
Arhgef39	-5.5028	0.363151
Snx25	-0.834967	0.363151
4931406B18Rik	-5.50168	0.363156
Glmp	-0.491565	0.363156
Megf9	-0.438583	0.363223
Gm9930	-5.13027	0.363433
Samd4	-0.534176	0.363433
Apol8	-4.7428	0.363459
Aass	-2.19923	0.363459
Trappc6a	-1.44637	0.363563
Sohlh2	-5.49296	0.363908
Nt5c1b	-5.49258	0.363908
Gm18190	-5.49056	0.363908
C030034I22Rik	-2.84396	0.363976
Aard	-5.12234	0.364098
Arl6ip1	-0.512036	0.364142
Tmem51	-0.616676	0.364236
Gm44931	-3.05519	0.364264
Olfr1186	-5.4871	0.36443
Gm38055	-4.37575	0.36471
Gm37482	-5.48517	0.364734
Gpr153	-1.01478	0.364844
Cep83os	-1.33331	0.365089
Dll1	-1.28226	0.365283
4930455M05Rik	-5.4774	0.365539
Gm11185	-4.70848	0.365539
Prelid3a	-1.65653	0.365539
S1pr3	-0.708495	0.365539
Snx27	-0.419335	0.365539
Vezf1	-0.344849	0.365539
Ldlrad3	-0.258509	0.365539
Zfp541	-5.47168	0.36618
Chrnd	-5.47157	0.36618
Tnpo1	-0.303961	0.366182
Lepr	-0.690593	0.366597
Sox3	-5.46794	0.366705
Vmn1r46	-5.4661	0.366705
Kcnh6	-5.46432	0.366705
Gm49620	-5.46325	0.366705
1500005C15Rik	-5.15797	0.367823
Olfr1263	-5.45854	0.368077
Atp6v0d1	-0.450189	0.368077
Arhgef11	-0.256742	0.368077
Ros1	-4.00653	0.368167
Gm25047	-5.45276	0.368295
Gm7204	-3.96076	0.368295
Vamp2	-0.348749	0.368333
Gm44231	-5.45185	0.368347
Wnt10a	-4.14137	0.368347
Gm45719	-2.72034	0.368347
C230013L11Rik	-2.11085	0.368347
Gm5421	-1.02167	0.368347
Slc16a13	-0.970635	0.368347
Nectin1	-0.748157	0.368347
Tomm40l	-0.58976	0.368463
Tshb	-5.44571	0.369231
Slc23a4	-5.44155	0.36932
Gm45844	-3.81004	0.36932
Dach1	-0.389581	0.36932
Ptges3l	-5.11351	0.36952
Mtmr9	-0.395364	0.36952
Nedd1	-0.789471	0.369987
Gm48865	-4.00668	0.370163
Mon2	-0.356998	0.370163
Asb5	-5.43482	0.370585
Mir6352	-5.43373	0.370585
Gm47453	-5.42566	0.370585
Gm10165	-5.42501	0.370585
Gm44860	-5.09098	0.370585
Gm7363	-4.63182	0.370585
Ly6i	-3.52469	0.370585
Gm43034	-3.11255	0.370585
P2ry13	-3.03965	0.370585
Gm12918	-2.32701	0.370585
Gm16581	-1.88772	0.370585
Acot6	-1.75751	0.370585
Gm14303	-1.68119	0.370585
Gm13961	-1.55537	0.370585
Doc2b	-1.51927	0.370585
Dus2	-1.349	0.370585
6330403L08Rik	-1.00502	0.370585
Ammecr1	-0.925041	0.370585
Mmd	-0.748557	0.370585
Cspg5	-0.561928	0.370585
Cul4b	-0.374365	0.370585
Dync1h1	-0.155786	0.370585
Sbf1	-0.351	0.37062
Nxf2	-5.42274	0.3709
F830045P16Rik	-5.42267	0.3709
4921515E04Rik	-5.42192	0.3709
Gm37036	-5.08582	0.371028
Pde2a	-1.6782	0.371058
Spn	-4.59946	0.371171
Carhsp1	-0.718801	0.371171
mt-Co1	-0.43611	0.371171
Slc39a8	-0.392315	0.371171
Capn3	-3.78447	0.371187
Gm14444	-3.4099	0.371187
Sppl3	-0.41741	0.371187
Mak	-3.11417	0.371628
Gpr39	-5.41051	0.37212
Mir124-2hg	-1.5925	0.372253
Gm14022	-5.40726	0.372495
Vmn1r180	-5.40721	0.372495
Nhlrc3	-0.680636	0.372495
Pou3f3	-0.624886	0.372511
Vmn2r105	-5.40254	0.372675
Gm48194	-2.68537	0.372675
B230303A05Rik	-3.32681	0.372859
Ip6k1	-0.320441	0.373116
3110039M20Rik	-4.69475	0.373494
Psmf1	-0.783811	0.373494
Zfp114	-5.39607	0.374029
Gm33222	-5.39358	0.374529
Gm26901	-5.39247	0.374529
Kif14	-4.2514	0.374529
Asphd2	-1.21845	0.374529
Ttll9	-5.38785	0.374886
Gm27002	-5.3893	0.375087
Gm10616	-5.38882	0.375106
Gm42656	-5.38418	0.375955
Def8	-0.438026	0.375955
Mcm4	-0.623911	0.375958
Mgat4b	-0.323315	0.375958
Gm12990	-5.38111	0.376026
Rnf39	-5.04095	0.376026
Gm4849	-4.30117	0.376026
Atxn7l1	-0.495834	0.376026
Gm14267	-5.37911	0.376035
4930500F04Rik	-5.37599	0.376374
4930563M21Rik	-5.37367	0.376374
Sla2	-5.37365	0.376374
Gm6249	-5.37312	0.376374
P2rx6	-4.4842	0.376374
Gm49179	-3.49618	0.376374
Egr4	-2.69721	0.376374
Gm7962	-2.16916	0.376374
Atp13a4	-1.39616	0.376374
Sema4d	-1.17446	0.376374
Trappc3l	-5.37187	0.376488
C2cd5	-0.452471	0.376488
Gm28386	-5.36799	0.377107
Gm45203	-5.0051	0.377107
Gm42547	-1.64896	0.377107
1500009C09Rik	-0.988393	0.377107
Tmem209	-0.721681	0.377107
Nek5	-4.9809	0.377126
Gm12352	-3.68706	0.377126
Rps8-ps2	-2.78456	0.377126
Gm12804	-2.3469	0.377126
Als2	-0.444917	0.377126
Igfbpl1	-5.35954	0.377546
5830444F18Rik	-5.36059	0.377942
Gm10721	-1.79768	0.377942
Ccr1	-5.35883	0.378179
Rbms3	-0.494484	0.378179
Gm8204	-5.35772	0.378291
Gykl1	-5.35705	0.378291
Mpz	-5.3543	0.378735
Gm3699	-1.03908	0.378735
Rara	-0.743457	0.379045
Xkrx	-5.34785	0.379196
Gm38575	-5.34623	0.379196
Vmn2r23	-5.34619	0.379196
Vmn2r3	-5.0399	0.379196
Gm5513	-4.98996	0.379196
Gm49260	-3.05426	0.379196
Gm28875	-2.77107	0.379196
Gm10177	-2.24114	0.379196
Nr2c1	-0.667593	0.379196
Gm43682	-1.8193	0.379464
Zfp618	-1.39192	0.379464
Gm42955	-5.34207	0.379509
Fez1	-0.542596	0.379612
Olfr1226	-5.34047	0.37964
Gm31408	-5.33625	0.379788
Hoxc8	-5.33619	0.379788
Gm10053	-1.63352	0.379788
Pax6	-1.38647	0.379788
Snph	-0.488123	0.379788
Olfr665	-5.33505	0.379957
Noxred1	-5.02296	0.379957
Pla2g7	-0.591675	0.380038
Sdc4	-0.512903	0.380107
Mannr	-5.09086	0.380118
Cdk14	-0.492104	0.380265
Gm44769	-5.32135	0.380749
Gm5920	-4.64338	0.380749
Pcdhgb1	-1.05536	0.380749
Gm38276	-5.32573	0.381014
Zfand1	-1.58505	0.381032
Kcnn4	-5.32154	0.381055
Gm26761	-5.32366	0.381171
Tmem156	-3.69173	0.381244
Znrf3	-0.417975	0.381244
Snord104	-5.32085	0.381347
Gm43946	-5.32076	0.381347
Gm11263	-1.57453	0.381347
Gm4017	-5.31779	0.381965
Hcn4	-2.91385	0.381985
Mroh2b	-5.31144	0.382616
Morc1	-5.31133	0.382616
Pacs2	-0.338063	0.382616
Cyp11a1	-5.30801	0.383078
Gm37008	-5.30779	0.383078
Acsl1	-0.521279	0.383078
Gm44178	-4.96578	0.38351
Mylk3	-5.30284	0.383573
AI115009	-4.55889	0.383573
Asic1	-1.38857	0.383573
Gm14048	-1.35697	0.383573
Tspo	-0.882139	0.383573
Jph4	-0.588193	0.383573
Bloc1s1	-1.81691	0.38365
Gvin1	-1.54239	0.383803
1700014D04Rik	-5.29704	0.383804
F830208F22Rik	-5.29904	0.383876
Muc13	-3.56194	0.383876
Gm16580	-2.35058	0.383876
Gm44949	-5.29288	0.383933
Zfp422	-0.451259	0.383933
Ulk1	-0.32486	0.383933
Dcst1	-5.29474	0.383965
Btg1	-0.406993	0.384483
Nck2	-0.366038	0.384483
Gm16128	-5.28837	0.385164
4931408C20Rik	-5.28734	0.385174
Gm26793	-5.28576	0.385174
1700003M07Rik	-3.66827	0.385174
Plxnb2	-0.383685	0.385174
Robo4	-0.240133	0.385174
Gm43913	-5.28387	0.385491
Gm8290	-5.28218	0.385555
4930553I21Rik	-5.28214	0.385555
2610206C17Rik	-5.28122	0.385555
Gm47198	-5.2731	0.385555
E430014B02Rik	-5.04055	0.385555
Gyg	-0.787119	0.385555
Vps9d1	-0.612127	0.385555
Gm4032	-5.27883	0.385675
Cdh22	-1.85034	0.385675
Gm10912	-5.27787	0.385776
Raet1e	-5.27677	0.385776
Gm37790	-5.27606	0.385776
Gm6087	-5.26979	0.385776
Adgrg7	-5.06402	0.385776
Mta1	-0.307653	0.385776
Trappc12	-0.63925	0.385956
H2bc1	-5.27183	0.385971
Gm26671	-5.27078	0.385971
Xirp2	-5.27071	0.385971
Gm37168	-5.26949	0.385971
Ckap2l	-5.26846	0.385971
Gm45066	-5.26833	0.385971
Gm15288	-5.26804	0.385971
Hes7	-5.26748	0.385971
Tmem53	-4.0052	0.385971
Actg-ps1	-1.71881	0.385971
Manea	-0.729021	0.385971
[truncated: 17,800 more rows]

## Sheet: Up in bEC of female mice
Gene symbol	log2 Fold Change	adj. P-value
Hnrnpa2b1	1.13393	4.24766e-20
Xist	7.88244	2.79587e-17
Ptma	1.36336	4.21529e-14
Rpl14	1.88849	3.62721e-13
Atp5h	1.70324	3.68148e-13
Atpif1	1.88586	1.43981e-11
Rrbp1	1.28972	1.75827e-11
Atp5j	1.52035	3.90877e-11
Cox6c	1.71778	7.13884e-11
Smim11	2.35071	1.34179e-10
Gm37820	21.5444	7.323e-10
Aamp	1.20474	9.48056e-10
Ramp2	1.38249	9.48056e-10
Psmd7	1.22171	9.84637e-10
Dnajb6	1.51525	1.38423e-09
Abcf1	1.15213	4.48266e-09
Srp14	1.55419	8.25069e-09
Metap2	1.14907	1.25027e-08
Rpl14-ps1	1.61624	1.34298e-08
Wbp4	1.01011	1.44381e-08
Hnrnpm	0.807071	1.50672e-08
Ywhah	1.2999	2.02241e-08
Hnrnpk	0.760105	2.27536e-08
Rrp1	0.9166	2.48053e-08
Luc7l3	1.29969	2.53021e-08
Sec62	0.881721	2.8463e-08
Anp32a	0.926853	2.85685e-08
Pet100	2.4486	3.69353e-08
Ndufb4	2.6383	3.69353e-08
S100a13	1.73428	3.80694e-08
Rps23	1.20009	3.87496e-08
Hdgfl2	1.33834	4.46151e-08
Ncl	0.826129	5.17227e-08
Uqcrb	1.93888	5.8102e-08
Ptn	0.656098	6.18868e-08
Hsp90b1	0.703797	6.59819e-08
Faim	1.27925	6.59819e-08
Rn7sk	1.24614	7.98541e-08
Myl6	1.07382	9.24615e-08
Bsg	0.850063	1.10705e-07
Cbx1	1.34039	1.10705e-07
Cfdp1	1.14669	1.20281e-07
Hnrnpu	0.668343	1.21579e-07
Chmp4b	1.08637	1.53916e-07
Cdc37	0.890902	1.57415e-07
Ddrgk1	1.23575	2.20502e-07
Cap1	0.665732	2.31753e-07
Cdk11b	1.22368	2.31753e-07
H3f3b	0.714712	2.97159e-07
Rps21	1.11035	2.97159e-07
Dek	0.885088	3.0172e-07
Itm2b	0.689691	3.05036e-07
Rplp1	1.03484	3.05036e-07
Gps2	1.26486	4.0637e-07
Ddx3x	0.739296	4.32507e-07
Ddx23	0.951566	5.26489e-07
Sem1	1.37254	5.50632e-07
Pdia4	0.869309	6.34134e-07
Sbds	1.04816	6.34134e-07
Aplp2	0.644037	7.64382e-07
Ythdc1	1.11445	8.2797e-07
Rpl37	1.30928	8.90877e-07
Srsf10	1.26855	1.14176e-06
Rpl13	0.946277	1.15663e-06
Gtf2f1	1.17539	1.2119e-06
Pnn	1.08896	1.31529e-06
Ccdc9	1.43763	1.54153e-06
Rps26	0.987992	1.73048e-06
Atp5mpl	2.36087	1.81653e-06
Top1	0.978294	1.92198e-06
Hsp90ab1	0.558899	1.99867e-06
Utp3	1.65222	1.99867e-06
Ppia	1.1132	2.09098e-06
Hnrnpd	0.866754	3.36103e-06
Anp32b	1.04134	3.39041e-06
Zrsr2	1.3416	3.45016e-06
Rpl19	1.08475	3.89276e-06
Safb2	1.25155	4.97305e-06
Snrnp27	2.20463	5.10354e-06
Eif3g	1.0911	5.91782e-06
Rsrc2	1.08883	6.02914e-06
Calm2	1.02218	6.04385e-06
Clta	0.854383	6.58132e-06
Ddx27	1.34811	6.77498e-06
Anapc5	0.872103	7.33202e-06
Meg3	1.73057	7.46089e-06
Msn	0.554199	8.6756e-06
Rbbp7	0.965572	8.85946e-06
Arid4b	0.731512	9.63724e-06
Prpf38b	0.937203	9.70283e-06
Uqcc2	1.99761	9.70283e-06
Ubb	1.26163	9.80958e-06
Rfxap	1.49567	1.01529e-05
Psme1	1.37364	1.04737e-05
Snrpf	2.02463	1.1048e-05
Eif3j1	1.31183	1.20704e-05
Rpl22	1.07234	1.42863e-05
Cox17	2.76516	1.80833e-05
Rbm25	1.01647	1.83267e-05
Sec11c	1.71922	1.85668e-05
Srsf5	0.949644	1.88452e-05
Arl4a	0.922198	2.05572e-05
Rps9	0.920145	2.16113e-05
Eif3a	0.67691	2.24823e-05
Arglu1	1.18147	2.2598e-05
Hnrnpab	0.769371	2.29905e-05
Ewsr1	0.673565	2.7214e-05
Gpatch11	1.28682	2.90643e-05
Ccdc107	2.59328	2.96062e-05
Smc1a	0.62411	3.03773e-05
Nom1	1.32121	3.07571e-05
Tmed2	1.22296	3.10525e-05
Sfpq	0.615709	3.75766e-05
Ktn1	0.692782	3.87735e-05
Rbm39	0.888113	3.91818e-05
	1.478	3.91818e-05
Fam50a	1.48055	3.91818e-05
Eif5b	0.923455	4.16766e-05
Zc3h13	0.765842	4.2682e-05
Srsf11	0.77661	4.29985e-05
Eif2s3x	1.26346	4.29985e-05
Zmat2	0.865285	4.89748e-05
Slc39a7	3.3952	4.89748e-05
Serbp1	0.621972	4.91256e-05
Arl6ip4	1.28731	5.02939e-05
Atp5l	1.59268	5.41933e-05
Rbm5	0.814713	5.45336e-05
Smarca2	0.506018	5.71676e-05
H4c4	1.44938	6.57954e-05
Malat1	1.14647	6.98742e-05
mt-Nd6	1.71748	7.38844e-05
Syf2	0.583111	8.53625e-05
Ndufs5	1.41775	8.80594e-05
Fnbp1l	0.746402	9.4558e-05
Snrnp70	1.06825	9.63693e-05
Golgb1	0.812521	0.000100447
H1f2	1.06492	0.00010052
Ppib	0.953731	0.000104439
Mbd2	0.915423	0.000108787
Ywhae	0.427172	0.00010919
Snx2	0.858918	0.000113992
Brd9	1.28255	0.000119499
Ssb	0.969113	0.000122034
Dnajc7	0.780301	0.000123046
Golm1	0.807346	0.000126618
Rpl23a	1.10553	0.000127426
Nt5c	2.00104	0.000142561
Hip1r	0.752762	0.000145405
Vti1b	0.93407	0.000147058
Chmp2a	1.2242	0.000147832
Rps8	0.723396	0.000159444
Tmco1	1.17587	0.000167228
Ankrd11	0.71367	0.000176288
Sltm	0.942427	0.000176288
1810026B05Rik	2.07077	0.000176288
Tpm1	0.655706	0.000189128
Hsp90aa1	0.739561	0.000199369
Acin1	0.734511	0.000206568
H1f4	1.22208	0.000213501
Nudc	0.882885	0.000213689
Hirip3	1.88276	0.000213689
Stmn1	1.13571	0.00022452
Def6	0.716683	0.000226464
Dnajc8	0.562207	0.000267524
Rpn1	0.826315	0.00028495
Ppig	0.729617	0.000290194
Kpna1	0.7839	0.000299727
Psma4	0.991915	0.000314917
Cdc37l1	0.666168	0.000318911
Nol7	1.09526	0.000318911
Rpl34-ps1	3.47869	0.000318911
Pfdn1	1.5177	0.000353692
Tpm4	0.540956	0.00035771
Ppm1g	0.714751	0.00035771
Fgfr1op2	0.746933	0.00035771
Bex3	1.18611	0.00035771
Pdcd5-ps	1.95498	0.000362639
H2aj	2.13463	0.000395218
Cetn3	1.2282	0.000403146
Ndufab1	1.44638	0.000408863
Selenok	0.953702	0.000434028
Ndufb10	0.966026	0.000452325
Cltb	0.679208	0.000483367
Pdap1	0.873016	0.000483367
Rufy1	0.823916	0.000516535
Septin7	0.501057	0.000519156
Mrps5	1.12587	0.000528319
Ddx5	0.464342	0.000551845
Esf1	0.820344	0.00056365
Klf4	0.633527	0.000571923
Acbd3	0.79989	0.000571923
Ubxn1	0.890674	0.000572172
Mal	0.59953	0.000609224
Gigyf2	0.624204	0.000617575
Osbpl1a	0.755604	0.000636238
Dhx36	1.27669	0.000636238
Akap8l	1.10954	0.000644437
Klhdc2	1.13436	0.000660396
Cox5b	0.81416	0.000679433
St13	0.789153	0.000717326
Plec	0.532511	0.000731935
Phf20l1	0.788017	0.000731935
Gm12868	5.6457	0.000731935
Pcnt	0.660321	0.000734602
Tmed9	0.919217	0.000740193
Psma7	1.13081	0.000740193
Psmc3	0.704887	0.000744016
Rgcc	1.0394	0.000753741
Sub1	1.11472	0.000771176
Eif2s2	0.817209	0.000792322
Ndufb7	1.39903	0.00083933
Snap23	0.935916	0.000846758
Snhg11	1.47332	0.000881054
Hnrnph3	1.0982	0.000943871
Rwdd1	1.51689	0.000948006
Gm5457	4.6202	0.000970085
Mtrex	0.852116	0.000990017
Tomm7	1.31843	0.00111499
Dtd1	1.49133	0.00116156
Tnip2	1.52935	0.00118415
Clec2d	1.88126	0.00122252
Akap8	0.820526	0.00135139
Gm45315	4.50593	0.00135139
Psmd4	0.795473	0.00135325
App	0.391152	0.00137624
Eif5	0.564609	0.00138856
Numa1	0.407072	0.00142935
D8Ertd738e	1.19867	0.00143548
Eif3c	0.526662	0.00147287
Arid4a	0.69812	0.00159238
Hnrnpul2	0.709706	0.0016256
Egfl7	1.05242	0.0016256
Kdm5c	0.681338	0.00167855
Gtf3c6	1.07502	0.00167855
Uqcrc1	0.911675	0.00168108
Npm1	0.63702	0.00174349
Bod1l	0.666204	0.00174349
Hnrnph1	0.666893	0.00174349
Brd7	0.739589	0.00174349
Stx2	1.25613	0.00174349
Ankrd12	0.778864	0.00175278
Rock2	0.510308	0.00176294
Ap3d1	0.578531	0.00176294
Baz1b	0.441442	0.00181016
Svil	0.579365	0.00181142
Kri1	1.13439	0.00182673
Atad3a	1.25803	0.00186018
Zcrb1	1.31485	0.0018788
Hspa5	0.699266	0.00203475
Psmc1	0.907905	0.00208063
Tmpo	0.598113	0.00213728
Septin4	0.726814	0.00216397
Gm6136	1.54968	0.00220457
Casc3	0.674635	0.00233284
Pdcd4	0.527071	0.00236026
Bc1	2.41319	0.00237786
Atp6v1d	0.970719	0.00244211
Leng1	1.58253	0.0026342
Cnbp	0.669331	0.00280654
Scarna13	2.50913	0.00281006
Cdc26	1.50601	0.00281501
Eif3b	0.464204	0.00290687
Chmp3	0.599572	0.00294587
Arpc3	0.921429	0.00295705
Brms1l	0.934701	0.00311126
Cops6	1.12395	0.00323002
Ccdc174	1.30219	0.00333822
Card19	1.30215	0.00341713
Trim44	0.723383	0.00349573
Edf1	0.856076	0.00367024
Sparcl1	0.530827	0.00393907
Htatsf1	0.64188	0.00395547
Hnrnpdl	0.694309	0.0039633
Safb	0.811362	0.00405808
Rbis	2.04298	0.00408812
Magoh	1.48197	0.00434608
Fcho2	0.545764	0.00440304
Inka1	1.34896	0.00440874
Nrd1	0.534167	0.00444952
Pspc1	0.956522	0.00444952
Trappc6b	1.04521	0.00448459
Stx12	0.549886	0.00450094
Prdx1	0.826151	0.00459947
Pfdn5	0.947603	0.00466374
Ilkap	0.852607	0.00467035
Dpy30	1.56332	0.0047393
Ppp2ca	0.466175	0.00478848
Rexo4	1.14224	0.00482356
mt-Ty	4.59384	0.00489465
Pnisr	0.857409	0.00492464
Hmgn5	1.15129	0.00492464
Snrnp48	1.23432	0.00492464
Fau	0.606364	0.00509638
Gm6563	1.45007	0.00513982
Spcs2-ps	3.8536	0.00522263
Rpsa	0.785257	0.00526909
Ccnl2	0.973632	0.00528145
Sarnp	1.23228	0.00534378
Sart3	0.981458	0.005509
Usp48	0.586698	0.00552269
Fkbp4	0.497146	0.00552379
Rbm6	0.672892	0.00564123
Chd4	0.407182	0.00565836
Tspyl1	0.496994	0.00567918
Golim4	0.705513	0.00595968
Mrps25	1.45452	0.00599442
Supt5	0.497413	0.00612713
Golga4	0.648884	0.00615808
Acat1	0.837779	0.00623848
Rdx	0.301463	0.00624911
Trank1	1.41829	0.00628053
Atp5a1	0.343164	0.00635917
Ndufa6	1.21415	0.00635917
Col4a2	0.389302	0.00637505
Nrbp1	0.519928	0.00646026
Ndfip1	0.808662	0.00647607
Gatm	0.587833	0.00654128
Strn3	0.480783	0.0065678
Sat1	0.955016	0.0067742
Gtf2a2	1.47928	0.00697845
Hspe1	1.96425	0.00720076
Sf3b1	0.474555	0.00728158
Tcp1	0.671022	0.00728158
Cntln	0.779188	0.00731072
Scoc	1.67254	0.00740458
Zbtb16	1.50405	0.00745636
Denr	1.21272	0.00752469
Tpm3	0.567847	0.00758608
Sart1	0.719614	0.00769663
Plcb4	0.689812	0.00773124
Akap9	0.687182	0.00774047
Micos10	1.18366	0.00774047
Gm8670	4.75758	0.00774047
Dcun1d5	1.17747	0.00790228
Txndc17	1.67695	0.00792077
Grpel1	1.31789	0.00810094
Rrp15	1.62828	0.00810094
Cox7b	1.25102	0.00818461
Pdcd5	1.41421	0.00821592
Rmdn1	2.70801	0.00822846
Fam193b	1.07293	0.00835396
2310033P09Rik	1.0679	0.00844787
Tmsb4x	0.665112	0.0089076
Mitd1	1.84741	0.00902678
Bclaf1	0.599939	0.00908516
Las1l	0.854323	0.00935538
Supt16	0.433457	0.00936607
Sfswap	0.737649	0.00936607
Slk	0.345166	0.00942312
Trip10	0.690891	0.0094397
Vps33a	0.55735	0.00951685
Son	0.41023	0.00976717
Psma3	0.800431	0.00990184
Smarca5	0.485869	0.00990662
Ing1	0.670752	0.0100169
Upf3a	0.72887	0.0100429
Pcnp	0.751773	0.0100429
Fundc1	1.25138	0.0101064
Rtf1	0.623658	0.0101678
Slu7	0.631597	0.010173
Cfap36	0.753809	0.0101895
Snx4	0.787861	0.0102196
Ttc1	0.996584	0.0104201
Tardbp	0.538179	0.0105576
Rps29	0.817643	0.0107155
Rpl5	0.586252	0.0107991
Fip1l1	0.588927	0.0111266
Hmgn1	0.598494	0.011147
Cep70	1.56176	0.0113
Mbd3	0.623167	0.0113404
Baz2b	0.505083	0.0114025
Rsrc1	0.917135	0.0114672
Fez2	0.56552	0.0115079
Mapkap1	0.653741	0.0115541
Lsm5	2.51805	0.0115541
Tceal9	0.777824	0.011755
Tsc22d1	0.402716	0.0117737
Erc1	0.394291	0.0119225
Snx6	0.932634	0.0121617
Thrap3	0.382018	0.0121702
Gbp3	0.776383	0.0122587
Ddx55	1.2994	0.0122587
4930455H04Rik	3.12676	0.0122587
Pdk3	1.63628	0.0123999
Herc4	0.729053	0.0125187
Timeless	1.15464	0.0125187
Igbp1	0.827939	0.0127845
Fam133b	1.11544	0.0128495
Upf2	0.599956	0.0129833
Psmd12	0.986361	0.0131341
Gm5446	3.39829	0.0134762
Utp14a	1.06186	0.0134974
Tinagl1	0.603256	0.0135614
Ccnl1	1.00932	0.0138733
Thoc2	0.561813	0.014036
Neat1	1.12691	0.0143434
Zc3h6	1.01018	0.0144318
Actn4	0.294904	0.0145911
Srek1	0.731564	0.0145911
Gm5915	2.64601	0.014662
U2surp	0.654251	0.0148099
Nudt9	0.66305	0.0151836
Faf2	0.753703	0.0152161
Gm10698	1.54934	0.0152202
Nemf	0.75844	0.0152921
Suds3	0.709924	0.0153408
R3hcc1	1.21032	0.0155847
Cyth3	0.493809	0.0158435
Oard1	1.01417	0.0158435
Cep63	0.84188	0.0158861
Upf3b	1.24136	0.0158892
Zc3h15	0.747828	0.016599
Sf3b2	0.314351	0.01667
Spen	0.484069	0.0169001
Fbf1	0.657503	0.0169001
Ufsp2	1.21543	0.0170102
Hmgb2	1.0225	0.0171968
Lrrfip1	0.572294	0.0173422
Stx16	0.945335	0.0173422
Ap1ar	0.9284	0.0175775
Nsmce4a	0.634036	0.0175991
Dhx8	0.685391	0.0177945
Pdia3	0.493601	0.01813
Aatf	0.982897	0.0182764
Mier1	0.411565	0.0185582
Tspyl2	0.949621	0.019626
Ccar1	0.600464	0.0197613
Cuedc2	0.962556	0.0197613
Snupn	1.78006	0.0197613
Taf15	0.85847	0.0198195
Prkrip1	1.65959	0.0199358
Vim	0.349055	0.0199614
Snw1	0.651628	0.0199614
Aimp1	1.09096	0.0199614
Aurkaip1	1.27632	0.0199614
Hes1	0.76077	0.0209353
Ccdc25	1.01947	0.0209353
Mphosph8	0.810095	0.0210114
Rsf1	0.439167	0.0213328
Spag7	1.03794	0.0213328
Gm14776	4.13734	0.0214219
Cwc15	0.692085	0.0214738
Tmsb10	0.718381	0.0214738
Sucla2	0.759703	0.0215603
Thoc1	0.936335	0.0215603
Chic2	0.936862	0.0216074
Commd3	1.5676	0.0218101
Mcf2l	0.369334	0.0218303
Vamp4	0.755637	0.0222742
A330023F24Rik	1.25877	0.0222742
Gemin7	1.2921	0.022449
Uxs1	1.02527	0.022861
Tars2	1.04917	0.0228871
Tchp	1.18154	0.0229015
Crebzf	0.864792	0.0235191
Mpnd	1.02827	0.0235191
Nmt1	0.582167	0.0240097
2410006H16Rik	1.89402	0.024099
Cox20	2.26203	0.0241203
Tm2d1	1.15675	0.0241387
Tspan13	0.529267	0.0243022
Paxbp1	0.880637	0.0243022
Spaca6	1.08433	0.0243022
Cox7a1	5.56633	0.0243022
Rpl6	0.651366	0.0243128
Rai14	0.456848	0.0245346
Fus	0.483623	0.0245346
Zrsr1	0.629888	0.0245346
Tmem191c	1.96932	0.0246667
Wdr43	0.772941	0.0249279
Cirbp	1.07499	0.0249439
Lonp2	0.600391	0.0250168
Zfp622	1.2086	0.0250293
Rasa1	0.464128	0.0251408
Cwc27	1.05659	0.025281
Ap1s2	0.839496	0.02535
Stk38	0.595678	0.0253575
Snora21	1.68028	0.0253575
Mir124a-1hg	1.67101	0.0256212
Dbnl	0.606797	0.0258143
Naca	0.509406	0.0258574
Mrps15	1.48337	0.0258574
Esam	0.470261	0.0259091
Clpx	0.941894	0.025986
Gm8031	4.05899	0.0262073
Myh7b	3.17547	0.0263894
Cpne8	0.853059	0.026452
Klc1	0.507969	0.026525
Rbm8a	0.835577	0.026525
Swap70	0.416063	0.0272084
Nelfcd	0.800604	0.0272084
Rpl32	0.761273	0.028035
Polb	0.755232	0.0282403
Gm7862	2.21263	0.0283587
Rbm17	0.775014	0.0290587
Erp29	0.753678	0.0292879
Atxn7l3b	0.601314	0.0294575
Tax1bp1	0.312869	0.0295048
Strbp	0.744907	0.0295372
Timm21	1.73376	0.0295372
Kdm1a	0.550682	0.0296178
Kat6b	0.540923	0.0297405
Tmem44	0.566633	0.0297405
Atf3	1.75935	0.0297405
Ubxn4	0.460342	0.0297436
Usp8	0.55078	0.0297436
Nop14	0.722888	0.0299243
Uspl1	0.968582	0.0299327
4921524J17Rik	0.949462	0.0300148
Anapc11	1.07331	0.0302505
Cacna1e	0.841436	0.0303002
Cttn	0.511121	0.0307427
Cep83	0.831664	0.0308346
Nap1l4	0.433654	0.0308664
Rad54b	0.883281	0.0309195
Ssbp1	1.61364	0.0311614
Trir	0.649753	0.0312226
Rexo2	0.847959	0.0312226
Cwf19l2	0.640411	0.031259
Topors	0.578387	0.0315836
Gm12966	1.23159	0.0316781
Snapc5	1.60219	0.0317945
Ufd1	0.943719	0.0322193
Rnaseh2c	1.25961	0.0322193
Cct5	0.567785	0.0322564
Magi1	0.77483	0.0322564
Ica1	0.887967	0.0324168
Med28	0.821488	0.0325153
Snf8	0.888676	0.0325968
Srrt	0.605211	0.0326971
Rpl27	0.992046	0.0327566
Clk4	1.03641	0.03287
Gpatch4	1.45569	0.0328722
Sf3a3	0.832819	0.0331563
Psmg4	1.56489	0.0331563
Riok1	1.19323	0.0334128
Slc25a32	0.689634	0.0334588
Hp1bp3	0.480598	0.033654
Palmd	0.474937	0.0339033
Paip2	0.650794	0.0342809
Prpf4b	0.637753	0.0345569
Nasp	0.939563	0.0347253
Eef1b2	0.600954	0.0350189
Smc6	0.511154	0.035029
Frg1	0.680651	0.035163
Gm19327	5.41674	0.0351917
Parg	0.608951	0.0353381
Nsmce1	1.25197	0.0357061
Cfap298	1.32036	0.035842
Zfp82	4.65296	0.0359699
Paf1	0.697376	0.0367292
Ndufb1-ps	1.91362	0.0367292
Kat6a	0.362381	0.0368678
Ndufaf8	1.65324	0.0368678
Mms19	0.791971	0.0371015
Zc3h18	0.606501	0.0376655
Clasrp	1.02869	0.0377383
Rpl8	0.399446	0.0379988
Yme1l1	0.693599	0.0383034
Snrpd3	0.95586	0.0387096
Srp68	0.676537	0.0387196
Apoe	0.763149	0.0387196
Bccip	0.65835	0.0387508
Shfl	1.08009	0.0387627
Dnaja1	0.639907	0.0391383
Dnajc1	0.600992	0.0392445
Med11	1.64826	0.0394565
Sdccag8	1.16194	0.0395386
Ddx10	0.703869	0.0399215
Srp19	1.02665	0.0401487
Zfp638	0.538691	0.0402225
Pdcl3	1.12945	0.0407485
Serinc4	5.0237	0.0407485
Sars	0.740757	0.0414771
Mapre1	0.435627	0.041814
Rab13	1.07206	0.0419725
Sdcbp	0.630597	0.0419883
Pabpn1	1.5568	0.042353
Sf3a2	0.871613	0.0427992
Ppme1	0.648811	0.0430165
Dst	0.451618	0.0433439
Ddx50	0.524605	0.0433439
Dnajc2	0.658981	0.0437556
Gm4673	1.43622	0.0438954
Ankrd37	1.17986	0.0440319
Grap	0.565316	0.0441832
Otud7b	0.48247	0.0448734
Rnf125	0.743923	0.0448734
Atp5j2	0.861555	0.0448734
Rps27	0.776433	0.0458796
Luc7l2	0.449936	0.0459549
Wtap	0.683421	0.0459549
Ddx21	0.560281	0.0474541
E4f1	0.997688	0.0474755
Scnm1	1.55077	0.0477364
Prpf18	0.466182	0.0485134
Ubl5	1.02484	0.0485134
Anxa5	0.473921	0.0485851
Icam2	0.723085	0.0485942
Abtb1	1.23945	0.0487073
Hells	1.59636	0.0489987
Arl13b	0.765016	0.0490316
Cox7c	1.59299	0.0490316
Lamtor4	1.67767	0.0490316
Terf1	1.0905	0.0492768
Atad2	1.16704	0.0492768
Gm5558	3.01427	0.0492768
Gm12693	2.59874	0.0498667
Col7a1	2.18641	0.0499393
Usp15	0.753771	0.0502939
Ift20	1.00349	0.0506908
Gm43573	5.75818	0.0512614
Miat	1.2715	0.0515625
Ddx24	0.468127	0.0516556
Pafah1b2	0.410864	0.0520286
5430416N02Rik	2.83209	0.0520286
Psmd8	0.695884	0.0530682
H4c3	1.57426	0.0530682
H2az2	0.898317	0.0532089
Slbp	1.61444	0.0534235
Grb14	0.402035	0.0534853
Rpl41	0.80257	0.0537886
Hint1	0.870799	0.0538533
Eps8l3	4.16201	0.0538533
Usp47	0.354778	0.0539823
Myh9	0.31787	0.0541096
Gjc1	0.49122	0.0546068
Cald1	0.582367	0.0546068
Gpatch1	0.728127	0.0546214
Atp6v1h	0.695874	0.0549026
Fam120b	1.01366	0.0549026
Dnttip2	0.613308	0.0553125
Gm8292	0.985939	0.0553125
Glrx3	0.778273	0.0553444
Lemd2	0.971565	0.0555248
Tut7	0.373384	0.0556326
Bnip2	0.508447	0.0560392
Cchcr1	1.21493	0.0577274
Gm16089	2.40635	0.0577274
Gar1	1.6736	0.0577357
Ccdc34	0.867729	0.0579916
Prmt5	0.851123	0.0588521
Nop53	0.458313	0.0588652
Syne1	0.551662	0.0588652
Banp	0.792036	0.0588652
Txnl4a	1.328	0.0590129
Lmtk3	1.22817	0.0591195
Tgs1	0.66982	0.0594187
Cebpg	0.663034	0.0595242
Nes	0.429839	0.0598891
Rps6ka5	1.03855	0.0601575
Ttc14	0.840962	0.0601803
Vbp1	0.711906	0.0601837
Ecscr	1.14397	0.0603054
Ppfibp1	0.33507	0.0603862
Swi5	0.68478	0.0603862
Rpl35	0.502801	0.0613548
Cops7a	0.680536	0.061566
Snrpd1	1.71715	0.0622981
Rabl6	0.441141	0.0630143
Armh3	1.02081	0.0645471
Prrc2c	0.355663	0.0645577
Rpl9-ps6	3.43541	0.0646877
Gigyf1	0.567154	0.0647204
Ppp1r2	0.37947	0.0648593
Pcm1	0.430895	0.0648593
Ebna1bp2	0.951242	0.0648593
Tnrc6c	0.481503	0.0651736
Pdcl	0.501611	0.0651736
Ubr2	0.44237	0.065193
Slc4a1ap	0.674994	0.065743
Mrgbp	1.24647	0.0658323
9930111J21Rik1	1.66393	0.0660614
Myo1e	0.406552	0.0661304
Ruvbl1	0.716672	0.0662581
Pls3	0.43565	0.0665196
Rpl11	0.53101	0.0682235
Gm10443	2.08915	0.0682235
Nol12	1.00454	0.0683192
Ylpm1	0.457283	0.0683901
Chmp2b	0.720797	0.0683901
Gm4587	4.39675	0.0683901
Gpatch8	0.413483	0.068502
Macroh2a2	1.49285	0.0686181
Pank2	0.645896	0.0686622
Fam207a	1.0301	0.0686622
Ube2e2	1.19521	0.0686622
Naxd	1.25688	0.0690518
Myh10	0.359354	0.0691525
Pcdhga11	1.57183	0.0693769
Atp5e	1.20963	0.0695886
Gars	0.428394	0.0701669
Pak1ip1	0.678339	0.0701669
Ccdc12	0.882586	0.0701669
Strn4	0.346727	0.0702521
Aars	0.521441	0.0702521
Ino80b	0.845341	0.0707154
Mettl21a	2.05347	0.0707154
Stx3	0.652065	0.0707759
Afdn	0.237646	0.071019
Dcaf11	0.664206	0.0714709
Utp6	0.636501	0.0717555
Cep135	0.684257	0.0718131
Gm6475	1.02398	0.0718342
P4hb	0.416806	0.0722559
Col4a1	0.332774	0.0724129
Ccdc82	0.490764	0.07265
Gm14964	2.69025	0.0730006
Macrod2	1.48561	0.0731146
Cd2ap	0.327531	0.0734447
Phrf1	0.428612	0.0734627
Chd3	0.532776	0.0734627
Gpx4	0.758457	0.0734627
Firre	1.08679	0.0741682
Rpl22l1	1.65598	0.0742046
Stub1	0.814549	0.0745315
Ash2l	0.79551	0.0746676
Selenos	1.22387	0.0751614
BC028528	0.839635	0.0758277
Gm7072	1.24317	0.0763614
Zranb2	0.619161	0.0770759
Zfp37	1.13779	0.0770759
Kmt5a	0.721824	0.0770956
Eif3i	0.820182	0.0774244
Zfp119b	2.33087	0.0774244
Ndufs4	0.888841	0.0775683
Nin	0.428861	0.077707
Mtmr14	1.01129	0.077715
Rpl34	0.753429	0.0782286
Fbxo22	0.680615	0.0782701
Krcc1	0.694267	0.078417
Vdac2	0.601009	0.0788633
Galnt18	0.746942	0.0788633
Dbn1	0.997575	0.0788633
Cyth1	0.470813	0.0788666
Pkig	0.499734	0.0791837
Wdr70	1.09804	0.0793752
Kif21a	0.916946	0.0797936
Camk1	0.63217	0.0800319
Map2k2	0.656397	0.0802215
Gm6485	1.49952	0.0802215
Arfrp1	1.26321	0.0802475
Styx	1.54186	0.0802475
Gm29257	3.5227	0.0802475
Fam98c	1.29695	0.0804522
Podxl2	1.58969	0.0804522
Nmi	0.811901	0.0804549
Smim4	3.08414	0.0804549
Srrm2	0.351273	0.0817503
Sptbn4	0.93014	0.0817973
Smim10l1	0.438274	0.0818522
Pithd1	0.94997	0.0825267
Smc3	0.322906	0.0832733
Tcerg1	0.405371	0.0832927
Tnrc6a	0.519543	0.0832927
Polr3gl	0.821011	0.0832927
Zfp60	1.11022	0.0835189
Kat8	1.16242	0.0836455
Atg16l1	0.666725	0.0838011
Rps23-ps2	1.91753	0.0838011
Nedd8	0.717389	0.0839717
Rock1	0.3266	0.0847814
Ube2m	0.84177	0.08512
Frmpd2	4.42159	0.0851403
Zcchc7	0.771756	0.0851774
Kcnq1ot1	0.775921	0.0851774
Dmac1	1.43917	0.0851774
Gm12020	3.48443	0.0851774
Gm22060	4.75485	0.0851774
Morf4l2	0.681446	0.0852248
Emc9	1.8455	0.0858786
Anxa3	0.444293	0.0860188
Map7	0.777571	0.0885093
Ccdc124	0.653997	0.088599
Jun	0.67622	0.0886539
Gm16286	0.784685	0.0889728
Rbmx	0.529668	0.0889751
H2-K2	3.50167	0.0891837
Ppfia1	0.458223	0.0896324
Fkbp2	1.23023	0.0896608
Prim1	1.85718	0.0897509
Ddx42	0.46029	0.089752
Cebpzos	2.14998	0.0900445
Bag1	0.55151	0.0904453
H4c8	1.40596	0.0904453
A830082K12Rik	1.25318	0.0905236
Clk2	0.660838	0.0906023
Zgpat	0.932622	0.090663
Gm47580	3.6626	0.0910148
Mink1	0.342974	0.0912517
Gm15427	1.18989	0.0913383
Pdia6	0.636459	0.091738
Rnf166	0.967386	0.0919284
Rala	0.550703	0.0922402
Diaph2	0.600539	0.0922402
Yaf2	0.612721	0.0922402
Crip1	1.09895	0.0922402
Rrnad1	1.53021	0.0922402
Ppp1r12a	0.313897	0.092773
Fbxw7	0.532992	0.092773
Rpl21	1.21998	0.092773
Mss51	3.4908	0.0927804
Ezr	0.454406	0.0928776
Snapc3	1.09041	0.092924
Cox6c2	1.37522	0.0935806
Nostrin	0.538874	0.0936135
Mad1l1	0.78354	0.0937127
M6pr	0.448249	0.0937818
Pnmal2	0.942834	0.0945403
Gtpbp8	1.53897	0.0946115
Phactr4	0.421467	0.0951804
Dnajc19-ps	2.68195	0.0961616
Marchf7	0.567398	0.0971121
Ipo11	0.718612	0.0971121
Lyn	0.546995	0.0975301
Oga	0.379759	0.0982896
Serpinb6a	0.632205	0.0982896
Ifngr1	0.672262	0.0982896
Mrpl18	1.1769	0.0982896
Pigyl	1.67825	0.0984987
Rnf115	0.702254	0.0989653
Enpp2	0.773243	0.0991606
Itsn2	0.327854	0.0997215
Jrkl	0.965339	0.0997215
Psip1	0.482713	0.100184
Lta4h	0.605222	0.100184
Ndufv3	0.588	0.100781
Epb41	0.381359	0.101739
Bfar	0.741348	0.101951
Csnk1a1	0.329847	0.102384
Ranbp2	0.308573	0.102594
Rps17	0.455162	0.103099
Leo1	0.698252	0.103364
Taok3	0.603406	0.103438
Atrx	0.357568	0.103966
Ccdc47	0.44232	0.103966
Tmem106b	0.444865	0.103966
Gng11	0.626053	0.104574
Gm15198	2.3771	0.105282
Fgd5	0.267634	0.105448
Gpx4-ps2	1.1304	0.105915
Fmr1	0.520293	0.106355
Romo1	1.69067	0.106396
Sh3bgrl	0.475262	0.107271
Grrp1	0.56562	0.107271
Syne2	0.391931	0.107574
Chmp5	0.437954	0.107896
Gm44848	5.49336	0.107896
Pole3	0.813156	0.108721
Ldb1	0.465183	0.108833
Gm43154	4.17908	0.108833
Rps11	0.539991	0.109145
Fes	0.711804	0.109145
Nsmce2	1.21753	0.109145
Plcb1	0.408829	0.109442
Pttg1ip	0.340971	0.109734
Sec11a	1.17197	0.110347
Cspp1	0.55004	0.110551
Ccdc65	3.98219	0.110551
Xbp1	0.511001	0.111075
Nol8	0.68895	0.111116
Atp5md	1.27488	0.111116
Ginm1	0.538508	0.111316
Zfand5	0.442374	0.111775
Skp1a	0.44575	0.112317
Kras	0.473567	0.113131
Gm14117	2.13006	0.113131
Mettl5	1.92129	0.113236
Hmgn3	1.37985	0.113594
Ube2k	0.528436	0.114599
Hmg20b	0.635182	0.114847
Clic1	0.615213	0.115447
Tmco6	1.92806	0.116054
Wdr17	2.55377	0.116101
Ly6h	2.22154	0.116221
Gm25291	2.75912	0.11627
Tmem132a	1.18002	0.116773
Rybp	0.66338	0.117573
1810024B03Rik	4.40434	0.117961
Gadd45g	1.14408	0.118168
Gcc2	0.577894	0.118887
Rasgrp2	0.590684	0.118887
Gm14448	2.89978	0.119025
Glyr1	0.388874	0.119133
Myef2	0.634126	0.119412
Ube2b	0.568932	0.120978
Capzb	0.333009	0.121589
Ccdc186	0.426156	0.121589
Elob	0.780246	0.12172
Gm10275	1.59664	0.12172
Vps4a	0.559337	0.121769
Akap12	0.484663	0.122105
Bin1	0.709374	0.122775
Ddx28	1.68799	0.122832
Trp53bp1	0.483701	0.123159
Zfp335	0.753867	0.123159
Miip	1.7538	0.123543
Hbs1l	0.655835	0.123788
Gm37376	1.97287	0.124341
Gm12254	2.5828	0.124341
Dus3l	1.3622	0.125485
2700081O15Rik	0.762236	0.125565
Rps19bp1	1.77036	0.125711
Dhx16	0.493875	0.125717
Gm6542	1.15095	0.126374
Taf1d	1.1681	0.126374
Gm47664	3.21278	0.127089
Golga3	0.32041	0.12717
Lrpap1	0.415772	0.12717
Wdr89	0.751438	0.12717
Nsrp1	0.669203	0.127401
Tmem256	1.35045	0.127819
Tars	0.557914	0.128002
Ccdc137	0.953734	0.128002
Fermt2	0.195354	0.128025
Slc9a3r2	0.368359	0.128025
Lrch1	0.396296	0.128203
Lrrc45	0.828741	0.128543
Skil	0.347587	0.129216
Gm5	3.65497	0.129283
Ndufc2	0.953609	0.129533
Itm2a	0.470638	0.13066
Gm9104	3.54138	0.13087
Ifit1	0.954306	0.13215
Gm16238	1.80935	0.1325
Golga5	0.680439	0.13271
Phlda1	0.813667	0.13271
Ndufs7	0.757297	0.133014
Gm44716	3.37151	0.133125
Lyar	0.701149	0.133396
Puf60	0.37119	0.133403
Zbtb46	0.51442	0.133472
Nxf1	0.532254	0.133472
Ppp1r15a	0.671735	0.133475
Fxr2	0.523116	0.133751
B230307C23Rik	2.32933	0.134337
Nucb2	0.771677	0.134729
Tcf25	0.291034	0.134953
Tra2b	0.544425	0.135763
Fam174a	0.773813	0.135763
Ppa2	0.932983	0.136186
Gja4	0.894102	0.136351
Vps26b	0.319396	0.136507
Usp34	0.327278	0.137013
Tbc1d19	1.01814	0.137069
Ndufb9	1.04691	0.137069
Hmgb3	1.6044	0.137069
Gm20033	3.12072	0.137069
Morf4l1	0.378625	0.138641
Sec61g	1.6224	0.138641
Klk8	2.20393	0.139103
Oma1	0.901773	0.13927
Mrps21	1.31742	0.13927
Ubl3	0.222317	0.139528
Top2b	0.272624	0.139528
Vps36	0.644374	0.139528
Nudcd2	1.21973	0.139688
Polr2i	2.16305	0.139791
Mbtps1	0.322099	0.140688
1110004F10Rik	0.782823	0.141113
Fech	0.60239	0.141382
Ccdc9b	0.630964	0.142041
Zkscan1	0.411332	0.143297
Rnf220	0.575337	0.143297
Chmp6	0.919414	0.143297
Cd3eap	1.20683	0.143297
Dync1i2	0.406932	0.143386
Gm6505	2.60638	0.14341
Nudt4	0.403651	0.144047
Emc8	0.535619	0.144117
Thumpd1	0.68943	0.144362
Matk	1.64733	0.144457
Gm9234	2.87277	0.144558
Whamm	0.673757	0.144734
Rbm3os	2.98787	0.144742
Rad21	0.295851	0.144865
Tom1	1.34003	0.145038
Brf1	0.543732	0.145212
Smg1	0.387711	0.145423
Ehd4	0.621735	0.146341
Klhl11	0.592288	0.146358
Nudcd3	0.352231	0.14711
Ushbp1	0.4077	0.147231
Casd1	0.617172	0.147703
Akirin1	0.670806	0.147703
Kdm6a	0.469507	0.149427
Mrps28	1.84108	0.149697
Gm4828	3.58929	0.149739
Apc	0.290406	0.149784
Rab28	0.576162	0.15035
Mrpl33	1.50717	0.15035
E130102H24Rik	2.85758	0.150807
Gm23119	2.24604	0.150984
Gfer	1.32232	0.151104
Ppp2r5e	0.386494	0.151654
Rrp9	1.51672	0.153028
Mrpl39	1.00043	0.15462
Gm8894	1.78861	0.1553
Adcy9	0.418793	0.155597
H2-K1	0.825238	0.155597
Hnrnpr	0.339528	0.15585
Slc2a4	2.54607	0.156178
Lrfn5	1.26992	0.156658
Kif3a	0.66735	0.157627
Zfc3h1	0.522965	0.158053
Atp6v1e1	0.505212	0.158105
Mrpl42	0.80926	0.159049
Eif1a	1.04888	0.159482
Sh3bp5	0.642208	0.159563
Dtx3l	0.407277	0.159835
Synm	0.3438	0.160119
Strn	0.327425	0.16015
Mtrf1l	0.925918	0.16015
Manbal	0.838959	0.160331
Msmp	4.30776	0.160381
Herc6	1.0491	0.161048
Taf1	0.371657	0.161787
Pa2g4	0.526993	0.162558
Gabarapl2	0.521563	0.162952
Ubald2	1.1324	0.163162
Gm10069	3.09702	0.163802
Bcap29	0.750273	0.164061
Sec63	0.327809	0.164143
Itsn1	0.447899	0.1651
Irf2	0.393787	0.165213
Napg	0.735644	0.165213
Mynn	0.529852	0.165436
Ccdc136	0.989373	0.165436
Gm5853	2.51481	0.165481
Gm17178	3.39087	0.166025
Snrpa	0.609571	0.166849
Clk1	0.644665	0.169439
Angpt2	1.0741	0.170721
Brms1	0.834389	0.171154
Gtf2f2	0.956676	0.171154
Stmn2	0.635113	0.171675
Hebp1	1.39166	0.171675
Rmi1	1.33833	0.171734
Tm4sf1	0.494626	0.172173
Ssu72	0.601794	0.172173
Gm37995	4.30311	0.172173
9530085L11Rik	1.92834	0.17229
Bms1	0.372437	0.172729
Nrxn3	1.08897	0.173028
Lamb1	0.835242	0.173058
Krit1	0.513457	0.173077
Slc25a27	1.63349	0.173172
Ssx2ip	0.412387	0.173177
2210016L21Rik	0.698452	0.174271
Med4	0.919522	0.174874
Srrm1	0.385114	0.175593
Necap2	0.528979	0.175695
Scfd1	0.690054	0.177174
Tnik	0.692526	0.177174
Ttn	1.25341	0.177174
Anapc13	1.59321	0.177174
Tpd52	0.428501	0.177182
Ppp2r5a	0.361985	0.177308
Orc2	0.747988	0.177655
Chgb	1.24565	0.177655
H2ac20	1.51008	0.177655
Gm8326	1.7205	0.177655
Ogfod2	1.86068	0.177655
Hltf	0.637507	0.177793
Ankrd16	1.1565	0.177793
Endog	1.74061	0.178026
Myo18a	0.360648	0.178178
Chrm3	1.67866	0.179471
Rmdn3	1.01575	0.179725
Maco1	0.412365	0.179857
Ncbp3	0.667433	0.180335
E2f6	0.73762	0.181353
Riox2	1.12727	0.181503
Psmd1	0.422483	0.181606
Gm37472	1.38023	0.181606
Rdm1	1.32861	0.181732
Tpr	0.313749	0.181883
Bbx	0.386744	0.181883
AI661453	0.670513	0.181883
Gm13886	4.20872	0.181883
Gm4742	2.57531	0.182505
Prpf6	0.408564	0.183582
Zcchc17	0.447818	0.18371
Fabp5	1.04807	0.183941
Cmtm8	0.70034	0.183983
Gm46430	1.30505	0.184026
Gm4950	2.12582	0.184249
Cnot8	0.522219	0.184488
Slc50a1	0.538618	0.184488
Ubxn2a	0.524426	0.185343
3110082I17Rik	1.3005	0.18543
Mdh2	0.36656	0.185467
Fam160b2	1.17934	0.185938
Fas	0.840226	0.18614
Fam13c	0.352104	0.186351
Pomp	0.38634	0.1864
Gm47477	2.69825	0.1864
Drap1	0.615745	0.187141
Psme2	0.940047	0.187346
2510002D24Rik	1.21405	0.187682
Gm10689	1.35975	0.188093
Eapp	0.53992	0.188332
Adamts10	0.718768	0.188332
Coprs	1.72553	0.188332
Stk16	0.615281	0.18849
Tbcc	1.02158	0.188733
Gm37559	1.6615	0.188733
Khdrbs2	2.94003	0.188872
Cav2	0.387468	0.18898
Rnf20	0.326322	0.189304
Chn2	0.605795	0.189524
Fos	1.53483	0.189524
Map3k7	0.41303	0.18972
Dnaja2	0.323134	0.189727
Oscp1	1.79365	0.189889
Lman1	0.356965	0.190574
Clint1	0.410437	0.190617
Cox6b1	0.582974	0.190617
Bloc1s6	0.788056	0.190617
H2bc4	1.00642	0.190617
Ppp1r11	0.514321	0.190968
Atp5k	0.796819	0.190968
Gm4332	1.76781	0.190968
Rabep1	0.275345	0.191969
Gpcpd1	0.33086	0.192504
Khnyn	0.351426	0.192504
Rbms1	0.381973	0.192504
Snx5	0.499619	0.192504
BC005624	0.569988	0.192504
Gria3	1.10432	0.192504
Kcnj9	1.53426	0.192504
Gm48894	3.78653	0.192504
Zfp90	1.23224	0.193123
Calu	0.299205	0.193494
Dbi	0.658555	0.194178
Phldb1	0.356473	0.194341
Rpl35a	0.896278	0.194417
Nt5c3b	1.16512	0.19504
Syn3	1.689	0.19504
Arhgef18	0.405691	0.19633
Zcchc10	1.65245	0.19633
Gm7367	1.5476	0.196648
Myh11	0.456962	0.196756
Ankrd26	0.603549	0.197956
Dnajc17	1.32319	0.197956
Sugt1	0.518894	0.198753
Tomm70a	0.43317	0.199174
Fbl	0.845004	0.199174
Cadps	1.08115	0.19939
Pinx1	1.29549	0.200152
Spag6l	3.60576	0.20099
Timm44	0.625543	0.201005
Dctn3	1.31591	0.201005
Terf2ip	0.56837	0.20104
Tia1	0.717068	0.201654
Pclo	0.678377	0.201679
Ica1l	1.11989	0.202255
Gm25133	3.89499	0.202255
Zc2hc1a	0.834985	0.202371
Elf2	0.329948	0.202904
Ing2	0.788284	0.202904
Tspoap1	0.741602	0.203198
Zfp729b	1.39332	0.203198
Calr	0.293076	0.203249
4933434E20Rik	0.639873	0.203691
Naa38	1.33424	0.203752
Vps33b	0.824652	0.204305
Vcpkmt	1.636	0.20487
Gcc1	0.594046	0.205058
Crcp	0.950247	0.206242
Gm14277	3.49789	0.206316
Gm18541	1.60916	0.206404
Xlr	1.94762	0.206404
Nolc1	0.501325	0.206419
Cep250	0.571356	0.207641
Wdr60	0.876102	0.207641
Fam162a	0.883055	0.207641
Wdr45	1.50887	0.207641
Platr22	3.86945	0.207674
Coa3	1.20839	0.207843
Prpf39	0.630167	0.208301
Pdia5	1.29221	0.208301
Mia3	0.332251	0.208681
Csrp2	0.536832	0.209472
Wdr11	0.506438	0.20956
Rrp8	1.05864	0.20956
Tbk1	0.567996	0.209899
Rcc1	1.53463	0.209899
Gm6477	1.64474	0.209899
2010001A14Rik	2.50544	0.209899
Filip1	0.331787	0.210865
Stx4a	0.535656	0.211041
Nfkbil1	0.848739	0.211185
Cyb5a	0.562437	0.211774
Trmt10c	1.11582	0.21192
Ufc1	0.831062	0.212204
Znrd1as	2.08893	0.212918
Gm8325	0.996926	0.213502
Pcsk7	0.663653	0.21362
Rraga	0.483778	0.213933
Rpgrip1l	0.894529	0.213933
Nfkbid	2.5125	0.213933
Zfp442	1.56151	0.214304
Hsd17b4	0.398665	0.214747
Rab12	0.425961	0.215766
Tcaf1	0.352503	0.21598
Gm15998	0.925514	0.21598
9930111J21Rik2	1.13439	0.21683
Scarna17	2.35309	0.217546
Gm13803	1.68099	0.217555
Zc3h10	1.03471	0.217715
A230006K03Rik	1.61243	0.219228
H2az1	0.954966	0.219494
Eif1ad	0.709345	0.219913
Rnf113a2	1.27989	0.219967
Hmgxb4	0.542096	0.220337
Ndst3	1.30373	0.22089
Ss18l2	1.71825	0.220999
Mea1	0.630623	0.221043
Psmc6	0.552756	0.221447
Tmem181b-ps	1.55885	0.221771
Taf7	0.773682	0.222792
Ech1	0.802273	0.223162
Ankhd1	0.29937	0.22334
Iws1	0.326588	0.22334
Dock7	0.577179	0.22334
Setd3	0.436141	0.2235
Uvssa	0.580696	0.2235
Ccdc59	0.741778	0.2235
Gm5914	3.24831	0.2235
1300002E11Rik	1.15008	0.224092
Gm3724	2.08984	0.224495
Paics	0.421658	0.224592
Nipsnap1	1.34509	0.224804
Trim39	0.591262	0.224871
Stag2	0.231588	0.22506
Gm21399	1.06518	0.225095
Alg5	1.1181	0.225095
2810006K23Rik	1.12957	0.225095
Rab3gap1	0.318197	0.225364
H1f0	0.385952	0.225883
Abracl	1.90614	0.226376
Ankle2	0.458954	0.226881
Ppil4	0.388399	0.227106
Dstn	0.414654	0.227106
Bax	1.40743	0.227106
Zfp260	0.515362	0.227228
Fam49b	0.774889	0.227228
Gm12940	2.31523	0.227228
P4ha2	0.709734	0.228229
Txnl1	0.493113	0.228271
Lrrc71	2.42566	0.228421
Lztr1	0.514862	0.229486
Srsf3	0.351216	0.229764
Nop16	1.4765	0.229795
Tmed10	0.307241	0.229839
Tcte2	1.6688	0.229862
Nbn	0.680017	0.230059
Ndufv2	0.694501	0.230517
Dok4	0.442017	0.231135
Asap1	0.387405	0.231156
Ppp1r18os	3.37371	0.231156
Gstk1	0.882698	0.231944
Gm1043	1.61404	0.231944
Fer	0.467677	0.23224
Ndufa5	0.535855	0.232637
Mrps34	0.960462	0.232979
Cttnbp2	0.620466	0.233174
Sptssa	0.740322	0.23401
Vsig2	0.930923	0.23466
6720464F23Rik	2.62999	0.234774
Gsta4	1.10742	0.235202
Evc2	1.09904	0.235361
Ostc	0.936343	0.235777
Gimap9	1.00901	0.235777
1700047M11Rik	4.00896	0.23602
Rps6kb2	0.949561	0.236891
Afap1l2	0.337023	0.237418
Pja2	0.278	0.237774
Gm7964	0.838171	0.237868
Gm19938	3.93654	0.238219
Chchd3	0.338712	0.238889
Cd59a	0.773834	0.239399
Phf3	0.259598	0.241058
Phf6	0.64005	0.241058
Gpatch2	0.579476	0.241784
Gm17089	3.43361	0.242567
Prpf40a	0.302619	0.242601
Slfn5	0.247938	0.242902
Set	0.312073	0.242902
Cntrl	0.504012	0.242902
Gm48624	1.99148	0.242902
Tysnd1	0.933074	0.243728
Ndufa9	0.618987	0.244369
Rps7-ps3	1.11928	0.244605
Dpm3	1.85617	0.2447
Tpd52l1	0.816984	0.24476
Tnfaip8	0.916462	0.24517
Ftx	1.07107	0.24517
Erc2	0.790069	0.245238
Uqcr11	0.752601	0.245247
Clstn2	1.25523	0.247039
Sumo1	0.704953	0.247912
Chd1	0.310451	0.248086
Rwdd3	2.09816	0.248086
Rnf208	1.25129	0.248145
Enox1	1.76792	0.249442
Kank3	0.291951	0.249651
Atp6v1g1	0.676586	0.249651
Lmf1	1.21152	0.249651
Lsm1	1.79539	0.249651
Gm45258	2.52982	0.249651
4933427D14Rik	0.789849	0.250283
Lman2l	0.888452	0.251089
Cep295	0.57813	0.251667
Acadl	0.372239	0.251817
Zkscan14	1.14474	0.251817
Cdv3-ps	1.19094	0.251933
Zfp397	0.475963	0.253224
2410004B18Rik	1.09561	0.253224
Kidins220	0.280781	0.254355
Zfp330	0.636549	0.254355
Rpl15	0.667524	0.254355
Tmem184c	0.889062	0.254355
Ccdc125	0.930463	0.254355
Tceal3	1.45005	0.254355
Dcaf6	0.34165	0.254876
Apex2	1.20007	0.255751
Teddm2	1.39892	0.256317
Plekho1	1.16588	0.256869
Filip1l	0.446611	0.257119
Gripap1	0.516154	0.257119
Mndal	1.46404	0.257119
Nkapl	2.22822	0.257283
Eef1d	0.518525	0.257729
Snrpg	1.16322	0.257969
Bptf	0.284225	0.25801
Coa6	1.77514	0.258188
Gm49326	1.91827	0.258188
Ndufb5	0.679811	0.258297
Hmox1	1.39006	0.259144
Kbtbd3	1.69383	0.259144
Smarce1	0.381655	0.259505
Gm43362	1.61734	0.259618
Morc3	0.491489	0.259769
Mettl9	0.456724	0.260202
Pop5	1.0589	0.260202
Tfpt	1.21787	0.260202
Gm3555	1.5633	0.26121
Dctn1	0.301983	0.261294
Rtraf-ps	1.85968	0.261693
Noc2l	0.435877	0.262152
Slc35b2	0.950026	0.262312
Coq7	1.39698	0.262512
Gm48562	3.61523	0.263681
Aebp2	0.491326	0.264563
Cdc25b	0.9285	0.264919
Sncg	1.20042	0.265022
Scp2-ps2	0.82916	0.265261
Gm49097	2.49462	0.265261
Ddit3	0.884115	0.265306
Dnaja4	0.546609	0.265911
Trmt10b	1.24477	0.265911
Gm37558	1.82734	0.265911
2310011J03Rik	0.784959	0.265991
Trmt10a	1.66745	0.266222
A230072C01Rik	3.01433	0.267458
Gabarapl1	0.346654	0.268547
Asna1	0.660688	0.268547
Surf6	0.52782	0.26884
Gm8995	0.601551	0.269152
Tiprl	0.577568	0.269508
Macf1	0.26957	0.269717
Cep131	0.663708	0.269717
Acot13	0.911527	0.269717
Gnl2	0.670721	0.270296
Zfp711	1.65307	0.270296
Mtcl1	0.602401	0.270355
Avpi1	1.77026	0.270546
Dynlt3	0.365354	0.270712
Rsrp1	0.42042	0.270811
Jarid2	0.404093	0.271682
Mrps10	1.01685	0.271707
Zcchc9	1.18219	0.27377
Flii	0.240423	0.273793
Gm17018	1.05427	0.274091
Arhgap26	0.360795	0.275192
Rbmx2	1.41083	0.277164
Ruvbl2	0.73185	0.277322
Srpk1	0.413604	0.27895
Uba5	0.584124	0.27895
Pbdc1	0.837149	0.27895
Snhg14	0.998108	0.27895
Fam136a	1.06066	0.279743
Map3k6	1.23945	0.279798
Gngt2	1.6266	0.281767
Eif2b4	0.642618	0.281821
Ahsa2	0.910694	0.281821
Gm7529	1.79232	0.281821
Bclaf3	0.534988	0.28222
Actr3	0.294668	0.282358
Zfp105	0.856344	0.282358
Mtres1	1.22083	0.282759
Larp7	0.678665	0.283929
Cacna1a	0.546494	0.284913
Yeats4	0.632016	0.285333
Gria2	0.766936	0.285333
Slit3	1.2681	0.285783
N6amt1	1.39483	0.285783
Fastk	0.846002	0.287083
Irak4	0.901866	0.287237
Gm12097	1.54086	0.287237
Tmc7	0.513891	0.287379
Ankrd35	1.96088	0.287706
Mkrn1	0.338606	0.288105
Gm4924	1.83568	0.288105
Mapk6	0.432081	0.28857
Gm44950	1.48628	0.289072
Gcfc2	1.0187	0.289722
Nsa2	0.49997	0.290201
Nthl1	2.28474	0.290201
Cracr2b	0.549472	0.290258
Ppih	1.74876	0.291088
Coro6	2.09189	0.291088
2510046G10Rik	2.80157	0.291461
Rps14	0.501854	0.291579
Spg21	1.14845	0.291579
Gm16437	1.58178	0.291579
Gm44065	2.76739	0.291579
Srsf4	0.310426	0.291595
Pes1	0.493776	0.291595
Cby1	0.952658	0.291595
Trim21	0.575999	0.291941
H2-D1	0.63688	0.291941
Bola2	1.15965	0.29205
Micu3	0.975105	0.292332
Serf1	1.74983	0.292332
Gm48706	2.71655	0.292364
Lsg1	0.554374	0.292677
Ftsj3	0.555474	0.292897
Fkbp3	0.74653	0.292968
Map3k4	0.34098	0.293943
Nars	0.401994	0.294061
Gm15937	3.2189	0.294428
Elmod3	0.983885	0.294607
Chd2	0.29737	0.294804
Sox17	0.302012	0.294804
Mphosph6	0.923801	0.294804
Apol7d	2.52354	0.294804
Noc3l	0.871239	0.294904
Gm38346	1.29712	0.294961
Uxt	2.31861	0.295617
Gm4459	1.76058	0.29576
Arx	1.8563	0.296005
Dis3l2	0.566353	0.297781
Gnl3	0.756774	0.298345
Spryd7	1.27062	0.299044
Gspt2	1.49635	0.299044
Gm13092	1.6088	0.299328
Tnks1bp1	0.226395	0.300666
Atf7ip	0.250997	0.300666
Stx1a	0.652141	0.300666
Scp2	0.354108	0.301709
Hhex	0.55767	0.302059
Cyth2	0.618928	0.303376
D330023K18Rik	2.9496	0.30344
Zswim9	0.571421	0.304387
Eif4a3	0.41497	0.304742
Rab5a	0.428504	0.304742
Zfp971	1.34668	0.304742
Ankrd24	0.708909	0.305355
Uaca	0.283809	0.305501
Pacsin2	0.286102	0.305501
Nvl	0.410664	0.305501
Dzip3	0.731085	0.305501
Nefm	0.89257	0.305682
Ndufaf2	1.26036	0.305682
Emilin1	1.43122	0.305682
Gm4811	1.06545	0.305694
Gm10048	2.38729	0.306367
D430042O09Rik	0.572745	0.306662
Gm28373	3.15072	0.306814
Amer1	0.683204	0.307684
Mtm1	1.0155	0.307684
Eid1	0.44155	0.308081
Vps72	0.482412	0.308222
1700088E04Rik	3.1813	0.308897
Ubtf	0.223435	0.308986
Jakmip3	1.24114	0.309167
Zc3h7a	0.512163	0.309797
Far2	0.39322	0.309868
Polr2k	1.52712	0.309961
Rtf2	0.454376	0.310483
Gnpnat1	1.18216	0.310483
Tsix	3.18047	0.310516
Pin1	0.561298	0.310562
Stap2	0.854662	0.310562
Ift57	0.933363	0.311148
Ilf2	0.496556	0.311336
9530077C05Rik	2.23544	0.311336
Fbxl3	0.257227	0.311436
Mrpl37	0.968684	0.311791
Smc2	0.991862	0.312187
Rhot1	0.389322	0.312637
Hspa9	0.279541	0.313146
Spg7	0.365394	0.313146
Lgals8	0.46442	0.313146
Caml	0.805772	0.313146
Tatdn1	1.39252	0.313146
Gm6089	4.0831	0.313483
Mbd5	0.367067	0.313956
Ranbp1	0.747906	0.315213
Atpaf2	0.914883	0.315213
Fra10ac1	0.928994	0.315213
Smarcc2	0.244073	0.315368
5031425E22Rik	0.53623	0.315368
Ppp4c	0.614728	0.315368
Gins4	0.665499	0.315368
Cep57	0.717398	0.315627
Cyb5r4	0.630022	0.315849
Psme2b	0.719796	0.316349
Hsdl2	0.629903	0.317033
Terf2	0.434192	0.317145
Swt1	0.681548	0.318275
Ehbp1	0.490179	0.318784
Ndrg3	0.396142	0.320018
Brpf3	0.566365	0.320018
Prdm15	0.928075	0.320018
Rps4l	0.952636	0.320018
Prr15	1.68572	0.320018
Gm49747	1.97265	0.320018
Senp7	0.559328	0.32038
Ndufaf5	1.06767	0.320487
Uqcr10	0.933761	0.320949
Ggnbp2	0.362699	0.321424
Mtfmt	1.29425	0.3216
Robo3	1.75423	0.3216
Gm10167	1.78202	0.3216
Usp12	0.368538	0.323193
Prrg1	0.503855	0.323414
Samd9l	0.418112	0.323677
Ccdc112	1.24148	0.323677
Smim27	2.65347	0.323677
Jdp2	0.884612	0.324043
Gm37298	1.66136	0.324209
Gm23134	2.70121	0.324209
Pdcd7	0.712407	0.324278
Schip1	1.75586	0.32572
2610037D02Rik	1.19782	0.325783
Ttll5	0.449971	0.325795
Ddx17	0.214371	0.327554
Sh3kbp1	0.404932	0.327554
Fam172a	0.459863	0.327554
A630089N07Rik	1.84683	0.327554
Dnajc19	0.953001	0.327607
Olfr961	2.91586	0.328535
Snhg5	1.7567	0.329305
U2af1	0.604505	0.329407
Gm43858	1.90786	0.329954
Zbtb17	0.685396	0.330026
Pfdn4	1.16654	0.330026
Cmss1	1.57803	0.330026
Uqcrc2	0.518117	0.330117
Rps3a3	1.68074	0.330212
Gm16229	4.42504	0.330735
Ppp1r12b	0.393449	0.331232
Tbc1d15	0.502688	0.331232
Ifit3b	0.88394	0.33168
Gm37928	2.01725	0.332343
Sae1	0.451279	0.332959
Psma6	0.540866	0.332959
Eml5	0.781962	0.332959
Rab24	0.791079	0.332959
Gm11353	1.35289	0.333036
Selenom	0.688919	0.333042
Igfn1	1.99267	0.333184
Cd40	0.96045	0.333684
Prpf3	0.465521	0.333911
Mtif2	0.510374	0.333978
Mpp1	0.513706	0.334487
Amd1	0.380883	0.334519
Rbm28	0.654557	0.334519
Simc1	0.853153	0.334519
Cebpa	1.85852	0.334519
Rars	0.583295	0.33467
Dlg3	0.859618	0.334737
Gm2000	1.25757	0.334829
Foxred1	0.720091	0.335055
Cep128	0.736798	0.335055
Ist1	0.439308	0.335136
Ccdc93	0.451533	0.335136
Gprasp1	0.37154	0.335606
Exosc7	1.02967	0.335606
Mef2c	0.284457	0.335816
Malsu1	1.24022	0.335816
Higd1a	0.807618	0.335913
Cep164	0.532565	0.336386
Sde2	0.582617	0.336386
Sirt7	0.777384	0.336386
Creb3	0.746382	0.33767
Palm	0.274117	0.3389
Gopc	0.395201	0.339659
Gbp4	0.826864	0.339659
Gm37174	2.45417	0.339751
Ppp1r12c	0.328545	0.339766
Smdt1	0.691104	0.340669
Serpinh1	0.353465	0.341473
Grwd1	1.27817	0.341577
F11r	0.386937	0.341617
Pdrg1	0.826889	0.341617
Plxna2	0.279884	0.341891
Trpm7	0.378323	0.341891
Cdc5l	0.390297	0.341891
Znhit1	0.919974	0.341891
Hnrnpa1	0.349926	0.342365
Ctnnd1	0.587375	0.342365
Ssr4	0.688323	0.342369
Anapc16	0.448838	0.34288
Hspa8	0.230627	0.343198
Leng8	0.479918	0.343277
Mrpl24	0.652182	0.343277
Zfp276	0.746299	0.343277
Zdhhc12	1.13211	0.344196
Mamstr	0.866666	0.345582
Ran	0.426122	0.345834
Zfp326	0.551462	0.3467
Anp32e	0.305569	0.347582
Strap	0.312049	0.34803
Srbd1	0.496618	0.34803
Adprm	1.05586	0.34803
St3gal6	0.335133	0.348787
Senp6	0.2941	0.348948
Kalrn	0.401778	0.349576
Cenpj	0.793438	0.349576
Mrpl48-ps	1.48972	0.350314
Ppfia2	0.783579	0.351243
H2-M3	1.05249	0.351353
Cnot7	0.420718	0.351824
Zfp267	0.445765	0.35205
Uimc1	0.582681	0.352698
Ajuba	0.850894	0.352698
Hmgb1-ps1	1.24726	0.352698
Gm20655	1.59793	0.353572
Lamtor2	0.772507	0.353684
Cebpz	0.445528	0.35383
Golga1	0.526059	0.354132
Usp45	0.590853	0.354132
Cir1	0.627466	0.354132
Ddx41	0.643603	0.354132
Mrpl58	0.730125	0.354132
Snrpa1	0.757018	0.354132
Gm37180	2.24518	0.354132
Nbea	0.344086	0.354221
Ndufaf1	1.10213	0.354221
Gm20548	2.7751	0.354221
Rev1	0.486523	0.354265
Eif2ak2	0.494057	0.354648
Map1b	0.486372	0.354973
AU041133	1.46123	0.355262
Ift81	0.890413	0.355589
Ywhaz	0.191089	0.355762
Rims1	0.575708	0.355762
Gm12960	2.04336	0.355762
Bloc1s4	0.934711	0.355932
Ube2d-ps	0.743773	0.355942
Gm38042	2.14684	0.355995
Osbp2	1.00269	0.356461
Csnk2b	0.413993	0.358134
Pdp1	0.528923	0.358134
Eva1b	0.585757	0.358134
Ost4	0.71063	0.358134
Rpl37rt	1.03219	0.3589
Galm	2.11826	0.3589
Slc22a4	2.36366	0.359575
Grasp	0.328671	0.359824
Otud3	0.804031	0.360417
Mrto4	1.03517	0.360417
Layn	0.390598	0.360841
Slc29a2	2.77981	0.360841
Rpl23	0.304949	0.361191
5730405O15Rik	2.25585	0.361191
Rxfp1	2.47216	0.361191
9130230N09Rik	2.05941	0.361209
Med15	0.373877	0.361235
Exoc6	0.388361	0.361235
Selenof	0.34669	0.36128
Tbcb	0.660041	0.36128
Hars2	0.567761	0.36203
Med29	1.18745	0.36203
Mrps33	1.35288	0.36203
Srek1ip1	0.562863	0.362102
Gm9833	1.72095	0.362191
Fuom	1.86948	0.362191
Ube3c	0.312118	0.362276
Rpl26	0.555635	0.362276
Cnn3	0.316444	0.362336
Pitrm1	0.638277	0.362336
Reln	1.02742	0.362336
Tfeb	0.457448	0.3629
Gon7	1.97293	0.362982
Sorbs1	0.254741	0.363433
Gm43863	3.2796	0.363433
Clk3	0.505078	0.363459
Gapdh	1.23847	0.363459
Ripk1	0.44205	0.363679
Iqcb1	0.843709	0.363679
Hcfc2	0.665455	0.363908
Zfp292	0.310035	0.363976
Guf1	0.638356	0.364098
Trip11	0.275321	0.36443
Tasor2	0.36863	0.364844
Kif16b	0.312535	0.365375
Thap12	0.334439	0.365539
Hprt	0.453215	0.365539
Phb	0.663529	0.365539
Tmed3	0.711798	0.365539
Nfyb	0.34152	0.365559
Taf12	0.718852	0.365905
Psmb8	0.738196	0.366028
Gm42993	2.07044	0.366289
Uqcc3	0.763102	0.366705
Gm49874	3.55258	0.366705
Csmd2	1.17589	0.366996
Atxn2	0.287928	0.368077
Sqor	0.671818	0.368077
H2ac21	1.76792	0.368077
Gm45774	2.47578	0.368077
Caap1	1.04773	0.368347
Pqbp1	0.452616	0.368463
Parn	0.465056	0.368463
Rxylt1	0.83642	0.36851
Myo1b	0.169464	0.368676
Rps27a	0.330138	0.368785
Ehbp1l1	0.321691	0.369231
Dph6	0.774257	0.36932
Ackr2	2.78089	0.369693
Herc3	0.689148	0.370163
Smu1	0.387874	0.370585
Nfyc	0.59822	0.370585
Cox4i2	0.728705	0.370585
Lsm3	1.13913	0.370585
Gm36952	1.84892	0.370585
Mfsd4b4	2.06047	0.370585
Gm2399	2.33001	0.370585
Tgtp1	1.73461	0.3709
Ncoa3	0.284372	0.371171
Aopep	0.48722	0.371171
Apopt1	0.742729	0.371197
Fam53a	0.643486	0.371393
Tenm4	0.757852	0.37159
Mlec	0.292421	0.371628
Mrpl30	0.834089	0.371645
Unc13b	0.278381	0.372211
Eloc	0.666223	0.372707
Notum	0.371119	0.373116
Trim2	0.625475	0.373116
Cavin2	0.201702	0.37344
Mxra7	0.461087	0.37344
Atg4c	0.753121	0.374029
Gm11964	0.937548	0.374029
Man1a2	0.356459	0.375087
4930594M22Rik	1.0772	0.375955
Knop1	0.357109	0.376026
Gm6863	0.595023	0.376026
2310057M21Rik	0.92816	0.376026
Gm10297	1.4113	0.376026
H2af-ps	4.57782	0.376026
Stag1	0.29698	0.376035
Txlng	0.731588	0.376146
Cdc16	0.511115	0.376374
Gm37694	2.11376	0.376374
Eloa	0.307796	0.377126
Gmeb1	0.460706	0.377126
Gm11488	1.45055	0.377546
Kmt5b	0.251394	0.378587
Atad5	0.972472	0.379045
Tcf3	0.209495	0.379196
Car2	0.355955	0.379196
Kdm2b	0.417292	0.379196
Paqr4	0.610702	0.379196
Zscan2	0.889519	0.379196
Gm48226	1.41984	0.379196
Gm45266	2.06176	0.379196
Psmc4	0.481896	0.379353
Ndufa1	0.784032	0.379353
Cog3	0.348219	0.379464
Gm3571	2.91557	0.379501
Amt	0.868549	0.379612
Scn1a	0.885245	0.379788
Acad10	1.29587	0.379788
1600020E01Rik	1.38634	0.379788
AV356131	2.28214	0.379788
Stat2	0.47091	0.380038
Taldo1	0.296154	0.380156
Dnttip1	0.744999	0.380156
Man1a	0.419535	0.38019
Dhx38	0.376356	0.380947
BC002059	0.945632	0.381014
Tmed5	0.444925	0.381032
Ryr2	0.585542	0.381347
Col11a2	1.26487	0.381347
Rsbn1l	0.291946	0.382051
Ppp4r2	0.377211	0.382413
2010315B03Rik	1.01311	0.382413
Mat2b	0.431214	0.382446
Ggh	0.7651	0.382446
Gm37254	1.56501	0.382446
Cct7	0.340826	0.382601
Nck1	0.40183	0.382891
Tmem141	1.93026	0.383078
Skiv2l	0.46005	0.38351
Tcea1-ps1	0.857885	0.38351
Gm10419	0.995372	0.38351
Rab2a	0.207404	0.38365
Myo10	0.209638	0.383876
Sec13	0.403941	0.383876
Adss	0.440566	0.383876
Prrg2	0.903323	0.383876
Ntm	0.519898	0.383942
Gm20463	4.06958	0.384483
Wdr53	1.22539	0.384547
Ctcf	0.21575	0.385174
Mrpl57	1.26158	0.385174
Dhx37	0.455976	0.385473
Hddc3	0.79331	0.385555
Qrsl1	1.06386	0.385555
Gm42841	2.36964	0.385555
Nsg2	0.943526	0.385776
Nelfe	0.589814	0.385806
Asph	0.336339	0.385971
Hnrnpll	0.620126	0.385971
Mrpl12	0.722709	0.385971
Nudt18	0.799276	0.385971
Zfp950	0.93287	0.385971
Igfbp4	0.983247	0.386476
Gm10250	1.0447	0.386691
Atpaf1	0.941731	0.38734
Rnf215	0.636346	0.387768
Faf1	0.446198	0.388063
Zdhhc13	1.1292	0.388569
Tmem251	1.75745	0.388569
Gm26542	3.59387	0.388569
Lars	0.275812	0.389204
Bap1	0.381362	0.389204
Adamts3	1.73661	0.389969
Mrpl52	0.813525	0.390023
Dtnb	0.610027	0.390202
Pdgfd	0.469592	0.390203
Prkar1a	0.208636	0.390391
Aifm1	0.51784	0.390391
Plppr3	1.44176	0.390391
Dazap1	0.422732	0.390933
Parl	0.738571	0.391079
Babam1	0.429542	0.391114
Glod4	0.526191	0.391909
Peli1	0.285177	0.392222
Slc25a24	0.408461	0.392222
Nabp1	1.15633	0.392222
Aven	0.948972	0.392246
Gm20305	2.31759	0.392381
Eid3	2.75785	0.393139
A930015D03Rik	1.45107	0.394034
Fnbp4	0.403648	0.394076
Maea	0.32297	0.394099
Gm24336	1.54025	0.394264
Ccdc30	1.04191	0.39465
A930005H10Rik	1.15819	0.394717
Stk3	0.400185	0.394832
Smc5	0.332363	0.395015
4731419I09Rik	1.79079	0.396124
Lamtor3	0.650898	0.396127
Fkbp8	0.231884	0.396187
Emc2	0.423132	0.396187
A530083M17Rik	1.63872	0.396746
Gm29358	1.67366	0.396746
Ccdc91	0.374836	0.396953
Prelid1	0.356921	0.397082
Stx7	0.38649	0.397082
Metap1d	1.22516	0.397082
Gm13872	2.8823	0.397948
Pcmtd1	0.276103	0.398022
Rps18	0.523246	0.398022
Glt8d1	1.01366	0.398022
4930570G19Rik	1.85304	0.398022
Nkd1	0.331064	0.398469
Zfp386	0.603049	0.398559
Rragb	1.23161	0.398634
Glg1	0.242156	0.4002
4933439C10Rik	1.64522	0.400424
Map4k4	0.208264	0.40062
Zfp106	0.286777	0.40062
Mlkl	1.03612	0.401166
Gnb1	0.159931	0.40142
Sf1	0.192911	0.40142
Klhl6	0.427745	0.40142
9430015G10Rik	1.16552	0.40142
Irak1bp1	1.66054	0.40142
Mcm3	0.707317	0.401434
Ndufa10	0.409501	0.401604
Mtif3	0.675888	0.401604
Csmd3	1.06588	0.401604
1700001C19Rik	4.74376	0.401604
Usp16	0.496467	0.402018
Adap2	0.596856	0.402353
Snrpe	0.986397	0.402909
Sdhaf4	1.4416	0.403691
Ndufs5-ps	1.58155	0.403691
Dimt1	1.25793	0.40373
Gm43197	1.55419	0.403753
Ddx19a	0.44282	0.403909
Zfp61	0.798756	0.405096
Ttll11	1.46762	0.405096
Mrpl45	0.844548	0.405233
Mef2a	0.207366	0.406173
Cavin3	0.512015	0.40688
Ddx1	0.427318	0.407004
A330076H08Rik	2.38342	0.407004
Cutc	1.19884	0.407682
Nlrc5	1.61393	0.407682
Dynll1	0.283444	0.408397
Akap7	0.35293	0.408397
Atg14	0.589709	0.408397
1500004A13Rik	1.19625	0.408397
Gm37529	1.9567	0.408397
Gm49674	2.27573	0.408397
Osbpl6	0.734566	0.408476
Zfp606	0.628495	0.408817
Cacybp	0.553474	0.408848
Exoc6b	0.218449	0.409263
Lrpprc	0.304694	0.409263
Gm17922	2.25024	0.410402
Gm37447	1.67313	0.41109
Pcf11	0.301771	0.411868
Ddx46	0.29385	0.412071
Mrps9	0.601179	0.412071
Traf1	1.66985	0.412118
Arhgap21	0.2974	0.412153
Eif2ak4	0.379648	0.412153
Nupr1	1.05381	0.412153
Mterf1b	3.23493	0.412153
Nono	0.239269	0.412203
Mxi1	0.25453	0.412203
Gm22442	0.940656	0.412523
Usp36	0.363023	0.412598
Polr3d	0.686072	0.412598
Nsg1	0.788668	0.412598
Stmn4	1.20978	0.412598
Sgms1	0.213311	0.412662
Wdr1	0.231718	0.412662
Emsy	0.38389	0.412662
Gm4204	0.466847	0.412662
Siah1a	0.8217	0.412662
Tcim	1.07685	0.412662
5330438D12Rik	2.57232	0.412662
Zbtb14	0.511022	0.412737
Zeb2	0.336135	0.413316
Pfdn2	0.581964	0.413316
Gm37940	2.51825	0.413316
Cars	0.545259	0.41403
Myo9b	0.344683	0.414036
Zfp706	0.461833	0.41405
Gimap1	0.381982	0.414088
Iqce	0.481468	0.414088
Klhl3	0.555057	0.414088
Tbxa2r	1.04434	0.414088
Ormdl2	1.28557	0.414088
Utp23	1.08972	0.414845
Gm10033	0.587308	0.41511
Cox18	1.47295	0.41511
Cactin	0.289329	0.41522
Gm13835	0.962763	0.415315
Bmper	3.40041	0.415315
Psmb1	0.498745	0.415373
Zfp932	1.68851	0.41542
Cacnb1	0.669299	0.415901
Cfl1	0.184472	0.415968
Eea1	0.255397	0.415968
Fubp1	0.258086	0.415968
Pnrc1	0.274359	0.415968
Ppp1r9b	0.284857	0.415968
Rab3gap2	0.315623	0.415968
Ei24	0.333603	0.415968
Ccdc88c	0.607717	0.415968
Nifk	0.635905	0.415968
Cgrrf1	0.714208	0.415968
Acads	0.729349	0.415968
Ppan	0.957652	0.415968
Plcd4	1.20923	0.415968
Rpain	1.23269	0.415968
Txnrd2	1.40365	0.415968
Mrps18c	1.5996	0.415968
Rpl7l1	0.415718	0.416629
Eif2ak3	0.316892	0.416719
Cdc42bpb	0.129859	0.417059
Bcorl1	0.29983	0.417059
Cox4i1	0.366604	0.417059
Bcl7c	0.743519	0.417059
Gm44679	1.72778	0.417059
Ascc3	0.32873	0.417466
[truncated: 7,123 more rows]

## Sheet: GO enrichment BP up in female
Direction	adj.Pval	nGenes	Pathways	Genes
Up regulated	8.67864e-12	38	RNA processing	Rrp15	Rbm25	Snrpf	Luc7l3	Riok1	Wbp4	Zcrb1	Magoh	Srsf10	Rps21	Safb2	Cirbp	Snrnp70	Aurkaip1	Utp3	Ubl5	Lsm5	Scnm1	Hnrnpa2b1	Snrnp27	Akap8l	Ddx27	Clk4	Snrnp48	Pabpn1	Sbds	Dhx36	Ccnl1	Arl6ip4	Zrsr2	Ythdc1	Prkrip1	Gemin7	Rexo4	Clasrp	Utp14a	Rpl14	Cdk11b
Up regulated	1.36381e-10	27	MRNA processing	Rbm25	Snrpf	Luc7l3	Zcrb1	Srsf10	Safb2	Cirbp	Snrnp70	Aurkaip1	Ubl5	Lsm5	Hnrnpa2b1	Snrnp27	Akap8l	Snrnp48	Wbp4	Pabpn1	Dhx36	Magoh	Arl6ip4	Zrsr2	Ythdc1	Prkrip1	Gemin7	Clasrp	Scnm1	Cdk11b
Up regulated	8.86812e-10	38	Cellular protein-containing complex assembly	Luc7l3	Denr	Cox20	Ndufs5	Gtf2a2	Eif2s3x	COX17	Rpl23a	H4c1	Cox7a1	Ndufaf8	Pet100	Srsf10	Stmn1	Cirbp	Snrpf	Ndufb4	Uqcc2	Timm21	Sbds	Terf1	Eif3j1	Anp32b	Ndufab1	Chmp2a	Ndufb7	H1f2	Chmp4b	Sem1	Gemin7	H1-4	Eif3g	Psmg4	Hells	Ndufa6	Ythdc1	Rps23	Ndufb1-ps
Up regulated	4.53124e-09	24	Ribonucleoprotein complex biogenesis	Rrp15	Nom1	Luc7l3	Riok1	Denr	Rpl14	Eif2s3x	Rps21	Znf622	Rpl23a	Utp3	Srsf10	Cirbp	Ddx27	Snrpf	Sbds	Eif3j1	Gemin7	Rexo4	Utp14a	Eif3g	Rbis	Ythdc1	Rps23
Up regulated	7.26658e-09	12	Mitochondrial respiratory chain complex assembly	Cox20	Ndufs5	Cox17	Ndufaf8	Pet100	Ndufb4	Uqcc2	Timm21	Ndufab1	Ndufb7	Ndufa6	Ndufb1-ps
Up regulated	1.11671e-08	22	RNA splicing	Rbm25	Snrpf	Luc7l3	Wbp4	Zcrb1	Magoh	Srsf10	Cirbp	Snrnp70	Ubl5	Lsm5	Scnm1	Hnrnpa2b1	Snrnp27	Clk4	Snrnp48	Arl6ip4	Zrsr2	Ythdc1	Prkrip1	Gemin7	Clasrp
Up regulated	1.23737e-08	28	MRNA metabolic process	Rbm25	Snrpf	Luc7l3	Zcrb1	Srsf10	Upf3b	Safb2	Cirbp	Snrnp70	Aurkaip1	Ubl5	Lsm5	Hnrnpa2b1	Snrnp27	Akap8l	Snrnp48	Wbp4	Pabpn1	Dhx36	Magoh	Arl6ip4	Zrsr2	Ythdc1	Prkrip1	Gemin7	Clasrp	Scnm1	Cdk11b
Up regulated	1.07036e-07	26	Translation	Rplp1	Rwdd1	Denr	Mrps5	Tars2	Rpl22	Eif2s3x	Upf3b	Rps23	Mrps25	Rpl19	Eif3g	Uqcc2	Rpl14	Eif3j1	Dhx36	Aimp1	Magoh	Mrps15	Shfl	Rps21	Rpl37	Cirbp	Rpl23a	Sarnp	Abcf1
Up regulated	5.02498e-07	11	Cytoplasmic translation	Rplp1	Rwdd1	Denr	Rpl22	Eif2s3x	Rpl19	Eif3j1	Dhx36	Rps21	Eif3g	Rps23"
Up regulated	7.09971e-07	28	Peptide metabolic process	Rplp1	Rwdd1	Denr	Sec11c	Mrps5	Tars2	Rpl22	Eif2s3x	Upf3b	Rps23	Mrps25	Rpl19	Eif3g	Uqcc2	Rpl14	Eif3j1	Dhx36	Aimp1	Magoh	Mrps15	Shfl	Rps21	Rpl37	Cirbp	Rpl23a	Sarnp	Hmgn5	Abcf1
Up regulated	9.54238e-07	27	Amide biosynthetic process	Rplp1	Rwdd1	Denr	Mrps5	Tars2	Rpl22	Eif2s3x	Upf3b	Rps23	Mrps25	Rpl19	Eif3g	Uqcc2	Rpl14	Eif3j1	Dhx36	Aimp1	Magoh	Mrps15	Pdk3	Shfl	Rps21	Rpl37	Cirbp	Rpl23a	Sarnp	Abcf1
Up regulated	1.01597e-06	60	Cellular component biogenesis	Rrp15	Nom1	Luc7l3	Riok1	Sub1	Denr	Rpl14	Cox20	Ndufs5	Gtf2a2	Eif2s3x	H1f2	Rps21	Cox17	H1-4	Zfp622	Rpl23a	H4c4	Utp3	Cox7a1	Ndufaf8	Pet100	Srsf10	Stmn1	Cirbp	Ramp2	Ddx27	Snrpf	Rgcc	Ndufb4	Uqcc2	Timm21	Sbds	Terf1	Sdccag8	Eif3j1	Dhx36	Anp32b	Dnajb6	Stx2	Ndufab1	Chmp2a	Ndufb7	Chmp4b	Sem1	Gemin7
Up regulated	1.08791e-06	40	Protein-containing complex assembly	Luc7l3	Sub1	Denr	Cox20	Ndufs5	Gtf2a2	Eif2s3x	Cox17	Rpl23a	H4c4	Cox7a1	Ndufaf8	Pet100	Srsf10	Stmn1 Cirbp		Snrpf	Ndufb4	Uqcc2	Timm21	Sbds	Terf1	Eif3j1	Dhx36	Anp32b	Ndufab1	Chmp2a	Ndufb7	H1f2	Chmp4b	Sem1	Gemin7	H1-4	Eif3g	Psmg4	Hells	Ndufa6	Ythdc1	Rps23	Ndufb1-ps
Up regulated	1.39855e-06	8	NADH dehydrogenase complex assembly	Ndufs5	Ndufaf8	Ndufb4	Timm21	Ndufab1	Ndufb7	Ndufa6	Ndufb1-ps
[truncated: 14 more columns]
