# Supplementary material for: Characterization of the blood–brain barrier in genetically diverse laboratory mouse strains
Source: Fluids Barriers CNS. 2021 Jul 28;18:34. doi: 10.1186/s12987-021-00269-w (PMC8317333; doi:10.1186/s12987-021-00269-w)
Supplement: Supplementary file 4 — Additional file 4: Table S3. DEG and enriched biological processes in endothelial cells isolated from recently wild-derived mice compared to endothelial cells isolated from long-inbred strains. [file 12987_2021_269_MOESM4_ESM.xlsx]

## Sheet: Down in bEC of wild derived
Gene symbol	log2 Fold Change	adj. P-value
Cfap65	-22.1081	5.93659e-20
Itih5	-2.63024	1.098e-16
Fn1	-0.871734	1.77805e-11
Tbx1	-3.35943	1.93483e-11
9930111J21Rik2	-3.3721	1.51105e-10
H2-D1	-1.8543	6.44561e-09
Tmem234	-1.52158	2.02427e-08
Rps2	-2.23921	2.58003e-08
Gm13394	-7.62147	3.6971e-08
Gm15772	-5.3037	2.49644e-07
Clic4	-0.744846	2.95439e-07
Abcg3	-5.88266	5.26966e-07
Gm10030	-3.75297	5.26966e-07
Clec2d	-2.75356	6.03886e-07
Gsta4	-2.78608	7.12169e-07
Ace	-2.07515	7.12169e-07
Gm22513	-5.4336	1.86844e-06
Slfn3	-3.05195	2.31214e-06
Synpo2	-1.93987	3.93904e-06
Zfp950	-2.90701	4.11308e-06
9130208D14Rik	-4.85953	5.89066e-06
Oas2	-6.16657	6.34879e-06
Tpd52	-0.926356	7.27954e-06
Nodal	-6.53528	1.29928e-05
Ralgapa1	-0.826921	1.61223e-05
Rpl34-ps1	-4.62257	2.00871e-05
Gpr137b-ps	-4.20584	2.00871e-05
Npnt	-2.32592	2.1062e-05
Gm30075	-5.30804	2.12854e-05
Srp54a	-4.45103	2.89124e-05
Gm9946	-1.79717	3.29098e-05
Gbp4	-2.20061	3.74673e-05
Eps8l2	-1.05017	4.35943e-05
Dmpk	-2.49109	5.22148e-05
Pot1a	-1.92983	5.38107e-05
Ak3	-0.681343	6.07003e-05
Slfn2	-5.29063	8.62731e-05
Pmvk	-2.57051	9.87195e-05
Gvin1	-5.3363	0.000100754
Rnf7	-1.42896	0.000105537
Ftl1	-1.07032	0.000107657
Ankdd1b	-4.11043	0.000116459
Ntn1	-1.15584	0.000117457
Gm4070	-2.93636	0.000130606
AA986860	-5.32355	0.000147978
Cp	-1.4866	0.000161622
Vash1	-1.95667	0.000234818
Sox9	-1.30463	0.000238707
Mgll	-1.12862	0.000278176
Nog	-3.74641	0.000371891
Gm14295	-4.93575	0.000395822
Tlcd2	-5.26185	0.000417773
Fmo1	-2.03988	0.000600947
Trim12c	-2.52454	0.000810119
Zc3h12b	-2.97041	0.000879465
Bmx	-1.82293	0.000959262
1700018A04Rik	-3.10311	0.000959679
Plec	-0.592401	0.00108868
Afap1l2	-0.672248	0.00109287
Tmed3	-1.70568	0.0012008
Rpl36	-1.08969	0.00139249
Tuba1a	-1.33013	0.00173918
Slfn5	-0.481493	0.00203307
Ly6c1	-2.12378	0.00210522
Ptgr2	-1.20192	0.00210618
Pstpip2	-5.62008	0.00213761
1700061E17Rik	-5.39001	0.00220078
Lrrk1	-1.07894	0.00220078
Gm38372	-2.23781	0.00245015
Ifitm3	-0.907246	0.00252327
Gm10069	-5.98775	0.00288357
Prdm16	-1.08533	0.00309282
Gm10524	-2.79366	0.00317994
Vwa3a	-1.91432	0.00357318
Dctn6	-1.13014	0.00376051
Nav2	-0.895952	0.00390384
Gm46218	-6.47733	0.00402781
Htatip2	-3.66865	0.0040521
B2m	-0.915913	0.00420118
Tril	-1.06903	0.00422578
Gm35572	-5.92257	0.00426337
Mcub	-4.71365	0.00436487
Poglut3	-0.941489	0.00446674
Scarna13	-2.88002	0.00457463
Rps15	-0.7962	0.00468507
Pon2	-1.51129	0.00476046
Pde11a	-5.45475	0.00483414
B130055M24Rik	-3.25339	0.00483414
Efcab5	-5.20427	0.00507478
Gm21092	-4.31331	0.005079
Esyt1	-0.795568	0.00588102
Tgfb2	-0.881889	0.00602734
E4f1	-1.39131	0.00628743
Nptn	-0.733522	0.00656397
Unc45b	-1.63262	0.00672337
Gm19605	-4.53477	0.00709455
Ifnar1	-0.507697	0.00709455
Sp100	-0.880613	0.00722993
Plvap	-6.00367	0.00723943
Sebox	-4.21349	0.00763335
Lysmd2	-1.62986	0.00861403
Casq2	-1.52735	0.00894788
Cd300lg	-4.22916	0.00974944
Rnf220	-0.920351	0.00974944
Gm25939	-5.76547	0.00975102
Adamts20	-4.45659	0.0101152
Glul	-0.74895	0.0108011
Morf4l1	-0.589903	0.0108011
5730409E04Rik	-1.12939	0.0110926
Colgalt2	-1.59367	0.0118098
Entpd1	-1.17421	0.0118098
Cemip	-2.79644	0.0123993
Ndufv3	-0.865274	0.0123993
Plaat3	-1.02322	0.0130004
Ankzf1	-1.57302	0.0131196
Gm30238	-5.7932	0.0133329
Gm43581	-2.66093	0.0133329
Cbx3	-0.645994	0.0133329
Il6ra	-0.964513	0.0133618
Slc16a4	-1.08831	0.0138011
Ppox	-2.22413	0.014349
Gbp2b	-4.20945	0.0145274
Gm10177	-5.14781	0.0149251
Gbp10	-5.57065	0.0151145
Pla2g7	-1.25794	0.0151784
Pcdhb3	-4.48868	0.0165919
Col20a1	-5.62071	0.0166369
Gm17228	-5.44889	0.0166369
Igf2	-2.11052	0.0166369
Gask1b	-1.98683	0.0166369
Mgp	-1.77732	0.0166369
Asap3	-1.35598	0.0166369
Adamts10	-1.18027	0.0166369
Atp8a1	-0.771387	0.0166369
Prdx1	-0.872756	0.0167328
Rcan2	-1.01457	0.0180198
Mndal	-2.66502	0.0181491
Taf11	-1.50495	0.0181491
Atp5mpl	-1.88415	0.0183481
Jag2	-0.387218	0.0188084
Ndnf	-0.661146	0.0190472
Mia2	-0.659959	0.0193244
Teddm2	-2.54664	0.0196948
Unc13b	-0.561724	0.0196948
Hydin	-4.22714	0.0201461
2510009E07Rik	-0.67229	0.0201742
Ankfn1	-4.14645	0.0202902
Gm12020	-5.13078	0.0206141
C130036L24Rik	-4.65404	0.0206141
Dnah8	-2.42253	0.0206141
Zfp738	-1.65296	0.0206141
Ifit1	-1.42335	0.0206141
Rpsa	-0.815916	0.0206306
Mag	-4.81857	0.0209364
Sqle	-1.74175	0.0216412
Rpl21	-1.71583	0.0218294
Sar1b	-1.6991	0.0224505
Dennd1a	-0.821433	0.0229015
Abi3bp	-3.35051	0.0229734
Cox8a	-0.830007	0.023093
Polk	-0.544476	0.0231443
Mical3	-0.543908	0.0235931
Nlrp5-ps	-4.49618	0.0240916
8430429K09Rik	-4.01478	0.0250174
Serpine2	-0.857999	0.0250565
Fam13c	-0.54702	0.0251515
Odf3b	-2.63007	0.0253102
Gm37531	-3.21788	0.0256372
Pgm5	-0.712047	0.0256372
Pcmtd1	-0.567278	0.0256372
Dnah12	-5.49856	0.0264291
Gm25813	-4.08886	0.0266568
Col11a2	-2.50687	0.0266568
Hp1bp3	-0.569884	0.0266568
Wdr66	-4.92593	0.0272191
Tgtp2	-3.05401	0.0272191
Grm7	-1.78645	0.0272191
Rab3d	-1.11722	0.0272191
Crybg1	-0.876738	0.0272191
Stat2	-0.763543	0.0272505
Atp9b	-0.842593	0.0295158
Plgrkt	-1.91566	0.0325752
Gm42748	-4.62273	0.0331228
Zfp97	-4.50133	0.0333221
Stab2	-5.71309	0.0336592
4930412C18Rik	-5.87071	0.0337442
Gdpd3	-3.55115	0.0345035
Caly	-3.09003	0.034719
Tbcb	-1.25847	0.034719
Myo1d	-0.665281	0.0351616
Eml6	-1.14344	0.0360765
Gm26930	-3.62666	0.0364095
5031434O11Rik	-3.79086	0.0371668
Ttc12	-1.77206	0.0371668
Kirrel2	-3.33273	0.037339
Baalc	-1.13131	0.037339
Tpm1	-0.558519	0.037339
Ap3m1	-0.961962	0.0379191
Pmepa1	-0.858481	0.037971
Gm45102	-5.348	0.0403963
Igfn1	-3.772	0.0414103
Gm17229	-2.71216	0.0418739
Sugp2	-1.01569	0.0424929
Pir	-1.39182	0.0427675
Metap1d	-2.50052	0.0429675
Gm9403	-2.69058	0.0435592
4933431E20Rik	-1.90056	0.0436995
Apol10b	-2.63995	0.0440274
Fhl4	-5.39001	0.0440879
Frem2	-1.69338	0.0443323
Rpl7a	-1.10185	0.0443323
Platr22	-6.00311	0.0448938
Gm3325	-3.35065	0.0448938
Pam16	-2.22542	0.0448938
Mrps25	-1.44268	0.0448938
Tmeff1	-1.01177	0.0451922
Bc1	-2.2075	0.0458503
Tra2b	-0.753739	0.046314
Gm43481	-2.51155	0.0464947
Sp110	-1.88984	0.0471441
Bdh1	-1.69705	0.0477485
Col13a1	-3.7585	0.0482133
Pantr1	-1.9952	0.0489599
Tmem72	-5.24706	0.0495593
Fam13b	-0.801228	0.0499191
Gm3724	-3.76262	0.0499304
Ubb	-0.945573	0.0499392
Zfp157	-1.30144	0.0506993
H2-Q7	-5.06609	0.0507114
Gcsh	-1.44518	0.0507114
Vamp5	-1.72071	0.0518711
Gm9670	-5.39904	0.0520566
Gm44005	-3.10572	0.0521722
Capg	-2.10851	0.0529181
Eif4e3	-1.22288	0.0529181
Kat6b	-0.591722	0.0535637
Stmn2	-0.906544	0.0538776
Pibf1	-0.88043	0.0538776
C130046K22Rik	-5.67768	0.0539578
Mospd2	-0.908993	0.0539578
Txnl4b	-2.98878	0.0542356
Olfm5	-5.53027	0.0546908
Adgrv1	-4.40321	0.0546908
Numbl	-1.32799	0.0546908
Prr13	-1.07295	0.0546908
Gimap8	-0.836437	0.0546908
Zcrb1	-1.17739	0.0548824
Fabp7	-1.99349	0.0570287
Tmem267	-3.5774	0.0576407
Crip1	-1.3915	0.0580666
Adsl	-1.27633	0.0588402
Acot13	-1.47426	0.0589825
Cfap20	-1.32586	0.0591338
H2-Q6	-2.98859	0.059535
Plod1	-0.631168	0.0596198
Gm29216	-2.17557	0.06173
Plcb4	-0.660181	0.0625573
Ntn4	-0.703699	0.0626783
Gm11488	-2.83544	0.0627347
Uqcr11	-1.16484	0.0627347
Trerf1	-0.804151	0.0636632
Cox5b	-0.691073	0.0636632
Gm37105	-4.81017	0.0640655
Cuedc1	-0.956904	0.0640655
Gbp7	-0.548718	0.0641398
Igtp	-1.19598	0.0643526
Ccdc184	-2.80448	0.0657904
Gtpbp8	-1.95352	0.0665225
Ttn	-1.70293	0.068003
Gm49326	-3.07286	0.0683256
Jak3	-0.778747	0.0683937
Rnase4	-2.32533	0.0684146
Mpp7	-1.60122	0.0707681
Nes	-0.491351	0.071792
Onecut2	-4.42954	0.0721485
Tm4sf1	-0.678909	0.0723535
Zfp773	-4.29893	0.0727692
Dok4	-0.656378	0.0732392
Vwa5b1	-4.47288	0.0739278
Emp2	-0.659548	0.0739278
Gm43258	-5.40533	0.0739731
Pcdhb11	-3.23292	0.0739731
Atad3a	-1.10472	0.0739731
Rps27	-0.858881	0.0739731
Coq2	-1.2381	0.0740377
Gm48624	-3.18022	0.0745713
2410004B18Rik	-1.68451	0.0754535
Tmem98	-0.663152	0.0754535
Prlr	-4.52541	0.0762541
Paf1	-0.749299	0.0769784
Smim11	-1.39457	0.0770387
Kif2a	-0.546137	0.0771796
Nae1	-1.10507	0.0774672
Fendrr	-1.99798	0.0778183
Zfp677	-4.09056	0.0781534
Gm10095	-2.94747	0.0781534
Cables2	-1.12722	0.0781534
Gm44550	-4.98061	0.078664
Apoe	-0.817232	0.0795991
Septin1	-3.00717	0.0798911
Atp5j	-0.899689	0.0800948
Pkd2	-0.609526	0.0840589
Rbx1	-0.859467	0.0844587
Ap3s1	-1.1717	0.084802
Gm23297	-4.64875	0.0850151
Myl4	-2.50815	0.0850151
Taf12	-1.2512	0.0850151
9530082P21Rik	-1.11237	0.0850151
Piezo1	-0.44026	0.0850151
Atp1a4	-4.96176	0.085351
Col11a1	-3.11491	0.085351
Flt3	-4.53842	0.0856399
Smim10l1	-0.512464	0.0856399
Serpinb1a	-2.6199	0.0857291
E230034D01Rik	-5.17417	0.0892677
3110056K07Rik	-2.57198	0.0892747
Snai2	-1.43826	0.0892747
Airn	-2.67727	0.0894907
Odr4	-0.935382	0.0894907
Dock6	-0.374698	0.0894907
Pcp4l1	-0.309716	0.0909713
Nphs1	-5.17179	0.0915107
Gm37090	-5.02473	0.0915107
Myl6	-0.688545	0.0915107
Lpcat4	-1.06784	0.091592
Chaf1a	-1.8628	0.0926125
Parp14	-0.524959	0.0929247
Sh3glb1	-0.265597	0.0934723
Gm25848	-4.02066	0.0940104
Uqcrb	-1.21205	0.0942251
Gm6863	-1.03402	0.094674
Gm15666	-2.09736	0.0950647
Ccp110	-0.97252	0.0950647
Chil5	-5.7509	0.0955275
Cdnf	-4.71674	0.0955275
Smim1	-2.12047	0.0955275
Ly6a	-0.804097	0.0955275
Lekr1	-3.2716	0.0957856
Psma8	-2.50575	0.0957856
Mrpl42	-1.06041	0.0957856
Ints6l	-1.01028	0.0957856
Nsmf	-0.765739	0.0957856
Ldlr	-0.733832	0.0957856
Gm32688	-2.18146	0.0961594
Evc2	-1.59873	0.0962042
Ifi203	-1.49396	0.0962042
Trappc9	-0.634428	0.0962042
Tnfaip2	-5.48726	0.0963756
Trim30a	-1.44442	0.0970341
Apol7d	-4.09554	0.098248
Ccdc122	-3.72976	0.098248
Gm49677	-3.70604	0.098248
Prxl2a	-0.937476	0.098248
1810030O07Rik	-0.865703	0.098248
Gm4815	-3.56082	0.0987296
Pot1b	-1.59585	0.0987296
Adam15	-0.368552	0.0987296
Neb	-3.59791	0.0987649
Rassf4	-1.58678	0.0987649
Srek1	-0.690724	0.099975
Trpm3	-1.21798	0.101619
6030442K20Rik	-5.32792	0.101712
F830112A20Rik	-4.12317	0.101712
Fstl3	-2.42874	0.101712
Lama3	-2.12615	0.101712
Vps29	-1.09435	0.101712
Igfbp5	-0.889648	0.101712
Rflnb	-0.772874	0.101712
Chd7	-0.554507	0.101799
Mknk1	-1.16722	0.101839
Sostdc1	-4.78477	0.102236
Gm16546	-4.68465	0.102236
9530026P05Rik	-1.23131	0.102236
Zfp30	-2.1339	0.102405
Stx16	-0.901979	0.102839
Cst3	-0.650327	0.103269
Chchd2	-0.774028	0.103519
Hba-a2	-2.71604	0.104424
4930594M22Rik	-1.84978	0.105027
Gm16279	-5.11045	0.105612
Ndufc2	-1.17773	0.106796
Gle1	-0.587732	0.108424
Dvl1	-0.673401	0.108848
BC064078	-4.6238	0.112202
Wipi2	-0.745178	0.112885
Egfl7	-0.842669	0.113867
Piezo2	-4.9131	0.114232
Gm37660	-4.74156	0.114758
Acat1	-0.729896	0.114758
Crocc2	-5.02786	0.11609
Dusp28	-2.70102	0.11609
Zfp979	-1.86507	0.116279
Gm23119	-2.75729	0.117778
Leng8	-0.761058	0.117778
Eci2	-0.782187	0.117993
Rn7sk	-0.757527	0.11842
Ccdc40	-4.39109	0.121714
Mid1	-1.3614	0.122575
Lman2l	-1.13096	0.122992
Catsperz	-5.12515	0.125044
Stx4a	-0.717242	0.126213
1700012D16Rik	-5.02584	0.126381
Cd33	-4.83623	0.126381
Gm48207	-2.03097	0.126381
Myrip	-0.725669	0.126381
Gm12264	-4.90409	0.127089
Gm45828	-1.89414	0.127574
Chst2	-0.72191	0.127574
Car8	-2.68237	0.12796
St13	-0.60089	0.133061
Cox7b	-1.08636	0.133665
Gpx4	-0.820684	0.133665
Sms-ps	-3.89444	0.133866
Dubr	-1.89425	0.134107
4930550C14Rik	-4.24875	0.135095
Gm10548	-5.47579	0.135102
D630030B08Rik	-2.47269	0.13514
C530008M17Rik	-0.948513	0.136187
Usp40	-1.05042	0.13937
Hells	-1.63562	0.140799
Trim12a	-4.73399	0.141136
Gm49705	-3.28606	0.142406
4933433G15Rik	-4.8273	0.142819
Fam217a	-2.23029	0.143344
Exd2	-1.02295	0.143344
Gm16001	-4.90436	0.143412
Unc5c	-1.79547	0.144273
Cideb	-4.69684	0.144321
Grip2	-3.57377	0.14448
Slc2a4rg-ps	-3.58813	0.144579
Commd4	-1.68485	0.144579
Slc25a4	-0.369587	0.144649
Gm43999	-2.81959	0.145273
Dguok	-1.75693	0.145273
Gm37069	-5.17788	0.148134
Serpina1b	-3.76272	0.148134
Gm45769	-4.98995	0.148978
Pet100	-1.4314	0.150044
Siglech	-3.43358	0.150754
Sacs	-0.77889	0.150754
Arhgap18	-0.736611	0.151472
Gm12346	-2.17829	0.151636
Runx1t1	-1.04966	0.152118
Pml	-0.787532	0.152118
Usp21	-0.74097	0.152118
n-R5s194	-2.867	0.152527
Uqcrh	-0.810341	0.152599
Ccnyl1	-0.702137	0.153765
Ret	-1.06532	0.154122
Denr	-1.02254	0.154122
St8sia2	-4.31488	0.154134
Bbox1	-3.80538	0.154886
Esco1	-0.764223	0.154886
Rps4l	-1.41568	0.156103
Pop5	-1.46093	0.156473
Baiap2l1	-1.75568	0.157017
Pcca	-0.6868	0.157017
Slc25a40	-1.13575	0.159718
Tomm7	-0.990058	0.159718
4933434E20Rik	-0.820577	0.160036
Arhgef25	-0.775375	0.160036
Syne1	-0.558584	0.160036
Malat1	-0.767791	0.161217
Plce1	-0.493398	0.161217
1700087I21Rik	-5.24379	0.164946
Gm38197	-1.70799	0.165514
Gm48086	-3.42617	0.166005
Gm13571	-4.24561	0.167458
Cntrl	-0.669904	0.167458
Tnfaip8l3	-4.64348	0.169506
Sfrp2	-2.64175	0.169506
Gm5124	-2.2899	0.169506
Nsun3	-1.91582	0.169506
Copz2	-1.44428	0.169506
Camk1d	-1.05059	0.169506
Tec	-0.945903	0.169506
Actn1	-0.433261	0.169506
Mro	-2.11235	0.16971
3110080O07Rik	-4.64111	0.170335
Calhm5	-4.57994	0.170335
Itpr2	-0.437768	0.170335
Hyi	-2.02109	0.170826
Fuz	-1.83346	0.170826
Crlf2	-2.23722	0.172
Tmem184c	-1.20205	0.173493
Hdhd3	-3.24078	0.173563
Mir100hg	-1.18186	0.173563
Gm44936	-5.17253	0.174458
Gm11131	-2.43728	0.174685
Cntnap5b	-2.81585	0.174776
2010320M18Rik	-3.62852	0.17551
Tent5a	-4.10032	0.177082
Rpl29	-2.90714	0.177082
Ssh3	-1.75854	0.177082
Limk2	-0.789979	0.177688
Eif2ak2	-0.743603	0.177688
BC023719	-4.83903	0.177781
Gltp	-0.773458	0.178185
Gabrg1	-2.07861	0.17914
Pdcd5-ps	-1.39515	0.17914
Fkbp2	-1.30801	0.17914
Capn12	-3.13878	0.179327
Zbp1	-3.92298	0.179705
Ajap1	-1.44832	0.179705
Tmem198b	-0.946291	0.179705
Tas1r3	-2.83204	0.179788
Tbcc	-1.25665	0.180015
Gm44560	-3.33215	0.180125
Nid2	-0.66561	0.180696
Fezf2	-3.15754	0.180753
Atp5h	-0.85179	0.181101
Spag16	-4.65716	0.181386
Aldh1a3	-4.3442	0.181386
Slc4a5	-4.18443	0.181386
Bod1	-0.69955	0.181386
Ltbp4	-0.390171	0.181386
Orc4	-1.17463	0.182293
Plppr3	-2.34129	0.185549
Gm37376	-2.24275	0.185549
Acss2	-1.32652	0.185549
Fam114a2	-0.696697	0.185549
Plekhg1	-0.478707	0.185549
Cyp1b1	-2.70451	0.187128
Zfp414	-1.71886	0.18827
Gsto2	-5.21892	0.188439
Gm44801	-3.13333	0.188439
Sema3f	-2.59323	0.188439
Rgl3	-2.38141	0.188439
Alad	-1.01219	0.188439
Nkd1	-0.527333	0.189531
Efcab1	-4.7883	0.189576
Rmnd1	-1.86004	0.189894
Kiss1r	-5.04924	0.190399
Dok5	-4.09983	0.190399
Gm16675	-4.05627	0.190399
Unc45bos	-4.03108	0.190399
Cmbl	-3.27598	0.190399
S100b	-1.14055	0.190447
Dhps	-1.2554	0.191084
Insyn2a	-2.91152	0.192082
Bet1	-1.24279	0.192082
Ndufs4	-0.90623	0.192366
Gm44321	-4.35561	0.192728
2310009B15Rik	-3.23561	0.192728
Dtnb	-0.959891	0.192728
Cyb5r1	-0.737282	0.192728
S100a13	-0.952192	0.193015
Efhd1	-2.7521	0.193177
Ephx2	-1.71266	0.193177
Dst	-0.423592	0.193177
Septin6	-1.37159	0.193389
C920021L13Rik	-4.79279	0.194902
D630003M21Rik	-2.63609	0.194913
Gm44679	-2.98	0.195164
Cmc1	-2.29281	0.195164
1700048O20Rik	-4.37819	0.19655
Gm7887	-1.29658	0.19655
Ldha	-0.620992	0.19655
Gm45797	-4.36092	0.196806
Gm37124	-4.40314	0.197751
Tspyl2	-0.816368	0.198168
Gm44027	-2.90151	0.198295
Mme	-3.46357	0.198894
Mrrf	-1.17992	0.198894
Idi1	-1.66664	0.198955
Stard9	-0.52212	0.199777
Ttr	-2.83503	0.20016
Ift74	-1.44049	0.20016
Psmc1	-0.669749	0.200427
Prnp	-0.630187	0.200427
Irf9	-0.658494	0.200538
Adamtsl3	-4.81015	0.201652
Exoc3l2	-4.00519	0.201652
Fcho1	-2.09961	0.201652
Zfp704	-0.514513	0.202253
Pgbd1	-4.97122	0.202352
Gm37607	-4.72119	0.202352
Ndufaf2	-1.74162	0.202352
Kif21b	-1.03305	0.202352
Ccdc59	-0.924548	0.202352
Cfl1	-0.296724	0.202352
Kcng4	-4.04366	0.202662
Gm47283	-2.88656	0.202662
Sh3d21	-1.3248	0.202662
Btbd10	-1.10524	0.202662
Gm8995	-0.786298	0.202662
Vti1a	-0.469431	0.202662
Anks1	-0.344973	0.202662
Fibin	-3.07235	0.202762
Gm49759	-2.54702	0.204935
Sorbs2	-0.313191	0.206272
Hdac7	-0.393809	0.206397
Gtf3a	-1.29125	0.206706
Slfn5os	-3.02163	0.206877
Rhot2	-1.27757	0.207357
Rab12	-0.519619	0.208686
Rars2	-1.62232	0.208995
Gm15998	-1.13637	0.208995
Acsbg1	-0.927079	0.209195
Irf6	-1.43164	0.209717
Yaf2	-0.628816	0.209717
6430584L05Rik	-3.55008	0.210049
Psmd4	-0.568891	0.210933
Sele	-4.09928	0.212642
Cyp4f14	-3.01133	0.212642
Mlh3	-0.778136	0.212642
Iqca	-4.09609	0.213434
Grid2ip	-4.8354	0.214009
Ndufaf3	-1.40847	0.214272
Usp2	-1.28474	0.215275
Abcc6	-0.762987	0.215275
Gm47155	-2.94177	0.215366
Meg3	-1.0615	0.215366
Prkar1a	-0.317446	0.215366
Chst10	-1.46282	0.215679
Gm17259	-3.54811	0.216614
Gpr160	-1.52303	0.216614
Ptprj	-0.728855	0.216614
Adamtsl2	-1.02324	0.2198
Cacna2d4	-5.25673	0.220046
Oasl2	-0.895791	0.220185
Mfap2	-3.99386	0.220775
Hspb8	-1.27035	0.221557
Mir124a-1hg	-1.44249	0.221837
Serpina3n	-2.50923	0.222078
A230077H06Rik	-3.28602	0.222166
Gm40652	-5.19857	0.222195
2410022M11Rik	-3.28191	0.222195
Atpsckmt	-1.83876	0.222195
Dnajb12	-0.465143	0.222195
Setd5	-0.317043	0.222452
Fbxl4	-1.16766	0.223224
Nkain4	-2.52142	0.225424
Col27a1	-1.36008	0.226465
Gm15787	-2.43803	0.227981
Myo7a	-3.28797	0.228892
Tia1	-0.847509	0.228892
Pik3r6	-0.615131	0.229344
Gm48894	-4.41923	0.230027
Col12a1	-1.96252	0.231789
Prkaca	-0.441398	0.231987
Gm16048	-4.77868	0.232235
Plb1	-3.66106	0.232235
Gm20604	-2.32319	0.232235
Tap1	-1.37998	0.232235
Vwa1	-0.561128	0.232235
Plek	-1.95805	0.232422
Ccdc15	-1.68713	0.232422
D130062J10Rik	-3.00384	0.233785
Uap1l1	-2.86462	0.234602
Usp16	-0.760795	0.234679
Frmpd3	-1.5607	0.234796
Ankrd37	-1.07265	0.234796
Rtn2	-1.69446	0.234851
Dab1	-0.922747	0.234851
Psma6	-0.741132	0.236841
Gm19935	-4.02855	0.237293
Lrrcc1	-0.812553	0.2379
Cry1	-0.857697	0.23841
Mink1	-0.340537	0.239634
Dynll1	-0.433326	0.241241
Csf2rb2	-3.36864	0.241667
Gm21811	-2.32435	0.241667
Smagp	-1.00513	0.241667
Gm48667	-4.08116	0.242204
Myom3	-3.68262	0.242204
Tagap1	-3.12414	0.242204
Tdrkh	-1.45163	0.243911
H4c3	-1.44288	0.243911
Aldoc	-0.720672	0.243911
Lyst	-0.452229	0.243911
Pan2	-0.890237	0.244184
Ostf1	-0.59021	0.244184
Gm43099	-2.20724	0.244346
St3gal6	-0.463571	0.244346
Gimap4	-1.99254	0.245018
Tmem229a	-1.1303	0.245018
Myo9b	-0.531262	0.245055
Fbxl5	-0.638001	0.245685
Eva1b	-0.825085	0.245787
Hdc	-3.88881	0.245887
Nab2	-0.88402	0.246618
Snrnp70	-0.660898	0.246698
Cd200	-0.534423	0.246698
Synm	-0.375076	0.246698
Gm37885	-2.00727	0.24712
Carhsp1	-1.03184	0.247887
Gm44643	-4.57634	0.248018
Ern1	-0.709577	0.248018
BC052040	-2.08545	0.248631
Cyb5d1	-0.951971	0.248631
Cd38	-1.58876	0.249718
C230031I18Rik	-4.52538	0.251095
Nrbf2	-1.41909	0.251095
Ttpa	-3.80058	0.251174
Arhgap28	-1.93419	0.251174
Gm42047	-4.79512	0.252222
Mgst2	-4.76409	0.252252
Gm47904	-3.69301	0.252252
AA465934	-3.44372	0.252252
Gm28187	-2.89761	0.252252
Cox6c	-0.822448	0.252252
Clic1	-0.627014	0.252252
Aqr	-0.507686	0.252252
Gm19807	-3.73892	0.252989
Rsrc2	-0.622631	0.252989
Shfl	-0.939639	0.252994
Btbd9	-0.744151	0.253326
Scrn3	-1.07997	0.254998
Col24a1	-5.1073	0.255017
Gm24447	-0.964337	0.255017
Prrt4	-0.933234	0.255017
Gm4734	-4.26776	0.255415
Ovgp1	-4.56595	0.25611
Maneal	-2.22321	0.25638
Dcdc2a	-1.21164	0.256908
Eif4a2	-0.391713	0.256908
Scube2	-1.50232	0.257149
Far2	-0.509932	0.257149
Tbc1d24	-0.898343	0.257192
Ephb2	-4.22985	0.257245
Slco1b2	-3.69978	0.257245
Kcnmb1	-1.68083	0.257692
Selenow	-0.411699	0.258093
6030400A10Rik	-4.93311	0.25843
D10Wsu102e	-0.61273	0.259872
Mterf1b	-4.53125	0.261868
4921539H07Rik	-3.77242	0.262246
Helq	-1.33283	0.262246
	-4.30573	0.262512
Cd40	-1.2857	0.262512
Lncpint	-1.07764	0.262512
Sgcz	-4.3033	0.262975
Gm3435	-4.17725	0.263267
Nemp1	-1.38202	0.263267
Ankrd13b	-1.18272	0.263753
Lrrc45	-0.855249	0.263806
Gm38066	-3.56153	0.264035
Gm4876	-4.69616	0.264771
Cd80	-4.09328	0.264771
Aopep	-0.685444	0.264771
Ly6e	-0.497329	0.265101
Naa35	-0.673267	0.266263
Rsu1	-0.521565	0.266263
Gm47644	-1.88111	0.267322
Rpp21	-1.78913	0.267507
Eef2kmt	-1.44584	0.267507
Lrrc49	-0.710987	0.267507
Ubb-ps	-1.31954	0.268742
Inpp1	-0.658494	0.268742
Celrr	-4.3771	0.269372
A930007I19Rik	-4.10555	0.269372
Rinl	-2.62329	0.269372
Rab11fip1	-0.393395	0.269372
Sirt7	-1.03765	0.270445
Puf60	-0.382563	0.271242
Srrm1	-0.417116	0.272014
Ric8a	-0.499999	0.273454
Rad9a	-1.86851	0.274331
Gm17552	-4.84191	0.275404
1810024B03Rik	-4.64195	0.275404
Glb1l2	-4.2839	0.275404
Lrriq1	-4.12558	0.275404
Eps8l1	-2.89485	0.275404
Etnppl	-2.42039	0.275404
Kcnk2	-1.46789	0.275404
2510002D24Rik	-1.34749	0.275404
Pcdhga10	-1.17309	0.275404
Adam11	-1.08984	0.275404
Tm6sf1	-1.01912	0.275404
Fam49b	-0.900447	0.275404
Tubb4b	-0.587586	0.275404
Rbbp6	-0.441974	0.275404
Mms22l	-3.15897	0.275525
Zfp808	-3.24601	0.275848
Gm43984	-2.76444	0.275848
Gpx1	-0.736453	0.276026
Dnm3	-0.487533	0.276969
Gm4787	-4.46005	0.278847
2310040G24Rik	-3.536	0.278847
Srsf6	-0.436931	0.2792
Rab39b	-3.29979	0.279479
Mrgbp	-1.13564	0.280502
Acsl3	-0.37618	0.281311
Zfp760	-0.901424	0.281336
Uaca	-0.356882	0.281336
Srp19	-0.879829	0.282463
Adgb	-5.10809	0.282996
Dhx40	-0.511102	0.283261
Gm6058	-3.46249	0.283642
Akr1b10	-1.84675	0.284179
Gm16439	-3.36915	0.284261
Bnc2	-4.27092	0.284934
Cfap61	-3.74534	0.285008
Ltk	-3.68213	0.285012
Phxr4	-2.72916	0.285012
Golgb1	-0.485981	0.285012
Gm15711	-4.89	0.286045
Mrfap1	-0.47413	0.286664
Pcsk5	-2.25678	0.286675
Gm20682	-3.69901	0.287327
Zfp763	-1.18601	0.287327
Abat	-0.718627	0.288496
Ckap5	-0.387331	0.288496
Tchp	-0.945249	0.288543
Gcfc2	-1.25958	0.288565
Kcp	-1.40722	0.288699
Htt	-0.412891	0.288975
Dnali1	-4.38238	0.289161
Adam1a	-3.72325	0.289161
Fas	-0.911378	0.289161
A530072M11Rik	-5.08822	0.289596
Gm48751	-4.55624	0.289596
Gpx4-ps2	-1.0986	0.289596
Edem3	-0.380612	0.289958
Tet2	-0.490037	0.290492
Golm1	-0.489399	0.290773
Coro1a	-2.6463	0.292664
Gm39041	-1.39348	0.292664
Hmgn5	-0.807166	0.292664
Nktr	-0.531551	0.293066
Gm47204	-2.22136	0.293841
Gm36378	-3.27801	0.293866
Khdrbs2	-3.27651	0.293866
1600020E01Rik	-1.94306	0.293866
Colca2	-1.72941	0.293866
Ext1	-1.2458	0.293866
Mamstr	-1.14354	0.293866
H2bc4	-1.09571	0.293866
Rpl14	-0.825821	0.293866
Appl2	-0.627454	0.293866
Arhgap12	-0.560252	0.293866
Numb	-0.475037	0.293866
Cdc42se2	-0.470915	0.293866
Ccn3	-1.49479	0.293896
Gtf2h5	-0.909773	0.293896
Pi4k2b	-2.01565	0.294211
Ttc14	-0.73703	0.294211
Pip4k2a	-0.694273	0.294211
Clu	-0.682142	0.294211
Preb	-0.516256	0.294211
Slc31a1	-0.398533	0.294211
Gm45110	-2.09456	0.29433
Rb1cc1	-0.321526	0.29433
Manbal	-0.874613	0.295328
A130010J15Rik	-1.276	0.295368
Inpp5e	-0.835439	0.296318
Rsrp1	-0.499688	0.296318
Fam227a	-2.19543	0.296872
Cd24a	-1.71794	0.296872
Mtus2	-1.27607	0.296872
Rab9	-0.90804	0.296872
Vdac3	-0.774841	0.296919
Miat	-1.08317	0.298103
Pink1	-0.504807	0.298632
Srp54b	-2.49172	0.299808
Fam129a	-0.41992	0.299808
Nqo2	-0.801069	0.29987
Wnt5a	-0.955689	0.300357
Agpat1	-0.650925	0.300357
Frrs1	-4.30139	0.302284
Mamdc2	-2.50426	0.302284
A130050O07Rik	-2.24408	0.302284
Gm8797	-2.09123	0.302284
Zbtb7b	-1.28459	0.302284
Dcaf17	-0.948672	0.302284
Hspb1	-0.628451	0.302284
Pan3	-0.337662	0.302284
Gm25776	-2.14813	0.303202
Trappc2	-2.03403	0.303202
Rpsa-ps10	-1.7177	0.303202
Gm40578	-3.04915	0.304437
Prelid2	-2.96345	0.304437
Tmco6	-1.70966	0.304437
Ddah1	-0.558668	0.304953
Dnaaf3	-4.07917	0.305258
Mttp	-2.54004	0.305258
Gm48804	-2.45892	0.305258
Ptgdr2	-3.61644	0.30537
Dennd6b	-1.87693	0.30537
Gm37474	-1.28661	0.30537
Zmym6	-0.997416	0.30537
Smim8	-2.10424	0.307429
Ssr4	-0.886182	0.307429
Gm47166	-3.19561	0.308027
Fmn2	-0.949083	0.308027
Gm7785	-4.04372	0.309193
H2aj	-1.29335	0.309193
Lias	-1.23921	0.309193
Rpl19-ps1	-1.91854	0.309723
Btnl9	-3.92411	0.310693
Cdk20	-1.58452	0.310741
Gpc5	-1.00968	0.311592
C230066G23Rik	-2.34992	0.312666
Med30	-1.76358	0.312666
Ptcd1	-0.791178	0.3146
Mpnd	-0.796979	0.315183
Ankrd34c	-4.9643	0.315607
Lysmd3	-0.799924	0.316254
Trim26	-0.409783	0.316858
Sltm	-0.554537	0.31688
Gm47138	-2.5236	0.317644
Sem1	-0.69628	0.317644
Parp12	-0.602899	0.31815
Trim39	-0.653769	0.321389
Ankrd6	-0.800141	0.322015
Plekhg5	-0.314632	0.322635
Atp8b5	-4.94043	0.322727
C030005K06Rik	-3.878	0.322727
Gm47580	-3.51105	0.32274
Fyb	-2.53335	0.32274
Ttf1	-0.781971	0.32274
Lgals9	-0.599157	0.322783
Gm16576	-2.27728	0.322972
Pcdhga11	-1.37632	0.322972
Whamm	-0.670913	0.322972
Sema3c	-0.246675	0.322972
Gm48225	-2.42269	0.323185
Lrp1b	-0.914087	0.323185
Cbx3-ps6	-1.60913	0.323584
Grk4	-1.66484	0.323979
Cyp2j6	-1.23416	0.323979
Rpl35a	-0.948139	0.323979
Ccdc167	-0.882735	0.323979
Oasl1	-1.86594	0.326217
Fam129c	-4.60173	0.326505
Gm37694	-2.94132	0.326505
Gm6145	-1.60771	0.326505
Dtna	-0.626102	0.326505
Rpl22	-0.579064	0.326505
Lmbrd2	-0.51002	0.326505
Palm	-0.343051	0.326505
Klhl5	-0.255298	0.326505
Tbca	-0.894266	0.326531
Gm7285	-4.25366	0.326844
Eif4g3	-0.314729	0.32748
Sat2	-2.98962	0.328138
Fads3	-1.16422	0.328138
Ifi35	-1.06855	0.328138
Ccne2	-3.46654	0.328297
Gm43318	-3.63203	0.329278
Oprm1	-4.66328	0.329933
Cabp1	-1.00211	0.329933
Ece1	-0.231332	0.330059
Gm49201	-4.36194	0.33052
mt-Co1	-0.571143	0.331104
E430021H15Rik	-2.7083	0.331348
Shroom1	-0.622815	0.331378
Gm45289	-3.64771	0.331713
Trmt2b	-0.911886	0.332009
Rhoq	-0.560419	0.332009
Gm46404	-4.36203	0.332014
Clk1	-0.650266	0.332014
Alox12	-1.00418	0.33336
Galnt7	-0.808701	0.333862
Rab23	-0.840881	0.334446
Gm527	-2.09316	0.336385
Commd3	-1.18521	0.33735
Armc7	-1.78553	0.33736
Tnip2	-0.948891	0.33736
Atf4	-0.57416	0.33736
Prpf4b	-0.50188	0.339534
Enpep	-0.810761	0.340106
Gm43259	-2.84165	0.340667
Cadps	-1.13051	0.340667
Apod	-0.727964	0.340667
Ftx	-1.20141	0.341148
Ttc16	-4.83007	0.341415
Adam4	-3.17828	0.341415
Traf5	-1.05846	0.341415
Art3	-0.882583	0.341415
Pkig	-0.437246	0.341483
Gm45177	-4.32771	0.341619
Dis3l2	-0.667008	0.342299
Denn2b	-0.439124	0.343044
Smarce1-ps1	-1.54965	0.343114
Gm2379	-4.04596	0.343747
Btbd17	-1.78784	0.343747
Gm6485	-1.33618	0.343747
Nfat5	-0.33847	0.343747
6330408M09Rik	-3.70148	0.344081
Gm43011	-2.48735	0.344081
Gm24407	-0.987121	0.344081
Ntm	-0.688842	0.344081
Ndor1	-1.80712	0.344323
Rab3il1	-1.85459	0.344336
5530601H04Rik	-1.71144	0.344336
C4b	-1.69219	0.344336
Ezr	-0.406798	0.345075
4930481A15Rik	-4.08712	0.345845
Map2k2	-0.573278	0.346335
Prpsap2	-1.04239	0.347148
Serpina1d	-4.10998	0.347192
Zfp59	-1.99572	0.347192
Abca3	-0.415296	0.347192
Dnajc1	-0.477855	0.347409
Map4k3	-0.362271	0.347409
Gm39326	-4.52158	0.34779
Sowahc	-1.26424	0.34779
Nfrkb	-0.609328	0.34779
Gm4742	-2.77876	0.347916
Ankrd29	-1.54571	0.347989
Nrarp	-0.87256	0.348272
Tecpr1	-0.383622	0.34946
Nupr1l	-2.93151	0.34996
Gm26444	-1.13544	0.350477
Tcaf1	-0.372737	0.351013
Gm8210	-1.84689	0.351179
Sec61g	-1.56118	0.351179
Myef2	-0.586191	0.351546
Cdh26	-2.8158	0.352091
Gm5457	-2.89407	0.352103
Nat9	-1.25555	0.352103
Capza1	-0.825154	0.352103
Sumo1	-0.773196	0.352103
Gm39469	-1.91841	0.352218
Vmn2r86	-4.43557	0.352454
Neurl2	-1.53447	0.352491
Gm34552	-3.63583	0.352517
Adamts5	-3.16683	0.352517
Lrrfip1	-0.416985	0.352517
Gm10715	-3.18863	0.353178
Lrp2	-3.92164	0.353516
Csmd2	-1.50651	0.353646
Ifngr1	-0.598889	0.355396
Cd9	-1.11723	0.356523
2700049A03Rik	-0.823012	0.357339
Mboat1	-1.25107	0.35752
Ercc6	-0.753118	0.358405
Gm12403	-4.74639	0.358819
Tmem41a	-2.07419	0.358819
Gm25107	-4.00097	0.358968
Slit2	-1.16198	0.358968
Scg3	-0.598968	0.358968
Ntf3	-4.77777	0.35931
Gm6330	-2.8777	0.35931
9330151L19Rik	-2.63787	0.35931
Phkb	-0.54468	0.35931
Cdk8	-0.718905	0.361217
Ndufc1	-1.22181	0.361472
Tab3	-0.815042	0.361472
Adar	-0.275293	0.361472
Trak1	-0.341765	0.362301
Gbp9	-0.488268	0.362838
Nfxl1	-0.943852	0.363066
Cdc42ep2	-1.71356	0.363097
Lrrc57	-0.849649	0.363097
Tead3	-2.24571	0.363377
Gm6419	-2.82037	0.364225
Nhej1	-3.92804	0.364659
Adamts12	-2.71932	0.364659
Arhgef28	-0.494182	0.364659
4932431P20Rik	-4.5151	0.364942
Gm15989	-2.60755	0.365976
Rab31	-0.590806	0.366364
Pex19	-0.645714	0.366599
Gm16316	-3.62558	0.366732
Slc26a6	-2.40166	0.366732
Ndufb1-ps	-1.48783	0.366732
9230114K14Rik	-1.86015	0.368486
Myorg	-1.36078	0.368602
Dock2	-2.67924	0.368825
Bbof1	-2.23554	0.368825
Kifc1	-3.96394	0.370112
Fam221a	-3.71319	0.370112
Pou2af1	-3.04225	0.370112
Itgb3	-1.96427	0.370112
Cttn	-0.386008	0.370112
Chmp4b	-0.515134	0.37064
Pou5f2	-3.82919	0.371544
Pacrg	-2.7492	0.372035
Gm44257	-3.59487	0.372197
Ccdc28a	-2.13148	0.372197
Xaf1	-0.753722	0.372197
Gm37968	-4.75138	0.372306
Depdc1b	-4.38692	0.372306
Trim34a	-0.995011	0.372306
Gm10125	-2.23803	0.373186
Itgb3bp	-2.02884	0.373186
Tmsb10	-0.51858	0.374334
Akap12	-0.438661	0.374334
Msrb3	-0.352177	0.37456
Ndufa6	-0.797705	0.374588
Clec1b	-4.46383	0.375365
Gm48904	-3.23128	0.375365
Ndufb11	-0.732287	0.375365
5430434F05Rik	-3.07231	0.375505
Fkbp3	-0.8427	0.375505
Tmem181a	-1.17073	0.375639
Psmb6	-0.733973	0.375639
Gm48871	-3.55959	0.376495
Tmem100	-1.67747	0.376495
Slc22a15	-1.1831	0.376495
Cdr1os	-0.778255	0.376495
Gramd4	-0.695529	0.376495
Gm44041	-4.07205	0.376818
Pfdn4	-1.39007	0.377596
H2ac15	-3.12775	0.377971
Pusl1	-1.399	0.377971
Mpc2	-0.887545	0.377971
Tead2	-0.561403	0.377971
Mrs2	-0.486539	0.377971
Rpl13	-0.462828	0.377971
Zfyve28	-1.86013	0.379072
Top3b	-0.710707	0.37916
Churc1	-2.35448	0.379217
6330418K02Rik	-2.38317	0.379311
Naa16	-0.939459	0.379311
Ddrgk1	-0.582672	0.379311
Gm42981	-4.70433	0.379833
Nox4	-4.33872	0.381831
2610035D17Rik	-2.25376	0.382987
9930111J21Rik1	-1.35471	0.382987
Samd9l	-0.485683	0.382987
Tspan18	-0.945605	0.383029
Fam114a1	-0.659095	0.383029
Col8a2	-3.66036	0.383166
3110080E11Rik	-2.28087	0.383166
Gm8337	-2.13216	0.383166
Smyd3	-0.789837	0.383166
Ypel5	-0.628564	0.383166
Atp6v0d1	-0.55664	0.383166
Trappc2l	-1.58761	0.383341
Cubn	-4.04961	0.383829
Gm13861	-2.48141	0.383885
Dnah2os	-2.16116	0.383885
Ccdc66	-0.735193	0.383885
Spag17	-4.89243	0.384211
Ces5a	-4.4185	0.384211
9330154J02Rik	-3.91423	0.384211
Gm44104	-3.49653	0.384211
Gm44645	-3.06135	0.384211
Gm49097	-2.77132	0.384211
Pnma3	-2.75681	0.384211
Gm43585	-2.35127	0.384211
Gm7019	-1.91915	0.384211
Recql5	-1.0326	0.384211
Nans	-0.990077	0.384211
Scpep1	-0.988251	0.384211
Ogt	-0.64925	0.384211
Car2	-0.447464	0.384211
Eml1	-0.386325	0.384211
Anxa7	-0.374924	0.384211
Gm22154	-3.50905	0.385791
Dhx58	-1.58382	0.385791
Scg5	-1.46291	0.385791
Mbd6	-0.478078	0.385992
Pwwp3b	-1.65366	0.386162
Zmiz1	-0.266766	0.386162
Exoc3l4	-3.20206	0.387374
Rnf180	-2.39456	0.3897
Calr3	-3.06212	0.390212
Gm37115	-2.7237	0.390212
Fam124a	-1.51597	0.390212
Hes6	-1.39485	0.390212
Gria2	-0.839833	0.390212
Prcp	-0.818671	0.390212
C1qtnf9	-1.70654	0.391697
Pomp	-0.377267	0.391697
Gm49307	-3.94475	0.391898
Riiad1	-3.78867	0.391898
Gm48965	-3.68994	0.391898
Mterf2	-1.70552	0.391898
Colgalt1	-0.687778	0.391898
Tcerg1l	-3.08681	0.393009
Tst	-1.65563	0.393009
Rilpl2	-1.14823	0.393009
Prdx6	-0.503267	0.393022
Exoc5	-0.46279	0.393022
Pdlim4	-2.32236	0.39344
Syt2	-1.92484	0.39344
Pcdhb16	-1.30007	0.39344
Gm45137	-2.18587	0.394454
Ccdc92	-1.04266	0.394751
Gm37941	-4.57909	0.395023
Rgl2	-0.550014	0.396472
Edn1	-0.459696	0.396542
Gm42636	-2.24448	0.396683
Cradd	-1.51345	0.396683
Isg15	-1.15211	0.396683
Pgam5	-0.936968	0.396683
Gtf2e2	-0.814534	0.396683
Alg14	-0.7229	0.396683
Aqp11	-0.663191	0.396683
Sdc4	-0.636712	0.396683
Dync1li1	-0.435887	0.396683
Usp53	-0.400038	0.396683
Ccdc170	-3.52854	0.397741
Cdhr3	-4.33917	0.397763
	-1.15262	0.397763
Dnajb6	-0.646106	0.397763
Tbc1d31	-1.89136	0.397827
Pank4	-1.02077	0.39786
Gm43260	-2.82419	0.398428
Gm45258	-2.75668	0.398472
B130024G19Rik	-2.58139	0.398472
Inka2	-0.893266	0.398545
Fli1	-0.373184	0.399905
Fzd9	-4.13762	0.400027
Dna2	-3.1128	0.400027
Hsd3b7	-2.48151	0.400027
Slc13a4	-2.29441	0.400027
Ggt7	-1.91151	0.400027
Nprl2	-1.32806	0.400027
Ndufa7	-0.672173	0.400027
Lima1	-0.337748	0.400027
Mpc1	-1.19533	0.400156
Pcdh17	-0.787974	0.400258
Zfp867	-1.36393	0.401189
Aldh2	-0.505051	0.401189
Hprt	-0.546271	0.401253
Iqgap3	-3.77898	0.401838
Rps6ka2	-0.660946	0.401921
Lrrc74b	-4.56849	0.402039
Gm14207	-2.88297	0.402039
Gm37745	-2.29486	0.402039
Tlcd1	-1.44892	0.402039
Ngrn	-0.770337	0.402039
Rnf213	-0.402802	0.402039
Abca6	-3.6453	0.402238
Gm48706	-3.11959	0.402238
Trmt44	-1.42303	0.402238
Fbxl2	-1.15897	0.402238
Frs2	-0.446332	0.402238
Cyb5b	-0.30402	0.402238
Gm18860	-2.8471	0.402764
Ofd1	-0.962319	0.40313
Ppp1r12c	-0.37909	0.40313
5430405H02Rik	-2.38403	0.40333
Nrg3	-1.34028	0.404639
Fbxl3	-0.286695	0.404639
Gm9530	-3.69399	0.405172
Hikeshi	-1.28025	0.405172
Higd2a	-0.880354	0.405172
Laptm4b	-0.8029	0.405172
Trank1	-0.883029	0.405888
Gm37363	-2.86847	0.405892
Sox13	-0.356383	0.406075
Immp1l	-1.55488	0.406656
Gm37106	-3.28564	0.406959
Gm10353	-3.02662	0.406959
Ikzf5	-0.594612	0.406959
Inpp5a	-0.436783	0.407095
Iars2	-0.392406	0.407095
Mbd3	-0.411378	0.407299
Adgre5	-0.380606	0.408464
Gm33142	-4.76005	0.408857
Gm10723	-4.54136	0.408857
Gm45053	-3.75027	0.408857
Scd3	-3.24514	0.408857
Lrrc2	-2.93031	0.408857
Slc29a4	-0.974405	0.408857
Uba7	-0.889542	0.408857
Zfp512b	-0.674371	0.408857
Cox6b1	-0.560004	0.408857
Peg3	-0.555926	0.408857
Samhd1	-0.396895	0.408857
Snapc1	-0.90371	0.408893
Fndc10	-1.15331	0.409016
Pheta1	-2.30455	0.409104
Rbm47	-3.53952	0.409786
Gm10275	-1.38789	0.409786
Mkln1os	-3.56591	0.40979
Cdc14b	-1.11443	0.410324
Mmd2	-0.737294	0.410324
Glis3	-1.51968	0.410461
Gm42767	-4.44464	0.410553
Gm29358	-2.09926	0.410572
Zfp846	-1.07119	0.410572
Ddit3	-0.926571	0.410572
Htr2a	-1.59868	0.410765
A730017L22Rik	-1.67289	0.411642
Kcnq1	-0.983442	0.411642
Trim8	-0.410807	0.411642
Ccdc88a	-0.509667	0.411757
Jarid2	-0.425233	0.411757
Pcdhga2	-2.15178	0.411769
Cox6c2	-1.1442	0.411844
Aplp1	-0.570303	0.412106
Upp2	-1.37101	0.412176
Ro60	-0.386953	0.412176
Gm29438	-3.31708	0.412441
Stk32c	-1.18461	0.413288
Nos1ap	-0.939468	0.413288
Lrrk2	-0.613515	0.413429
Gm38352	-3.34704	0.413895
Mrpl58	-0.850301	0.413895
Akip1	-1.13446	0.414144
Rian	-0.798193	0.414783
Magt1	-0.592412	0.415229
Cfap161	-4.21782	0.416056
Steap4	-2.70605	0.416317
Zfp982	-2.276	0.416844
Epb41l4aos	-2.75829	0.417215
Nxpe3	-1.57849	0.417215
Fahd1	-1.56571	0.417215
Matk	-1.46781	0.417548
Jmjd4	-0.962741	0.417548
Spag4	-3.40793	0.421002
Zranb2	-0.49239	0.421002
Tle2	-1.04957	0.421387
Ankrd24	-0.769318	0.422376
Phactr4	-0.346684	0.423748
Phf1	-0.487722	0.424067
Vps72	-0.524479	0.424179
Hddc2	-1.23549	0.424507
9530085L11Rik	-1.79893	0.425834
Snrpf	-0.966683	0.425834
H2-K1	-0.73715	0.425834
Fam193b	-0.673842	0.425834
Mal	-0.330971	0.425834
1700125H03Rik	-4.47027	0.426115
Acrbp	-2.47692	0.426115
Cited4	-2.15442	0.426115
Pin4	-1.8979	0.426115
Fam227b	-4.1228	0.426337
M5C1000I18Rik	-3.62962	0.426337
D030028A08Rik	-3.37969	0.426337
Fdxacb1	-2.43133	0.426337
BC046251	-4.21379	0.426465
Gm47198	-4.67525	0.426517
2810410L24Rik	-1.82025	0.426517
Tenm4	-0.896953	0.426517
Rbp7	-4.07512	0.426561
Dctd	-4.91755	0.426717
Syne3	-1.20995	0.426717
St3gal5	-0.863289	0.426717
Cd59a	-0.771194	0.426717
Nosip	-0.51047	0.426717
Srms	-1.16455	0.427016
F730043M19Rik	-1.66282	0.427219
Gga1	-0.331609	0.427219
Acads	-0.928735	0.427361
Mocs2	-0.894475	0.427361
Psme1	-0.651356	0.427361
Nos2	-0.851297	0.427422
Cnnm4	-1.3977	0.427572
Rsph4a	-2.47992	0.42764
Iqgap2	-1.38693	0.428371
Faap24	-2.44869	0.428963
Tmem219	-1.35711	0.428963
Tpm3	-0.355534	0.428963
Zbtb7c	-2.42918	0.431634
Pcdhb9	-3.96776	0.431826
Cklf	-2.27541	0.431826
Hr	-1.04704	0.431826
Nxf1	-0.459927	0.431826
Arap2	-0.287592	0.431826
Kdm4b	-0.507986	0.431988
Gm43149	-3.24728	0.432379
Tmem229b	-1.04177	0.432472
Gm37498	-4.59743	0.43267
Slco2a1	-1.47279	0.43267
Fmnl3	-0.207632	0.432735
Naaladl2	-3.4352	0.433033
Ccdc7a	-4.94038	0.433191
Chd3	-0.413306	0.433315
Gm42843	-2.18503	0.434125
Ier3	-0.948845	0.434125
Ddx58	-0.47527	0.434125
Ehmt2	-0.396134	0.434384
Clcn3	-0.287554	0.435306
Txlnb	-1.50747	0.435588
Cd34	-0.329983	0.435604
Cpe	-0.497116	0.436777
9030025P20Rik	-3.17841	0.436833
Eps8l3	-3.12629	0.436833
Gm16070	-2.06295	0.436833
Trmt12	-1.39161	0.436833
Gm13991	-1.32587	0.436833
Prelid1	-0.435127	0.436833
Plekha1	-0.321304	0.436833
Gm45457	-1.31641	0.437114
Thbs1	-1.65528	0.437275
Zfp955a	-1.19679	0.437275
Ctnnbip1	-0.390957	0.437275
Gm45309	-4.37267	0.437579
Gm13563	-4.22092	0.437579
A630001G21Rik	-4.06272	0.437579
9430081H08Rik	-3.70545	0.437579
Rpl32l	-3.5075	0.437579
Kcns1	-3.47257	0.437579
Htr1a	-2.91854	0.437579
Spata24	-2.60222	0.437579
Ccdc173	-1.73408	0.437579
Vrk2	-1.51706	0.437579
2310015A10Rik	-1.42124	0.437579
Cmas	-0.811189	0.437579
Plekhb1	-0.734658	0.437579
Vps9d1	-0.732511	0.437579
Tmem250-ps	-0.645679	0.437579
Tshz3	-0.61273	0.437579
Mn1	-0.584496	0.437579
Gm27010	-3.29955	0.437623
Gm15441	-2.58764	0.437623
mt-Nd6	-0.878115	0.437623
H2-Q4	-0.584853	0.437623
Ilkap	-0.510045	0.439736
Lactb2	-0.933656	0.439812
Unc93b1	-0.723148	0.439812
Cir1	-0.706747	0.439812
Gusb	-0.696316	0.439812
Coro6	-2.20454	0.440785
Fam173a	-1.19143	0.440807
Gm17922	-2.87477	0.441031
Hdac10	-1.22895	0.441872
Csf2rb	-3.23294	0.442784
Slc35f3	-2.81098	0.443499
Tspo	-1.04127	0.443499
Nit1	-0.98018	0.443499
Tpgs2	-0.704398	0.443499
Stk4	-0.486383	0.443499
Triobp	-0.363108	0.443499
Gm31718	-4.15642	0.444327
Zdhhc20	-0.590903	0.444602
1700013H16Rik	-3.3585	0.444809
Mmp11	-2.16776	0.445406
Gm28455	-4.28889	0.445463
Gm16008	-3.06953	0.445463
Snhg16	-2.58272	0.445463
Pamr1	-2.36418	0.445463
Kif27	-2.2807	0.445463
Rpl31-ps8	-1.77724	0.445463
Zfpl1	-1.30237	0.445463
Lrwd1	-1.00513	0.445463
Ghdc	-0.939905	0.445463
Rnaseh2c	-0.866681	0.445463
Slc35b1	-0.78687	0.445463
Twf2	-0.757708	0.445463
Sfxn5	-0.596063	0.445463
Tyk2	-0.544816	0.445463
Zkscan3	-0.540813	0.445463
Arhgef10	-0.506675	0.445463
Phf20l1	-0.424119	0.445463
Ss18	-0.372232	0.445463
Car4	-0.341856	0.445463
Marcks	-0.309281	0.445463
Arhgap35	-0.292909	0.445463
Snx2	-0.434754	0.446477
Smarca4	-0.210015	0.446477
Tdrd7	-0.354858	0.447361
Ccdc9b	-0.538772	0.447862
Cep250	-0.530403	0.44856
Cdc37l1	-0.348343	0.448824
Acot4	-3.96787	0.44999
Lsp1	-3.06687	0.44999
Coro2a	-1.43222	0.44999
Pithd1	-0.738878	0.44999
Lsamp	-0.512638	0.44999
Gm38085	-3.77257	0.450038
Zfp595	-0.990108	0.450312
Ric3	-0.981151	0.450566
Src	-0.481985	0.450781
Mdn1	-0.399646	0.450971
Cfap70	-3.62059	0.451029
Gm8670	-3.09075	0.451152
Gm42587	-4.04706	0.451575
5730455P16Rik	-0.790743	0.451951
Naip5	-4.0257	0.451997
Gm4951	-3.59794	0.451997
Gm43254	-2.42087	0.451997
Akap7	-0.428208	0.45222
Tyro3	-1.30424	0.4524
Gm25099	-2.11486	0.45298
2310061I04Rik	-0.871087	0.453556
Glipr2	-1.65825	0.453798
Micos13	-1.21394	0.4538
Gm16083	-3.9981	0.453827
Gm12059	-3.76353	0.453827
Gm38235	-2.17167	0.453827
Izumo4	-1.78096	0.453827
Agt	-1.70732	0.453827
Eme2	-1.59053	0.453827
Rabepk	-1.40121	0.453827
Snrnp35	-1.27033	0.453827
Hectd4	-0.356323	0.453827
Arxes2	-2.16895	0.453974
Gadd45g	-0.937391	0.453974
Gm45464	-4.00856	0.454018
Gm48796	-3.8172	0.454018
Gm17435	-3.22932	0.454018
Dlk2	-2.69343	0.454018
Gm15720	-2.48909	0.454018
Cd44	-2.34258	0.454018
Tmem138	-1.79179	0.454018
Mlxip	-1.46933	0.454018
G2e3	-1.02496	0.454018
Zdhhc1	-0.86276	0.454018
Plekhn1	-0.833138	0.454018
Aldh1a1	-0.770371	0.454018
Parp2	-0.704386	0.454018
Zfp553	-0.630059	0.454018
Rtn4	-0.360644	0.454018
Gm44093	-4.5535	0.454516
Gramd1c	-3.20023	0.45472
Nup133	-0.632986	0.455832
E230029C05Rik	-4.23017	0.456291
Prss35	-3.5056	0.456291
Vsig2	-0.884487	0.456291
Eps8	-0.478376	0.456291
Lamp2	-0.472789	0.456291
Prpf19	-0.379156	0.456666
Abhd8	-0.658942	0.456926
Vwa5b2	-1.83077	0.457127
Proscos	-4.04075	0.457282
4930447C04Rik	-3.51457	0.457282
Gpr179	-3.11386	0.457282
Dynlt1c	-3.01516	0.457282
Armcx6	-1.72559	0.457282
Faah	-1.68035	0.457282
Zfp2	-1.58409	0.457282
Hook1	-1.31663	0.457282
Flrt1	-1.0853	0.457282
Sec11a	-0.935677	0.457282
Med10	-0.788822	0.457282
Dleu2	-0.784461	0.457282
Zfp160	-0.753135	0.457282
Zfp386	-0.71178	0.457282
Irf7	-0.70053	0.457282
Des	-0.6941	0.457282
Ndfip2	-0.592354	0.457282
Nol7	-0.557824	0.457282
Pqbp1	-0.508991	0.457282
Psmc3ip	-1.89386	0.457703
Rad54b	-0.594228	0.458321
Gm44044	-3.60637	0.45835
Nf2	-0.382146	0.45835
Ccdc146	-3.78229	0.458356
Gpn1	-0.781925	0.458356
Rdx	-0.180251	0.459072
Ncor2	-0.184035	0.459252
B430305J03Rik	-4.43955	0.459476
Marchf11	-3.7168	0.459476
Zfp36l3	-3.33098	0.459476
Pianp	-1.58157	0.459476
Ttc19	-0.8924	0.459476
Ergic3	-0.550661	0.459476
Rdh14	-1.06448	0.459617
Kcnq1ot1	-0.59022	0.459617
Samsn1	-2.93126	0.459753
Auh	-0.628874	0.459808
Fhit	-4.46683	0.460123
Kcnk5	-4.00068	0.460123
Gm37864	-2.55418	0.460123
Srp9	-0.916827	0.460123
Ggh	-0.877348	0.460123
Dctn5	-0.850354	0.460123
Mtif2	-0.54468	0.460123
Hsbp1	-0.579771	0.460355
Gm44037	-3.339	0.460396
Rpl13-ps3	-2.68832	0.460595
Aplp2	-0.283048	0.46101
Gm42607	-2.55593	0.461844
Zkscan4	-1.44179	0.462064
Gm5805	-1.09691	0.462064
Znrf1	-0.443548	0.462064
Gm44676	-3.70022	0.462216
Dzip1l	-0.899025	0.462323
Lztr1	-0.482196	0.46314
Efna2	-3.72184	0.463262
Gm26244	-2.01772	0.463884
Arfgap3	-0.749332	0.463884
Tdrd5	-4.48614	0.464181
Gm36445	-2.1271	0.464181
Ccdc71l	-0.727977	0.464181
Gm37805	-3.79994	0.464262
Ap3s1-ps1	-2.95192	0.464262
Slitrk2	-1.45747	0.464262
Oas1a	-1.39181	0.464262
Snrnp27	-0.986051	0.464262
Ston2	-0.845056	0.464262
H2af-ps	-4.38781	0.465226
Scly	-0.866884	0.465226
Neurod1	-1.97562	0.465338
4930503L19Rik	-0.760995	0.465338
Rasd2	-1.29733	0.46553
9130023H24Rik	-1.58485	0.465947
Steap2	-2.47104	0.466038
Iigp1	-1.18629	0.466038
Ift80	-0.873066	0.466312
Zfp507	-0.533935	0.466312
Snn	-0.466647	0.466372
Abhd3	-0.831518	0.466747
Fes	-0.562681	0.466809
Mtfr1l	-0.354878	0.466809
Stk32a	-3.98311	0.467187
Gm37559	-1.47532	0.467187
Gm12868	-3.25424	0.467244
Arglu1	-0.540339	0.467244
Gm42463	-3.74441	0.468052
Cfap52	-4.02791	0.468076
9230116N13Rik	-3.19791	0.468076
Gm7446	-2.16955	0.468076
Psmb8	-0.812189	0.468076
Ndufa10	-0.478907	0.468076
Gm49125	-2.49496	0.468672
Zfp14	-1.57178	0.469171
Ramp3	-1.44151	0.470235
Cryzl2	-2.10246	0.47038
Tpmt	-1.33645	0.47038
Ccdc137	-0.769764	0.47038
Paxip1	-0.566275	0.47038
Flot1	-0.351084	0.47038
Gm26583	-2.84037	0.470492
Gm37139	-2.76821	0.470804
Galnt18	-0.55885	0.471988
Gm9934	-3.73111	0.472743
Zscan26	-0.343164	0.472803
Khnyn	-0.310224	0.473289
Cul5	-0.348633	0.47406
Tmem47	-0.695081	0.474158
Chmp5	-0.343252	0.474158
Lage3	-1.51899	0.474552
Utp23	-1.30362	0.474552
Mlkl	-1.20832	0.474552
Dnah11	-3.14838	0.474637
Gm16485	-2.4474	0.474706
Eny2	-0.80995	0.475295
Srebf2	-0.286857	0.475295
Gm19972	-1.81332	0.476172
Gm29585	-4.403	0.476539
Rfxap	-0.676761	0.476539
Commd8	-0.645069	0.476539
Gm47260	-1.68367	0.476804
9130019O22Rik	-1.2114	0.477199
Lrrtm4	-1.1845	0.477294
Exosc7	-1.07834	0.477294
Cyhr1	-0.418474	0.477294
4833439L19Rik	-0.339635	0.477294
Gm28586	-3.94504	0.47753
Gm37985	-2.6036	0.47753
Galntl6	-1.82598	0.47753
Ednrb	-1.03936	0.47753
Smarcd3	-0.913946	0.47753
Gm9353	-4.22239	0.478366
S100a1	-0.622276	0.478366
Arl6ip4	-0.598183	0.478366
1700003M07Rik	-4.16625	0.478608
AV099323	-3.85008	0.478608
Gpr68	-2.89966	0.478608
Gm47477	-2.41386	0.478608
Tox2	-1.50499	0.478608
Luzp2	-0.793009	0.478608
Exoc3	-0.495456	0.478608
Gtpbp2	-0.468299	0.478608
Rreb1	-0.270983	0.478608
Gm47493	-2.15827	0.478644
Calml4	-3.59427	0.478819
Vwc2l	-3.49095	0.478819
Ankrd33b	-0.63188	0.478819
Arl6ip5	-0.433424	0.478819
Bub1b	-3.90916	0.479007
Elk1	-0.603679	0.479007
Vangl2	-0.507147	0.479007
Zfp945	-0.739316	0.480167
Gm37960	-2.5347	0.480424
Otud7a	-0.946589	0.480424
Keap1	-0.346668	0.480424
Ifngr2	-0.65036	0.480472
Gm9457	-2.3558	0.481051
Mrps6	-1.30451	0.481051
E430018J23Rik	-1.16235	0.48111
Gm11992	-4.12785	0.48131
2700046G09Rik	-2.86425	0.48131
Rnaseh2a	-1.18141	0.48131
Gm16998	-4.37972	0.481534
Gm12870	-4.35193	0.481534
Pqlc3	-2.20379	0.481534
Tyw5	-1.79129	0.481534
Gm16238	-1.48888	0.481534
Cacna2d2	-1.43561	0.481534
Klhdc7a	-1.21432	0.481534
Mvk	-0.811716	0.481534
Aurkaip1	-0.793488	0.481534
Cisd2	-0.672592	0.481534
Trim21	-0.565491	0.481534
Ybx1	-0.248059	0.481534
Gm37608	-3.41345	0.48178
B230362B09Rik	-2.0553	0.48274
4930455H04Rik	-1.89967	0.48274
Lrif1	-1.06351	0.482874
Psmb3	-0.795834	0.483044
Psmc3	-0.361731	0.483044
B930059L03Rik	-4.08332	0.483295
Folr1	-3.2907	0.483295
Myl12b	-2.0425	0.483295
Gm45191	-1.68996	0.483295
Tcf23	-0.78401	0.483295
Mllt3	-0.375444	0.483295
Ankrd17	-0.186121	0.483295
Gm5	-3.05008	0.483444
Chgb	-1.05087	0.483497
Zfp560	-0.837205	0.483497
9130230N09Rik	-2.23657	0.48354
Maged2	-0.73323	0.48354
Gng7	-1.03947	0.484002
Cd84	-3.64783	0.484053
Gm1043	-1.4799	0.485104
Lxn	-1.28528	0.485193
Gsdme	-3.1735	0.485311
Lrfn2	-3.13794	0.485311
B630019A10Rik	-1.77676	0.485311
H3f3a	-0.593138	0.485311
Gm45743	-2.82756	0.48543
Lsm8	-1.49981	0.485737
Aif1l	-0.54334	0.485737
Gm26586	-2.73349	0.486409
Gal3st3	-1.80288	0.486409
Akap10	-0.548859	0.486426
Pkp3	-4.39296	0.48668
Cdk18	-3.29357	0.48668
Ilf3	-0.401873	0.48668
Kmt2c	-0.204212	0.48668
Abracl	-1.72873	0.48715
Grid1	-1.29642	0.487181
Smim20	-1.01303	0.487181
Cr1l	-0.370369	0.488252
Snora47	-4.3428	0.488545
Ccdc81	-3.64538	0.488545
BC029722	-0.700952	0.488545
Rcn2	-0.461872	0.488545
Eaf1	-0.408306	0.488545
Tet3	-0.267958	0.488545
Blzf1	-0.74603	0.48882
Tanc1	-0.192879	0.48882
Gm37311	-3.45078	0.48908
Gm32699	-2.97315	0.48908
Cops7b	-0.89366	0.489144
Myd88	-0.749629	0.489144
Chst1	-0.644173	0.489144
Manf	-0.600934	0.489144
Plcg2	-0.766159	0.48939
E130102H24Rik	-2.40576	0.489986
Galt	-0.848608	0.490781
Rims1	-0.602237	0.490781
Hif1a	-0.256208	0.490781
Wdr49	-3.82508	0.491068
Taf7	-0.689259	0.492031
Efcab7	-2.22922	0.493064
Brd8dc	-4.00268	0.493686
Gm44065	-2.74693	0.49388
Prrt3	-1.69812	0.49388
Ces2e	-2.83511	0.494258
Fancf	-2.27314	0.494258
Selplg	-1.88676	0.494258
Gli2	-1.60808	0.494258
2900052N01Rik	-0.845202	0.494258
Bahd1	-0.456086	0.494258
Trim45	-1.16576	0.494891
Ss18l1	-0.952808	0.494891
Herc6	-0.859786	0.494891
Dennd2d	-3.07394	0.495271
Ctsh	-0.479107	0.49545
Haus5	-3.96968	0.4959
Adprh	-0.470115	0.4959
Gm42972	-1.9665	0.496343
Gm12097	-1.48755	0.496343
AW112010	-1.12222	0.496343
Upf3b	-0.740155	0.496343
Capns1	-0.330399	0.496343
Efcc1	-1.7566	0.496616
Faim	-0.504079	0.496789
Dscc1	-3.76524	0.497183
Gm12112	-3.30349	0.497233
Gm38070	-2.21204	0.497233
Hip1	-0.16536	0.497982
Gm20705	-2.14825	0.498218
Zkscan16	-1.32136	0.498218
Gm46123	-2.27849	0.49824
Gm10720	-3.08139	0.498584
Macf1	-0.250838	0.498584
Gm44798	-2.93979	0.498607
Gm31409	-4.24077	0.498754
Spag6l	-3.04165	0.499512
Gm20033	-2.56076	0.500346
Irgm1	-0.672688	0.500346
Mea1	-0.554203	0.500346
Cfh	-0.419547	0.500346
Trim71	-4.7999	0.500797
Kcnu1	-4.5357	0.500797
9330020H09Rik	-3.58841	0.500797
3110009E18Rik	-3.49786	0.500797
Slc15a3	-2.57439	0.500797
Gm43360	-2.12892	0.500797
5930430L01Rik	-1.38147	0.500797
Cystm1	-0.940782	0.500797
Cetn3	-0.589785	0.500797
Slc44a2	-0.504876	0.500797
Nln	-0.900567	0.500922
3000002C10Rik	-3.44321	0.501648
Ephx4	-2.36508	0.501648
Gm24233	-2.22167	0.501648
2900027M19Rik	-2.15431	0.501648
Ryr1	-1.88505	0.501648
Trim66	-1.6395	0.501648
Npr3	-1.56085	0.501648
Gm20342	-1.0186	0.501648
Aff2	-1.69892	0.501655
Kcnt2	-1.44632	0.501655
Cdk12	-0.301616	0.501655
Ptbp2	-0.641841	0.501865
Hmg20a	-0.441665	0.501865
Cacybp	-0.623071	0.502688
Gm9844	-0.875333	0.502952
Iah1	-1.36985	0.503958
1700001O22Rik	-3.18273	0.504191
Gm43166	-3.97711	0.504408
Fgf11	-1.47065	0.504408
Rps6kb2	-0.84637	0.504408
Zbtb43	-0.828729	0.504408
Cep83	-0.524101	0.504408
Polr1d	-0.593454	0.505998
Fam219a	-0.433718	0.506538
Fam92b	-4.03215	0.506841
Dkk2	-2.26469	0.506841
Inpp4b	-0.448268	0.506841
Frmd4a	-0.424701	0.506841
Rps17	-0.336552	0.506841
Klf5	-2.05799	0.506855
Foxp2	-1.66972	0.506855
Mtg2	-1.06404	0.506855
Lamtor4	-1.11248	0.507319
Dnah14	-4.52257	0.507607
Gm43858	-1.91304	0.507607
Asap2	-0.363901	0.507791
AI854703	-2.34574	0.508639
Gm25360	-2.23899	0.508872
Col15a1	-1.6525	0.508872
Als2cl	-0.435096	0.508872
Ndufb7	-0.686919	0.509894
Sec11c	-0.737525	0.510127
Kcnb1	-0.739163	0.510134
Ndufb10	-0.464093	0.510134
Gm44673	-3.02362	0.511127
Myh7b	-1.87676	0.511127
Filip1l	-0.404322	0.511127
Chga	-1.43723	0.511543
Islr	-2.45316	0.511586
Relt	-2.32066	0.511933
Llph	-0.960068	0.512355
6430548M08Rik	-0.471669	0.512355
Pdgfd	-0.507498	0.514251
Gm28289	-2.19197	0.514291
Gm48138	-1.81341	0.514291
Sap30l	-0.498113	0.514961
Tmem116	-2.91595	0.515429
Gm42445	-4.48077	0.515698
Gm37255	-4.17472	0.515698
Slc36a1	-0.561566	0.516066
Sptbn5	-2.49643	0.516444
Gm22442	-1.05512	0.516645
Gm45027	-3.90558	0.517278
Gm15538	-3.1334	0.517278
Kcnk1	-1.24802	0.517278
Trpv4	-0.983481	0.517278
Sfn	-2.20667	0.517744
Gm14305	-2.01357	0.519033
Fam167a	-3.31718	0.519425
Gm16499	-1.78306	0.519425
Ppp1cc	-0.406872	0.519425
Rps6ka1	-0.40826	0.520478
Luzp1	-0.179713	0.521133
Ndufb4	-1.03601	0.521895
Impad1	-0.399552	0.521925
4933415A04Rik	-3.31444	0.522977
Wdr20	-0.633714	0.522977
Gm37963	-3.44197	0.523054
AW046200	-2.00573	0.523054
Pcdh15	-1.61978	0.523054
Lcat	-1.15272	0.523054
Vamp4	-0.45308	0.523054
6720427I07Rik	-1.35791	0.523166
Clrn1	-3.90403	0.523365
Amy1	-3.44499	0.523365
Ssbp4	-0.370642	0.523365
Sav1	-0.269597	0.523365
5033406O09Rik	-3.27255	0.524435
Gm44562	-2.98489	0.524592
Gm14776	-2.58214	0.524592
Sulf1	-2.22069	0.524592
Sbno2	-0.487757	0.524592
2900026A02Rik	-0.226202	0.524592
Gm41168	-3.94934	0.524901
Ccdc62	-2.38545	0.524901
Xpc	-0.377379	0.524901
Calr4	-3.87934	0.525066
Atad5	-1.02097	0.525066
Mrpl27	-1.01586	0.525535
Banp	-0.531235	0.525535
2310030G06Rik	-3.91266	0.525537
2810405F17Rik	-3.41609	0.525537
BC030343	-3.40794	0.525537
9330160F10Rik	-3.09409	0.525537
Gm44677	-2.78846	0.525537
Chrm2	-2.2682	0.525537
Gm44891	-2.20264	0.525537
Ggn	-2.03896	0.525537
Grik4	-1.99671	0.525537
Hmgb1-ps2	-1.82659	0.525537
Hmgb1-ps7	-1.52375	0.525537
Ldb2	-1.27724	0.525537
Gm5963	-1.23669	0.525537
Tfb2m	-1.16381	0.525537
Stard3	-1.06568	0.525537
Kctd5	-0.753364	0.525537
Wbp4	-0.384591	0.525537
Tshz2	-0.307099	0.525537
Serinc1	-0.2472	0.525537
Rnf146	-0.439802	0.5257
Gm42772	-3.40949	0.525868
Akap1	-0.424225	0.526159
Rsph3a	-2.25795	0.526614
Dnah1	-2.24168	0.526614
1110008P14Rik	-1.10707	0.526614
Mrpl46	-0.905443	0.526614
Ddx41	-0.642785	0.526614
Lingo2	-1.35958	0.527328
Psenen	-1.46256	0.527491
Fbn2	-1.98454	0.527701
Gm12758	-2.06797	0.528047
Nsun7	-3.01394	0.529594
4930562C15Rik	-5.3275	0.529647
Gm43533	-3.6042	0.529647
Caap1	-1.07253	0.529647
Pcdhb2	-3.38627	0.530316
Nol3	-1.5173	0.530316
Kcnj10	-0.623115	0.530316
Gpatch2	-0.503184	0.530457
Slc9a5	-1.51298	0.530673
6720475M21Rik	-3.02847	0.531022
Pacc1	-1.12256	0.531022
Il20rb	-2.77795	0.531054
Itm2b	-0.271718	0.531117
Gm42589	-3.72956	0.531205
Endou	-1.69196	0.531205
Fam135b	-1.1557	0.531205
Fam20c	-1.10321	0.531205
Lsm11	-0.791295	0.531205
Slc30a5	-0.488788	0.53126
Gm37411	-3.87857	0.532877
1700047M11Rik	-3.39867	0.532877
Akap8l	-0.522026	0.533102
Eif2b4	-0.58314	0.533282
Btg1	-0.424177	0.533704
Ophn1	-0.413803	0.533704
Gramd1a	-0.484463	0.533888
B230208B08Rik	-4.32432	0.534148
Ift43	-1.17747	0.534148
Tmem126b	-0.558949	0.534148
Mff	-0.382734	0.534148
Slc46a3	-0.640893	0.534264
Chac1	-3.25243	0.535305
Tmem151b	-0.936078	0.535305
Ppp2r3c	-0.884844	0.535305
Gm36595	-4.11632	0.535667
Ndufs7	-0.564919	0.535667
Vim	-0.20437	0.535667
Gm37003	-3.30972	0.53598
Ccdc51	-1.6226	0.53598
Kdm6a	-0.359557	0.536772
Gm44848	-4.26889	0.537103
Gm45650	-3.65497	0.537103
Fap	-1.70863	0.537103
E030022I16Rik	-1.70453	0.537103
Rnu11	-1.55804	0.537103
Map3k13	-1.42392	0.537103
Golga5	-0.507098	0.537103
Fxyd5	-0.348935	0.537103
Laptm5	-1.55844	0.537225
Zfp580	-1.26119	0.537455
Srsf9	-0.437655	0.537455
Firre	-0.728035	0.537523
Gm43094	-4.0558	0.538897
Map2k5	-0.612744	0.538897
Anapc7	-0.59353	0.539155
Gm17146	-4.35877	0.539321
Tmem119	-2.67469	0.539321
Eml5	-0.746786	0.539321
Creld2	-0.641461	0.540702
Smpd2	-0.925798	0.541307
Fgf9	-2.21882	0.541498
Mob4	-0.625186	0.541498
Smad6	-0.568055	0.541498
Il18bp	-1.41261	0.541936
Arl10	-1.79148	0.542023
Gm43329	-1.72699	0.542023
Gm45447	-4.33977	0.542024
Prox2os	-3.7752	0.542024
Moxd1	-3.03656	0.542024
Actg1	-0.423959	0.542024
Gaa	-0.35483	0.542024
Traip	-1.98181	0.542948
Itm2a	-0.346469	0.542948
Gm37956	-3.07585	0.54381
Zfp821	-0.629188	0.54381
Gm48865	-4.07116	0.544709
Gm29488	-1.61688	0.544709
Cd46	-1.66291	0.54516
Calcr	-4.35467	0.545269
[truncated: 14,935 more rows]

## Sheet: Up in bEC of wild derived
Sene symbol	log2 Fold Change	adj. P-value
Gm13340	7.77988	1.63663e-23
Gm13339	7.81346	1.29018e-22
Gm4076	9.06545	3.10927e-21
Rps12-ps10	9.74087	2.74027e-17
Cwc22	3.16267	1.59105e-15
Gm8172	8.4722	3.80555e-15
Gm14150	6.18179	9.69923e-13
Rps2-ps13	7.11405	2.5655e-12
Gm10709	7.64094	6.75735e-12
Rpsa-ps2	5.98775	2.76491e-10
Gm12350	5.71611	8.29964e-10
Gm8399	5.17767	9.67899e-10
Rpl28-ps3	6.65733	9.85074e-10
Gm7665	7.49009	9.85074e-10
Rps15-ps2	7.09155	1.13185e-09
Gm5814	7.85536	5.33792e-09
Gm11826	5.56659	1.13836e-08
Hsp25-ps1	4.81126	2.02427e-08
mt-Atp6	3.36689	2.58003e-08
Tacc1	0.635164	9.89355e-08
Gm2996	7.66023	1.33815e-07
Gm3226	6.10033	3.48234e-07
Gm12599	7.00733	3.48234e-07
mt-Nd3	5.60516	1.19589e-06
Gm4617	3.03988	2.39605e-06
Bcl2l1	0.926658	6.53019e-06
mt-Co3	3.18918	6.53019e-06
Gm5940	6.68144	8.01218e-06
Serinc3	1.25042	8.85408e-06
Gm5835	5.14671	1.09236e-05
Ifnlr1	7.44699	1.29928e-05
Lrp8	0.768787	1.61223e-05
Gm13127	5.94425	1.80034e-05
Plat	1.02706	2.03768e-05
Kank1	1.04783	2.03768e-05
Tmem8	3.42435	2.12854e-05
Cyp2d22	1.27118	2.49479e-05
Gm5526	3.31996	2.9586e-05
Rps4x-ps	7.02907	3.58346e-05
Dgkk	8.15797	6.29577e-05
Gm8990	1.28393	0.000167807
Gm15596	6.00966	0.000186186
Amd-ps3	3.73775	0.000201188
Rpl7-ps7	5.04261	0.000211105
Jak1	0.645357	0.000244946
Apold1	1.29023	0.000273947
Mfsd6	1.11933	0.000298868
Gm11425	6.51231	0.000304263
Galnt15	1.29544	0.000306992
Gm34144	6.04227	0.00045212
Atp11b	0.927187	0.000557085
Gm13182	6.66553	0.000573729
Bhlhe40	0.752762	0.000647367
Glg1	0.592998	0.000802391
Gm10073	5.59307	0.000804573
Cbx3-ps7	5.615	0.000920309
Fam135a	1.15402	0.000972427
Cdc42ep4	1.00421	0.00113443
Rpl36-ps3	5.32287	0.00131172
Snrk	0.769599	0.00141613
Vwf	1.00595	0.00141613
Cxcl12	0.698723	0.00145227
Susd6	0.923733	0.00202151
Xdh	0.56203	0.00210618
Tmcc3	0.616288	0.00241817
Lepr	1.52557	0.00317994
Gm16418	3.61072	0.00357318
Stra6	1.22331	0.00404062
Nr1d2	0.809619	0.00420118
Gm9800	1.78453	0.00423742
Gm13341	4.48568	0.00425806
Gm6568	5.96785	0.00425806
Creb1	0.654728	0.00431354
Insr	0.633432	0.00510032
Ccn2	1.89933	0.00532205
Pam	0.704329	0.00532627
Gm4735	2.7242	0.00540632
Ivns1abp	0.742259	0.00563846
Slc39a10	0.514847	0.00570769
Angpt2	1.78844	0.00570769
Nucks1	0.544081	0.00602734
Pprc1	1.26219	0.00656734
Rasgrp3	0.515906	0.00672337
Gm37671	7.27368	0.00672337
Mtcl1	1.12082	0.00778578
Gm7695	6.84995	0.00802206
Acer2	1.02094	0.00824385
Prom1	0.406953	0.00859662
Cox7c-ps1	5.104	0.00859662
Kitl	0.426545	0.0100683
Ell	1.09229	0.0102553
Ipo7	0.569634	0.0102991
Osbpl9	0.495269	0.0105811
Dll4	0.79179	0.0107668
Tbc1d15	0.981692	0.0108011
Tmx4	0.610081	0.0108492
Gm8806	3.64306	0.0109687
Gm8451	3.49834	0.0110926
Gm5075	5.19076	0.0129202
Cyyr1	0.364306	0.0129516
Sdc3	0.494355	0.0129516
Larp4b	0.505665	0.013258
Gm6210	3.42395	0.013258
Mecom	0.456275	0.0133618
Gbp8	5.40997	0.0140123
Net1	0.660124	0.014349
Scn2b	1.27129	0.0162682
Slc7a1	0.574245	0.0175807
Selenop	0.700987	0.0181042
Rpl36-ps12	2.81973	0.0181491
Enc1	0.507664	0.018346
Snap29	0.713248	0.0191002
Xpot	0.576898	0.0193244
Ermp1	0.730635	0.0193244
Gm9517	2.97563	0.0193244
Fam76a	0.752746	0.0196948
Arsb	0.930206	0.0196948
Gm2147	6.64624	0.0196948
Atp7a	0.748163	0.0201461
Foxo3	0.5345	0.0201608
Jade2	0.948133	0.020383
Abcb4	2.4124	0.020594
Cttnbp2nl	0.561731	0.0206141
Synrg	0.589667	0.0206141
Clec14a	0.974254	0.0206141
Abcg1	1.41722	0.0233907
Ankrd28	0.628726	0.0256372
Trim65	1.02936	0.0264171
Tas1r1	5.89937	0.0266568
Notch1	0.412407	0.0271093
Dusp3	0.507395	0.0272079
Rps2-ps10	5.46953	0.0272191
Ildr2	0.954581	0.0282385
Gm7206	5.1544	0.0288955
Tes	1.37518	0.0293087
Per1	1.23518	0.030425
mt-Co2	1.43413	0.030425
Slc30a1	0.412095	0.0310224
Clint1	0.623487	0.0313247
Rgmb	1.0049	0.0313247
Slc7a5	0.566251	0.0337134
Gm2805	5.32684	0.036628
Mx2	2.06519	0.0369013
Rpsa-ps9	3.2347	0.0369013
Acvr1	0.690329	0.0383237
Abhd2	0.512249	0.0385498
Gm10136	2.20994	0.0385498
Hectd1	0.295272	0.0395103
Hsdl2	1.08198	0.0395103
Lamc3	0.639853	0.0404631
Cdc14a	1.02798	0.0413611
Rpl19-ps11	2.12474	0.0415917
Maff	1.12098	0.0427675
Psap	0.506529	0.0439453
Sgk1	0.997772	0.0443323
Hnrnpa0	0.548386	0.0448938
Kcna5	3.39912	0.0448938
Lats2	0.638702	0.0466987
Ccdc93	0.780473	0.046765
Gm10110	3.12759	0.046765
Pum2	0.466139	0.0474513
Ywhaq	0.531521	0.0475825
Gm6055	2.40272	0.0475825
Lama4	0.681931	0.0476554
Dap3	1.14503	0.0495593
Gm8355	2.042	0.0499191
Gm16477	3.28207	0.0499191
Cox5b-ps	2.71595	0.0499913
Rgs4	0.665643	0.0501955
Tpd52-ps	1.75358	0.0501955
Adcyap1	7.03084	0.0501955
Zfp946	2.01714	0.0519266
Fth1	0.413218	0.0521722
Tgfbr3	0.453591	0.0521722
Wscd1	1.06919	0.0534825
Ppp1r16b	0.536977	0.0538751
Larp4	0.736362	0.0539047
Rpl10a-ps4	4.96042	0.0539578
Lca5l	5.48001	0.0539578
Mtmr2	0.526146	0.0559142
M6pr-ps	4.22056	0.0561424
AK157302	4.18754	0.0561621
Zdhhc9	0.657341	0.0564395
Gm49626	5.76684	0.056907
Tnks2	0.393884	0.0573359
Rabgap1	0.474651	0.0577444
Rpl18-ps1	2.81608	0.0587111
Med1	0.536968	0.0622222
Cnot6l	0.494148	0.0631194
Foxn3	0.51296	0.0631882
Gm15408	6.49852	0.0632933
Efnb2	0.646292	0.0683256
Tbc1d19	1.31875	0.0684146
1700025M24Rik	6.36301	0.0684146
Tmem176b	1.05504	0.0698894
Atl2	0.792485	0.0713857
Extl3	0.373964	0.0714945
Tnk2	0.629984	0.0714945
Fam151b	4.38583	0.0721485
Gm6548	2.16851	0.0739731
Chd8	0.377834	0.0741459
Gm4756	6.76206	0.0754535
Dnajc16	0.954608	0.0777564
Bche	0.820034	0.0778183
Bcar1	0.61389	0.0783167
Tmem229b-ps	6.34157	0.0785417
Babam1	0.767319	0.0803885
Scaf1	0.428969	0.0810926
Scml4	4.1718	0.0831796
Gcnt2	0.545173	0.0844587
Rasal2	0.399479	0.0846532
Grasp	0.551627	0.0850151
Spred2	0.731544	0.085351
Syce2	5.20194	0.0884434
Ly6c2	3.08098	0.0897641
Lcor	1.00168	0.0936598
Sema7a	0.422871	0.0942251
Crk	0.455695	0.094384
Tubb4b-ps1	2.87815	0.0955708
Cavin2	0.340556	0.0957778
Sbno1	0.329171	0.0957856
Acsl1	0.896066	0.0957856
Depp1	1.08685	0.0957856
Gm5913	3.50765	0.0957856
Il17re	3.96136	0.0957856
Fam117b	0.602439	0.096465
Lamc1	0.414041	0.0970341
Fzd4	0.632099	0.0981683
Ddx21	0.589148	0.0986997
Gm5452	4.60717	0.100963
Ptprk	0.519969	0.101839
Eef2	0.387881	0.102236
Rest	0.503792	0.102236
Atg4a-ps	3.97551	0.102405
Rpl30	0.589839	0.103519
Notch3	0.62065	0.103519
Hspd1	0.767194	0.103519
Chmp2b	0.784416	0.103519
Gm11410	3.9644	0.103519
Gucy1a1	0.740304	0.105027
Iqsec3	0.969415	0.105027
Acadl	0.526894	0.107128
Kctd12	0.662097	0.107988
Chst15	0.951018	0.108217
Mir6236	2.0032	0.109994
Fbxo10	0.733575	0.110024
Lamb1	1.06062	0.112651
Gm15710	1.73701	0.113156
Ttll7	0.503195	0.114758
Herpud1	0.566555	0.115603
Nbas	0.567775	0.115603
Osbpl6	1.27634	0.115603
Klf13	0.369203	0.116133
Cluh	0.518887	0.121714
Gm13680	3.30566	0.123712
Gm5578	3.70798	0.125759
Pcdh1	0.449113	0.126381
Magee1	1.14122	0.126381
Dffa	1.25397	0.126547
Rps26-ps1	2.00967	0.131923
Sri	0.427167	0.134273
Rnf208	1.70803	0.134273
Bcl2l11	0.866582	0.135832
Prkd1	0.958098	0.142819
Lrrc8d	1.00391	0.143344
Retsat	1.34601	0.143344
Parp1	0.552629	0.143771
Zfp703	0.84034	0.144273
Gatad2b	0.406338	0.144321
Arid2	0.591956	0.144321
Trim34b	2.07358	0.14448
Coro1c	0.392073	0.144579
Pdk4	1.29211	0.146552
Brap	0.541775	0.146687
Dock9	0.315188	0.14874
Lpin2	0.759914	0.152363
Uhmk1	0.53561	0.154122
Plxdc1	1.01321	0.154134
Ctla2a	0.999756	0.156473
Tcf4	0.250604	0.156533
Map3k4	0.479717	0.15859
Cspg4	0.652873	0.159718
Eif4b	0.374898	0.160565
Slc1a1	0.399071	0.163493
Gm8388	2.06731	0.16464
Rbm3-ps	2.99543	0.164946
Agap1	0.393179	0.166663
Plxnd1	0.459776	0.167072
Ganab	0.536531	0.167172
Mtus1	0.359952	0.167289
Icmt	0.568209	0.16737
Gm13361	5.14288	0.16971
Lrrc8c	0.447873	0.170335
Gm13212	4.19873	0.173209
Kirrel	1.38623	0.174685
Fam120a	0.327942	0.174776
Hook3	0.354376	0.177688
Tubgcp2	0.982651	0.177688
Lnpep	0.398093	0.179073
Tom1l2	0.389968	0.17983
St8sia4	0.486393	0.17983
Zer1	0.577486	0.17983
Gpr137b	1.24778	0.180125
Atp13a5	0.517701	0.181386
As3mt	0.749619	0.181386
Coa7	1.06253	0.181386
Pmpca	0.748681	0.181678
Rpl23	0.453033	0.185969
Ppp4r2	0.581708	0.185969
Col4a2	0.311344	0.186348
Abcc9	0.611094	0.186875
Pdxk	0.351466	0.18827
Ntan1	0.966284	0.18827
Mir703	2.91853	0.189531
Uba1	0.392501	0.190399
Tpt1	0.451692	0.190399
Rcn1	0.795991	0.190399
Gm13456	1.49124	0.191844
Trp53inp1	0.784719	0.192082
Dpp9	0.573644	0.193015
Dusp8	0.787637	0.193177
Mtf1	0.744542	0.19365
Usp45	0.859054	0.194902
Rtn4rl1	1.42609	0.194902
Pcbp2	0.417746	0.19655
S1pr1	0.538688	0.19655
Stk10	0.799221	0.19655
Mesd	0.833942	0.19655
Lmtk2	0.497274	0.196929
Acacb	0.575911	0.199777
Nt5c2	0.480444	0.201652
Mylip	0.66681	0.202115
Rad23b	0.441198	0.202352
Helz	0.486067	0.202352
Srf	0.492014	0.202352
Ncoa4-ps	1.30643	0.202352
Rpl22-ps1	3.23029	0.202592
Celsr2	0.824135	0.202762
Gspt1	0.380663	0.20291
Hbp1	0.532086	0.206397
Rin2	0.428891	0.208995
Rbm20	1.04604	0.211717
Xpr1	0.418389	0.214009
Ttl	0.516855	0.215275
Grk2	0.417818	0.216418
Zfp275	0.800434	0.218788
Rrp1b	0.970953	0.218788
Renbp	1.42409	0.218788
Pde8b	0.426598	0.218921
Cdkn1a	0.757847	0.221557
Stim1	0.633102	0.222509
Nasp	0.824731	0.222853
Amd-ps4	4.88441	0.226419
Grsf1	0.729192	0.226995
Idua	1.53743	0.231009
Eef1a1	0.327397	0.231789
Ets2	0.61378	0.231789
Peg12	4.5554	0.231789
Klf10	0.62404	0.232901
Rcn3	1.0034	0.234602
Eif4g2	0.311427	0.234851
Gm29459	5.92413	0.237293
Dusp7	0.400719	0.237335
Tpbg	1.41618	0.2379
Lifr	0.325859	0.239366
Seh1l	0.617245	0.242204
Kifc3	0.415422	0.243911
Etv6	0.451973	0.246513
Ormdl3	0.583284	0.246513
Gm8494	2.00323	0.248018
Rps3a2	2.91185	0.248018
Ecm1	0.53445	0.251125
Gm12138	4.54683	0.25143
Mdk	1.853	0.252252
Dido1	0.341673	0.252989
Pim3	0.777438	0.254054
Gm6451	2.7529	0.254293
Pdk3	1.25444	0.254998
Nckap1	0.226706	0.255216
Urb2	0.659307	0.255216
Dlc1	0.296713	0.25611
Cdc42ep3	0.985771	0.256908
Gm6170	1.85295	0.257192
Rps19-ps6	2.74223	0.257214
Klf11	0.382634	0.258093
Pum1	0.315461	0.25829
Fam13a	0.702999	0.258328
Med13	0.343242	0.25843
Got2-ps1	1.4921	0.25849
Lrrc59	0.710226	0.260736
Xpo7	0.506578	0.262246
Haus6	1.0555	0.263277
Psme4	0.499613	0.263806
Atp10d	0.957796	0.264616
Adgra1	1.7475	0.269372
Slc52a3	0.624049	0.271242
Ccdc80	1.16738	0.273902
Coq7	1.66195	0.274907
Fyco1	0.324542	0.275404
Myo9a	0.376699	0.275404
Pisd-ps1	2.10074	0.275404
Atxn1l	0.400404	0.277657
Spty2d1	0.553144	0.278001
Grip1	2.03264	0.278001
Rmnd5a	0.395423	0.281336
E130308A19Rik	0.971747	0.282463
Ism1	0.548617	0.283421
Gnl1	0.70127	0.283421
Zfp869	1.01114	0.283421
Mcl1	0.314998	0.285012
Nup188	0.826958	0.285012
Foxd1	1.06415	0.285012
Ube2o	0.409316	0.287327
Dnajb1	0.858857	0.287839
Arhgef40	0.484471	0.288699
Zc3h4	0.345307	0.289161
Tomm22	1.01848	0.289161
Pak2	0.417955	0.289958
Cdk5r1	0.912867	0.289958
Nod1	0.426445	0.291504
Arid5b	0.387816	0.293099
Frmd5	1.51686	0.293762
Gm14698	1.91742	0.293841
Gm11223	2.01606	0.293866
Gipc3	0.480797	0.294211
Angptl4	1.19738	0.294211
Pik3cg	2.75288	0.294211
Ubr5	0.273118	0.29443
Tdp1	1.08255	0.29443
Enpp4	0.609795	0.295368
Fuca2	0.765762	0.295368
Nlrp1a	3.664	0.295368
Zc3h14	0.495761	0.295421
Snx25	1.10225	0.296872
Hadha	0.338657	0.300357
Gm14292	1.82156	0.300357
Atrn	0.385494	0.303202
Vipas39	0.909061	0.304253
Ccar2	0.386487	0.304437
Slc6a8	0.705392	0.305258
Txnip	0.557681	0.307009
Tprn	0.847538	0.307428
Gm10925	0.893574	0.309193
Ccny	0.30641	0.309723
Hipk1	0.326138	0.309723
Prkcsh	0.586002	0.309723
Amotl2	0.425007	0.310741
Gm10516	2.29708	0.310793
Elf2	0.354074	0.312095
Nr2f2	0.431434	0.312095
Klhdc10	0.482035	0.312095
Stam2	0.614526	0.312095
Gmps	0.673621	0.314218
Plin2	0.914086	0.315607
Zic3	0.380198	0.315908
Prmt5	0.723492	0.317128
Dach1	0.511849	0.317292
Wasf2	0.265123	0.318659
Mmgt1	0.756723	0.321641
Ak3l2-ps	3.20688	0.32274
Ppm1h	0.504969	0.322783
Meox1	1.14113	0.322809
Ikbkg	0.697888	0.326505
Rbsn	0.46286	0.328138
Egflam	0.433407	0.329599
Adipor2	0.321266	0.329933
Sdha	0.346284	0.329933
Specc1	0.495976	0.329933
Slc45a4	1.14721	0.331713
Itga4	0.903671	0.332009
Atrnl1	0.411616	0.3331
Kif3c	0.622406	0.3331
Hsph1	0.538314	0.333862
Lyrm7	2.90912	0.334912
Cachd1	0.479813	0.335364
Gm6467	2.93135	0.337318
Ubqln1	0.35779	0.33736
Myo19	1.40452	0.33736
Srbd1	0.61818	0.340106
Cacna1c	0.668282	0.340667
Gm24011	3.2095	0.341415
S100a10	1.52569	0.341483
Plk2	0.470211	0.341619
Nedd9	0.484719	0.341978
Ppp1r21	0.547347	0.343381
Bag6	0.271866	0.344081
Ankrd50	0.351297	0.344081
Wdr59	0.682608	0.344081
Eef2-ps2	1.05455	0.344103
Trio	0.299553	0.344387
Gm6682	2.53676	0.344387
Gal3st2b	5.02231	0.345006
C2cd2	0.477846	0.347409
Cad	0.703785	0.34779
Sdf2	1.16857	0.34779
Rps19-ps3	2.12245	0.347989
Nadk	0.480223	0.351179
Lurap1	0.694899	0.351179
Tspan13	0.393465	0.352103
Gipc2	3.60162	0.352103
Plxna2	0.340818	0.353606
Usp1	0.483173	0.353606
Psma5-ps	3.24345	0.353709
Gm3531	1.96476	0.356405
Trappc3	0.612039	0.357131
Ube2n	0.75044	0.357131
Fam124b	1.03002	0.358405
Gm4134	4.13978	0.358819
Daxx	0.571605	0.358968
Usp19	0.394078	0.361472
Tspan4	0.774366	0.362409
Acly	0.332454	0.366167
Utp25	1.03637	0.366167
Hexb	0.818243	0.366209
Atxn2	0.359539	0.368486
Ddx19b	0.974019	0.368486
Timp3	0.306439	0.368602
Adgrl4	0.275792	0.369032
Qser1	0.321116	0.36989
Lrp10	0.500718	0.370112
Dcaf1	0.520746	0.370112
Map1s	0.922626	0.370112
Rasgef1a	1.16957	0.373186
Cd55	1.57908	0.374139
Mfsd12	1.1326	0.37456
Mettl21a	1.68185	0.374588
Flot2	0.666742	0.375365
Rpl3	0.387985	0.375505
Pdgfrb	0.431361	0.375562
Pakap	3.12712	0.375639
Slc27a6	1.70713	0.376495
Tmem123	0.388617	0.376818
Pi4ka	0.376808	0.377596
Tmem87b	0.479884	0.377596
Uba6	0.800802	0.378997
Cops7a	0.545187	0.380442
Alx4	1.77294	0.382987
Zfp41	1.03705	0.383029
Vat1	0.369242	0.383034
Twsg1	0.527246	0.383166
Actg-ps1	2.15151	0.383166
Gm24339	1.49402	0.38343
Rnf14	0.413587	0.383885
Lhfpl2	0.53213	0.384211
Per2	1.1553	0.384211
Fpgs	1.30364	0.385503
Pgap1	1.3947	0.387374
Dcc	1.87614	0.387374
Champ1	0.711901	0.387436
Taf4	0.462917	0.389571
Ppp2r2a	0.370841	0.390212
Nol6	0.421815	0.390212
Dnajb2	0.603386	0.391697
H6pd	0.534316	0.391898
Bnip3	0.803447	0.391898
Lrrc8b	0.389316	0.393009
Nfkbia	0.433517	0.39344
Arhgef18	0.397371	0.393919
Rhobtb1	0.269575	0.394576
Xkr8	1.43301	0.394751
Scrn1	0.948566	0.396348
Zfand3	0.348377	0.396683
Foxd2os	3.58787	0.396683
Epb41	0.325833	0.39786
Phldb2	0.326576	0.400027
Pdcd6ip	0.34909	0.400027
Plekhm1	0.388977	0.400027
Pik3c3	0.443207	0.400027
Unc119b	0.550219	0.400027
Mdga2	1.06568	0.400027
Adm	1.35055	0.400683
Rnf6	0.384249	0.402039
Zfp329	0.569709	0.402039
Paqr7	0.614332	0.402039
Ogfrl1	0.662356	0.402071
Synj1	0.337267	0.402238
Diaph2	0.499384	0.402238
Chtf8	0.384666	0.402417
Fam161a	1.17838	0.402764
Hcar1	1.86314	0.402764
Mlst8	1.40775	0.40313
Gm14038	3.98964	0.40333
Zic1	0.568967	0.403656
Dennd3	0.332633	0.405172
Sh3bp4	0.419096	0.405172
Mapkapk2	0.492625	0.405172
Arel1	0.553092	0.405524
Prtg	2.51792	0.406656
Sik1	0.456127	0.406959
Gm18726	1.78651	0.406959
Klf9	0.420469	0.408464
Ywhag	0.386013	0.408649
Prpf8	0.242055	0.408857
Lipe	0.359084	0.408857
Eef1b2	0.43545	0.408857
Evi5	0.455888	0.408857
Txndc11	0.598779	0.408857
Tnfrsf11a	0.755164	0.408857
Lig1	0.846075	0.408857
Arf1	0.256381	0.409786
Cacnb3	0.835524	0.409786
Mapk1	0.337745	0.410572
Man2b2	0.548103	0.410572
Tbc1d12	0.601216	0.410572
A530016L24Rik	1.99583	0.410765
Cds2	0.268381	0.411642
Appl1	0.348116	0.411642
Klf6	0.408093	0.411642
P3h2	1.42536	0.411642
Nsun2	0.512125	0.411757
Eef2k	0.452961	0.412176
Afap1	0.428231	0.413288
Parg	0.438492	0.414783
Nceh1	0.825437	0.414783
Uck2	0.832058	0.41558
Emc1	0.475202	0.416844
Wfs1	0.587971	0.416894
Eif4enif1	0.369436	0.418252
Rev3l	0.410658	0.418324
Ddc	0.424207	0.422376
Lao1	4.82878	0.422376
Nap1l3	0.998804	0.423259
Mdc1	0.437222	0.423748
Rps25	0.391497	0.424491
Trmt61a	2.15871	0.425834
Samd4b	0.387653	0.426115
Mta2	0.409643	0.426115
Zfp800	0.84992	0.426517
Socs4	0.355846	0.426561
Ptpru	0.964015	0.426717
Txnrd1	0.445536	0.427219
Rps3	0.313704	0.427361
Chst14	1.26998	0.427361
Bmp2k	0.482275	0.427422
Cd276	3.01023	0.428799
Rnf125	0.539629	0.429256
Macroh2a2	1.14141	0.429265
Cebpz	0.50404	0.429581
Amt	1.02414	0.43011
Pnpla2	0.35722	0.430727
Gata2	0.323782	0.432057
Ipo5	0.328644	0.432379
Setx	0.223609	0.43267
Ipp	0.9612	0.433033
Sh3kbp1	0.442257	0.433191
Pik3r2	0.603555	0.433534
Zbtb17	0.747891	0.433534
Stx12	0.329953	0.434125
Amd2	1.60896	0.434125
Tmem42	2.3138	0.434125
Nsmce3	0.956849	0.435245
Dab2	0.414943	0.436833
Mmut	0.584928	0.436833
Pawr	1.52922	0.436833
Mpdz	0.418842	0.436961
Gm8566	1.41096	0.437114
Tmem135	0.609782	0.437275
S1pr3	0.808163	0.437275
Spry1	0.822132	0.437275
Hnrnpul1	0.215462	0.437579
Gabarapl1	0.350579	0.437579
Trappc8	0.354828	0.437579
Rfx7	0.359666	0.437579
Abca7	0.527451	0.437579
Adarb1	0.602804	0.437579
Slc39a3	0.734901	0.437579
Pygm	0.754048	0.437579
Rnf152	0.816252	0.437579
Hmgn2	0.936616	0.437579
Gpr85	1.0453	0.437579
Rpl37rt	1.15981	0.437579
Mylk4	2.1185	0.437579
Palmd	0.331743	0.437623
Sf3b3	0.354147	0.437623
Setd6	1.38587	0.437623
Pdzd8	0.207345	0.439086
Elf4	2.04919	0.439086
Zfp493	2.97098	0.440785
Eno1b	1.33672	0.440807
Siah2	1.30841	0.441872
Man2a1	0.322764	0.443499
Ly75	0.396614	0.443499
Sh2d3c	0.541469	0.443499
Rnf24	1.40972	0.443499
Ids	0.494107	0.443727
Dhx30	0.355536	0.444602
Zmym4	0.426509	0.444602
Gm11407	2.85685	0.445378
Ppard	0.338918	0.445463
Tial1	0.34961	0.445463
Mfge8	0.401292	0.445463
Bcor	0.402752	0.445463
Smpdl3a	0.421971	0.445463
Eif2ak1	0.488859	0.445463
Tnfrsf1a	0.608107	0.445463
Asns	1.05004	0.445463
Setdb2	1.26855	0.445463
Gm6501	2.12999	0.445463
Cep112it	3.65711	0.44814
Polr3e	0.809772	0.448888
Gabpa	0.294487	0.44999
Cers4	0.354551	0.44999
Igsf8	0.716671	0.450312
Slc16a12	1.06134	0.450328
Itga6	0.255499	0.450971
Birc6	0.235019	0.451253
B3galt6	2.05973	0.451588
Cmpk2	0.656834	0.451997
Gm8730	1.17168	0.451997
Gbf1	0.371588	0.45222
Bean1	3.2711	0.45222
Prex1	0.34434	0.452412
Arid1a	0.219722	0.453553
Col4a1	0.250271	0.454018
Gbp5	0.467876	0.454018
Erap1	0.519084	0.454018
Dlg3	0.916076	0.454018
Gpc3	0.948786	0.454018
Taf1c	1.34238	0.454018
Gpi-ps	1.92155	0.454018
Trim47	0.397885	0.454425
Acsl5	0.446263	0.454425
Sephs2	0.892787	0.454425
Hsf2	0.738185	0.454513
Ddx28	1.36722	0.455674
Bicc1	1.02162	0.456291
Hk1	0.229934	0.457282
Arhgap5	0.261983	0.457282
Lrrc58	0.320417	0.457282
Lonp1	0.408282	0.457282
Mafk	0.432979	0.457282
Vps53	0.439714	0.457282
Zdhhc5	0.490125	0.457282
Snx17	0.539063	0.457282
Uhrf1bp1	0.61966	0.457282
Lypd2	3.72518	0.458262
Sos2	0.303652	0.458356
Wtap	0.477776	0.458356
Jmjd8	0.69243	0.45856
Nars	0.403949	0.459476
Nxpe4	1.85904	0.459476
Usp10	0.624966	0.460123
Asf1a	0.984193	0.462211
Asb13	0.707809	0.462628
Stk38l	0.525781	0.463262
Bgn	0.532678	0.463309
Coro2b	0.255274	0.463562
2510039O18Rik	0.625441	0.463884
Irf2bp2	0.417703	0.464262
Arhgap32	0.51034	0.465226
Zfand4	2.19016	0.465226
Ate1	0.380067	0.466038
Gstm2-ps1	1.37199	0.466372
Kctd1	0.598258	0.466809
Sgms2	0.405058	0.467077
Washc5	0.39544	0.467244
Mdh1	0.351984	0.468076
Mat2b	0.485501	0.468076
Lynx1	0.49146	0.468076
Egfl6	2.37817	0.468076
Zswim9	0.572723	0.468426
Prex2	0.173924	0.469171
Zfp697	1.06438	0.469171
Gm11478	1.22515	0.470025
Gm9847	3.15051	0.470235
Rbmxl1	0.886677	0.47038
Phc1	0.341121	0.470804
Zfp592	0.388992	0.470804
Poldip2	0.555035	0.471988
Scyl2	0.41802	0.472743
Crem	0.732164	0.472803
Pus7	0.895472	0.472803
Acap2	0.2451	0.474432
Rtraf-ps	1.75639	0.474552
Zfp36	0.598541	0.474706
Cnep1r1	0.820495	0.475295
Atg2a	0.476343	0.476172
Gm16332	2.24385	0.476539
Chp1	0.434103	0.476804
Mipep	0.776612	0.476804
Unc5a	1.51874	0.476804
Creld1	0.506922	0.477294
Kdsr	0.598131	0.47753
Hcfc2	0.716608	0.47753
Grin2d	1.56005	0.47753
Syncrip	0.286269	0.478608
Rack1	0.37087	0.478608
Brf1	0.443274	0.478608
Calb1	1.43368	0.478608
Kat14	0.566141	0.478686
Med14	0.539227	0.478819
Cdh6	1.39564	0.478819
Ints8	0.475857	0.479007
6030445D17Rik	2.10438	0.479007
Phf8	0.460935	0.47917
Sin3b	0.390422	0.480472
Tent4b	0.326758	0.48131
Hars	0.462542	0.48131
Heg1	0.244352	0.481534
Sparc	0.327161	0.481534
Sppl2a	0.360513	0.481534
Ino80c	0.717767	0.481534
Cdh11	0.748709	0.481534
Gm10651	2.81048	0.481534
Zbtb1	0.430047	0.483044
Gm16165	3.23906	0.483044
Rab22a	0.315889	0.483295
Etv3	0.36103	0.483295
Sirt1	0.44703	0.484002
Rapgef2	0.200217	0.484107
Rhob	0.385658	0.484107
Agtrap	0.729056	0.484125
Wdr26	0.191615	0.485311
Sesn1	0.368469	0.485311
Exoc6	0.410965	0.485737
Pggt1b	0.42773	0.486409
Nr1d1	0.380758	0.48668
Spast	0.488574	0.48668
Terf1	0.738127	0.48668
Dtd1	0.754948	0.486808
Enpp2	0.576254	0.487641
Mecp2	0.284508	0.488545
Mybbp1a	0.358622	0.488563
Map4k5	0.353586	0.48908
Pear1	0.339605	0.48939
Fbxo3	0.375252	0.490781
Smad3	0.470175	0.490781
2810025M15Rik	0.572282	0.490781
Crb2	2.23317	0.490781
Srpr	0.288106	0.490865
Ddost	0.504015	0.490865
Gm6477	1.42337	0.491619
Epha8	3.36125	0.492434
Adora2b	2.99657	0.493677
Ripk1	0.465219	0.493916
Vcp	0.35052	0.494258
Eif2b5	0.379915	0.494258
Ampd3	0.59609	0.494258
Ndst3	1.14115	0.494258
Igsf21	2.27437	0.494258
Gm2399	2.39155	0.494258
Zcchc14	0.234436	0.494296
Dmxl1	0.288814	0.494891
3110040N11Rik	1.58567	0.494891
Tmed8	0.478019	0.496251
Eif3h	0.263532	0.496343
Ubn1	0.321385	0.496343
Zbtb44	0.337808	0.49644
Npas4	3.58782	0.49644
Ccdc85a	0.373962	0.496616
Usp43	0.965647	0.496616
Wnk3	1.16849	0.496616
Yju2	0.800307	0.497649
Acox3	0.59101	0.498241
Inip	0.787233	0.498241
Serping1	1.1016	0.498241
Zfp37	0.804046	0.498584
Zfp395	0.466719	0.499182
Lcn2	2.2206	0.499512
Gap43	1.03304	0.500797
Fkbp5	1.32781	0.500797
Adtrp	2.74097	0.500797
Adamts2	2.89258	0.500922
Mmp25	0.749245	0.501648
Cmah	2.44854	0.501648
Gm8130	2.94958	0.501655
Plekhf2	0.473077	0.504191
Mbd1	0.408943	0.504408
Arl5a	0.419277	0.504408
Dzip3	0.698519	0.504408
Mrpl13	0.937971	0.504408
Map3k6	1.14625	0.504408
Particl	1.43337	0.504408
Rragc	0.428813	0.505838
Fam49a	0.805166	0.505838
Tbr1	1.5449	0.505998
Rassf3	0.311591	0.506387
D130058E05Rik	2.46247	0.506387
Cers5	0.561105	0.506855
E2f3	0.836658	0.506855
Obsl1	1.0331	0.506855
Rps16-ps2	1.22656	0.507697
Stn1	0.801221	0.508106
Itgb5	0.401452	0.508161
Slc2a1	0.268184	0.509032
Rab3gap1	0.277209	0.510043
Dmxl2	0.297342	0.511127
Nr1h3	1.16669	0.511127
Arhgef12	0.223059	0.511269
Pla2g12a	0.710798	0.511933
Cacna1h	0.705594	0.514251
Mtif3	0.737468	0.515698
Zfp607b	1.68436	0.515698
Greb1l	2.05363	0.515698
Prkca	0.713708	0.51587
Cerk	0.643281	0.516066
Ube2z	0.440655	0.519883
Pcdh18	0.57265	0.520526
Rtn1	0.82139	0.520966
Gm32352	3.07501	0.520966
1700016P03Rik	2.93965	0.521925
Cdipt	0.529544	0.522977
Senp6	0.293545	0.523036
Erbin	0.226367	0.523054
Lin7c	0.31377	0.523054
Zfp36l2	0.382666	0.523054
Zfp146	0.519088	0.523054
Enpp5	0.55065	0.523054
Slc2a13	0.905455	0.523054
Riox2	0.906424	0.523054
Dhrs13	2.88167	0.523054
Rps6ka4	0.39401	0.523166
Cpt1a	0.26131	0.523365
Clptm1l	0.595486	0.523365
Trib1	0.941431	0.523365
Edar	1.8743	0.523365
Rpl7-ps9	1.93422	0.523365
Gm5539	2.07184	0.523365
Gm6639	3.01611	0.523365
5730419F03Rik	4.48629	0.523365
Phf13	0.800204	0.52369
1810055G02Rik	1.16203	0.52369
Thsd1	0.332588	0.525535
Gm10226	2.52398	0.525535
Hipk3	0.236602	0.525537
Ubr2	0.297758	0.525537
Gm2830	0.989781	0.525537
Gm13328	2.05978	0.525537
Gm13772	3.10118	0.525537
Fut11	0.683382	0.525561
Dnajc10	0.347106	0.525893
Mrps5	0.527507	0.526614
Olfm3	3.20926	0.526614
Map2k1	0.38001	0.527254
Rnf141	0.624804	0.527254
Slc9a6	0.503709	0.527265
Papola	0.323521	0.528102
Ccdc85c	0.516771	0.529647
Snrnp200	0.177206	0.530159
Ppm1g	0.333508	0.530457
Adcy9	0.324837	0.531022
Rhobtb3	0.598252	0.531022
Patj	0.862761	0.531022
Eprs	0.148901	0.531117
Cnot6	0.29098	0.531117
Ddx42	0.321944	0.531205
Usp12	0.350111	0.531205
Fndc3b	0.399428	0.531205
Ipo13	0.528923	0.531205
Cacna1b	0.873674	0.531205
Lsm14a	0.220995	0.531948
Hnrnpa1	0.340693	0.531948
Prpf18	0.299255	0.532877
Erf	0.46788	0.53305
Fnbp1	0.28848	0.533704
Cggbp1	0.347174	0.533704
Nrp1	0.281284	0.534148
Cbx7	0.413375	0.534624
Ufsp1	2.14829	0.535305
Fam57b	0.769051	0.535323
Cabin1	0.385105	0.535667
Col1a2	0.572909	0.536369
Phtf1	0.488079	0.536772
Lmna	0.369646	0.537103
Bace1	0.60061	0.537103
Marchf4	1.31407	0.537103
Gm5492	2.26205	0.537103
Zfp408	0.868987	0.537488
Hif1an	0.369062	0.53846
Mta3	0.597145	0.540506
Eid1	0.405771	0.541498
Mrps28	1.38613	0.541498
Wrap73	1.27755	0.543235
Tmem214	0.580718	0.54381
Gm16433	2.07797	0.54381
Cenps	3.53401	0.54381
Ciao1	0.586324	0.544065
Mier3	0.411603	0.545269
Cdk4	0.6591	0.545269
Gm9577	2.25647	0.545269
Zswim7	2.739	0.545269
Tbrg1	0.547554	0.545877
9930012K11Rik	1.19128	0.545877
Nkrf	1.40707	0.545877
Gm13387	4.13379	0.545877
Stk11ip	0.849326	0.54604
Gpr63	3.13504	0.54604
Rfk	0.521888	0.546196
Vps16	0.553784	0.546196
Tbl1xr1	0.281459	0.546862
Fmnl2	0.295731	0.548593
Tnks	0.328734	0.548593
Cdyl	0.427939	0.548593
Sgms1	0.227677	0.548873
Zfp420	1.44334	0.549233
Rpl8	0.244141	0.549636
Gm16385	1.9425	0.549749
Cab39	0.243479	0.549812
Dcaf8	0.261201	0.549812
Unc5b	0.270338	0.549812
Jade1	0.307665	0.549812
Nr2f6	0.581222	0.549812
Cers6	1.10493	0.549812
Acadvl	0.388488	0.550644
Dhx15	0.243814	0.55143
Nr3c1	0.24868	0.55143
Tnpo1	0.298408	0.55143
Smad7	0.302877	0.55143
Cd81	0.304249	0.55143
Srp68	0.410174	0.55143
Rgma	0.52691	0.55143
Zfp729a	0.619398	0.55143
Ggt5	0.914756	0.55143
Zfp961	0.955647	0.55143
Gad1	1.07143	0.55143
Gm5842	1.63798	0.55143
Gm5871	2.43213	0.55143
Gm14539	2.48982	0.55143
Gbx2	2.63578	0.55143
Gpr157	1.49004	0.552717
Rtn3	0.297612	0.553286
Dnaja3	0.327716	0.553286
Wdr11	0.40688	0.553286
Gm7964	0.694269	0.553286
Fancg	1.02041	0.553286
Tmeff2	1.57634	0.553286
Rspo1	2.33159	0.553286
Gm8121	2.55303	0.553286
Nfatc3	0.299452	0.553775
Ireb2	0.317771	0.553775
Ppp3cb	0.327493	0.553775
Phf20	0.335688	0.553775
Cnot4	0.408937	0.553775
Actr10	0.506905	0.553775
Ak4	0.79876	0.553775
Ints14	0.857502	0.553775
Wnk4	1.54974	0.553802
Zdhhc8	0.35865	0.555311
Rpl18	0.324275	0.555405
Tacc2	0.350653	0.555405
Hmgcr	0.37987	0.555405
Usp37	0.438259	0.555405
Dnaja4	0.468217	0.555405
Fxyd1	0.824567	0.555405
Hilpda	1.88046	0.555486
Acaca	0.40696	0.556089
Arhgef7	0.29288	0.556499
Fam160a2	0.469161	0.556499
Gsdma3	3.79719	0.557428
Ptprg	0.167356	0.55743
Ccdc6	0.29782	0.557715
Stard13	0.255704	0.558298
Prcc	0.488817	0.558298
Prorp	1.46668	0.558298
Cryl1	1.8044	0.558298
Sf3a1	0.252156	0.558397
Trak2	0.344392	0.558397
Tpt1-ps3	0.650402	0.558501
Lrrc4	0.839152	0.56008
Tex2	0.375546	0.560237
Abca1	0.364511	0.560902
Gm9916	2.67847	0.560902
Ogfod2	1.40807	0.56105
Arnt	0.299364	0.561605
Gfpt1	0.35435	0.561605
Nfam1	1.29333	0.561756
Cdkl5	0.449118	0.562836
Bhlhb9	0.502378	0.562836
Rwdd2b	1.7077	0.563143
Nomo1	0.264235	0.563587
Trpm7	0.351288	0.563587
Ankle2	0.370709	0.563587
Tmem201	0.457749	0.563587
Cemip2	0.520698	0.563587
Slc4a7	0.624732	0.563587
Ubtd2	0.935049	0.563587
Csnk2a3	1.07598	0.563587
Pelp1	0.366312	0.563899
Arhgef26	0.895695	0.563899
Galnt13	1.8144	0.563899
Bmpr2	0.176478	0.564232
Txn2	0.37457	0.564232
Ctdspl	0.464571	0.564232
Cep97	0.725874	0.564232
Rab7-ps1	1.14437	0.564232
Ddx19a	0.451047	0.564942
Gm7367	1.18633	0.564942
Pxk	0.447324	0.56617
Plppr2	0.890724	0.566256
Sec61a1	0.399268	0.56692
Zdhhc17	0.493135	0.566997
Exosc1	1.04944	0.566997
Maf	1.07031	0.566997
Pigq	0.424415	0.567019
Kiz	0.521774	0.567502
Fstl1	0.495869	0.56756
Xxylt1	0.587838	0.567685
Elfn2	0.882291	0.568238
Atf6	0.278372	0.568352
Dennd4a	0.323546	0.568393
Kcnj2	0.494266	0.568393
Hs3st3b1	2.36837	0.568393
Gm37226	2.692	0.568393
Vav1	2.83208	0.568393
Pinx1	0.999193	0.568695
Cdk14	0.478763	0.569326
Vapa	0.40105	0.569602
Kcnip3	1.04149	0.569895
Fnip2	0.281772	0.570073
Nfia	0.270235	0.570223
Tjp1	0.111051	0.570407
Snx18	0.422607	0.570985
Krcc1	0.44417	0.570985
Gm42372	0.964195	0.570985
Olfr750	4.02951	0.570985
Hacd3	0.384797	0.571422
Sar1a	0.389057	0.571422
Spry2	0.663646	0.571422
Zfp12	0.475332	0.571507
Ttyh3	0.463091	0.571579
Cdkn1c	0.433067	0.571596
Gm5841	2.06935	0.572368
Qsox2	0.691512	0.572371
P3h1	0.774727	0.572371
4931414P19Rik	1.13303	0.572371
Natd1	0.904747	0.573295
Prag1	0.876619	0.573855
Zbtb12	1.19125	0.573855
Atp2a3	0.323725	0.575073
Tpp1	0.375372	0.575073
Gm48375	1.91723	0.575073
Doc2b	1.42734	0.57548
Ephx1	0.376908	0.576242
Ehd1	0.533601	0.576242
Rbm27	0.236848	0.576313
Glyr1	0.266205	0.576471
Tmem80	1.05522	0.576471
Sema6d	0.30968	0.577325
Calm3	0.306955	0.578374
Vps52	0.35374	0.578374
Irak2	0.487682	0.578374
Simc1	0.761535	0.578374
Pcdhac2	1.36753	0.578374
Wiz	0.333624	0.5785
Zfp598	0.396138	0.5785
N4bp2	0.707146	0.5785
Klhl15	0.800941	0.5785
4833413G10Rik	1.41926	0.5785
Dgkh	0.284778	0.578772
Cd151	0.322421	0.578772
B4galt2	0.946098	0.578772
Lfng	0.337449	0.579121
Gm9816	1.06597	0.580124
Ctnna2	0.753842	0.580539
Slco1c1	0.23148	0.580555
Znrf3	0.399732	0.580563
Susd4	0.951092	0.580563
Axin2	0.167409	0.581293
Tcf7	0.253557	0.581293
Ext2	0.28005	0.581293
Spryd3	0.338345	0.581293
Anxa11	0.537768	0.581293
Prkar2b	0.581865	0.581293
Ing5	0.605508	0.581293
Top1mt	0.861795	0.581293
Rab8a	0.520066	0.581433
Eci1	0.774631	0.581469
Hspa4	0.180981	0.581477
Gbp2	0.393909	0.581477
Ppp2r5d	0.395055	0.581477
Gtpbp4	0.46683	0.581477
Col9a2	2.00168	0.581607
Abca9	0.9234	0.582491
Rundc1	0.556983	0.582527
Fryl	0.210704	0.582941
Pdgfra	1.01246	0.582941
Stxbp2	1.31538	0.582941
Gm8514	1.36761	0.582941
Eci3	2.45665	0.582941
Adamts1	0.368628	0.58409
Rabggtb	0.550678	0.58409
Kctd20	0.293541	0.584322
Lbr	0.324601	0.584325
Tmem192	1.48535	0.585509
Wdr60	0.661035	0.585653
Lrrc47	0.362198	0.58638
Zmym2	0.388554	0.58638
Slc6a20a	0.481975	0.58638
Dusp16	0.488692	0.58638
Gm11814	1.55854	0.58638
Mzt2	1.83343	0.58638
Pdcd11	0.338726	0.586721
Agl	0.373062	0.586895
Oip5os1	0.217571	0.586984
Sod3	0.386883	0.587551
Rnf34	0.750118	0.587551
Hspbp1	0.823897	0.587551
Tsen2	0.797732	0.587579
Nostrin	0.345892	0.588038
Gpr26	0.797465	0.588709
Hadhb-ps	0.921702	0.588709
4833403J16Rik	1.99713	0.590115
Cbfa2t2-ps1	1.8673	0.590135
Top1	0.357972	0.590248
Tarsl2	0.728745	0.590604
Ocln	0.198351	0.591096
Vamp2	0.320241	0.591205
Nfe2l2	0.352587	0.591205
Trim5	1.63463	0.591205
Prr7	1.88555	0.591205
Trmo	1.69659	0.591302
Sumf1	0.388603	0.591767
Tle1	0.334093	0.591826
Elp1	0.375945	0.592387
Trim28	0.329938	0.592747
Kdelr2	0.408681	0.592747
Zfp955b	1.10203	0.592747
Zfp84	0.424064	0.592757
Csk	0.393026	0.59318
Ankib1	0.416657	0.59318
Ppm1f	0.196018	0.593291
Alkbh5	0.21902	0.593291
Cdkn2b	0.599103	0.593291
Lrig1	0.415788	0.593345
Gm12735	2.41161	0.593345
Kif13a	0.276376	0.593465
Rpl5	0.293563	0.59405
Pik3c2a	0.249968	0.594108
Idh2	0.534953	0.594108
Uxs1	0.540742	0.594108
Ddit4	0.700435	0.594108
Gm47171	1.85271	0.595211
Xpo4	0.419889	0.595624
Evc	0.769635	0.595788
Rps24	0.283052	0.596785
St3gal1	0.291109	0.596785
Prr14	0.31918	0.596785
Smim26	2.15902	0.597251
Pkn2	0.195007	0.597494
Mbtps1	0.219938	0.597494
Poldip3	0.27824	0.597494
Akt3	0.249214	0.598691
Tyw3	0.904421	0.598691
Lama1	0.871006	0.598744
Gm9523	1.39108	0.599425
Utp14a	0.534979	0.599517
Atmin	0.474711	0.600197
Wdr70	0.665735	0.600197
Ppm1l	0.353441	0.600298
Prdx2-ps1	1.75128	0.600387
Esyt2	0.204658	0.601646
Fam189a2	0.40994	0.602425
Focad	0.478262	0.602714
Bdp1	0.25639	0.603717
Id1	0.317339	0.603717
Cherp	0.304394	0.604096
Gramd1b	0.395423	0.604096
Hira	1.10799	0.604096
Agap2	0.432726	0.604125
Rpsa-ps1	2.57497	0.6047
Zdhhc7	0.575374	0.605149
Sf1	0.182836	0.609524
Aar2	0.626728	0.609524
Zbtb10	0.318563	0.609844
Traf3ip2	2.16612	0.609844
Asphd2	1.17266	0.610625
Myo1c	0.234033	0.610899
Sun2	0.300135	0.610899
Cables1	0.464046	0.611549
Setbp1	0.382003	0.611904
Nsd1	0.145865	0.611971
Chka	0.64602	0.612164
Sox2	0.868942	0.612164
Atp5g1	1.11752	0.612164
Gm37108	1.21329	0.612164
Gm37298	1.38538	0.612164
Dctn4	0.254098	0.612208
Inpp5d	0.313893	0.612208
Midn	0.320933	0.612208
AU021092	0.395228	0.612208
Map2k7	0.431939	0.612208
Rbm19	0.435798	0.612208
Abcb1b	0.972513	0.612208
Gm29787	1.9207	0.612208
Rprd2	0.255064	0.612547
Zfp521	0.354566	0.612714
Dusp1	0.558468	0.612714
Rnft1	0.807569	0.612714
Plp2	1.40297	0.612714
Tbc1d30	0.386111	0.613168
Zdhhc21	0.600077	0.613231
Mapre2	0.216406	0.613626
Dync2h1	0.461618	0.613626
Sntg1	1.23536	0.613626
Msl1	0.187173	0.613721
Map3k3	0.225122	0.613721
Usp25	0.226715	0.613721
Ubxn4	0.245648	0.613721
Arhgef3	0.269351	0.613721
Nbea	0.296834	0.613721
Sdcbp	0.345499	0.613721
Foxj3	0.359632	0.613721
Cpsf2	0.405131	0.613721
Ncbp3	0.463671	0.613721
Itga7	0.550107	0.613721
Ppargc1b	0.735371	0.613721
Atf3	0.916763	0.613721
Ptgr1	2.69401	0.613721
Gm7229	3.22198	0.613721
Brd4	0.205319	0.613919
Rragb	1.13615	0.613919
Rgs12	0.263795	0.614265
Mt2	0.629648	0.614265
Ap1s1	0.585282	0.615505
Ppp1r15b	0.384133	0.616109
Tspan6	0.929363	0.616641
Gm7436	2.46002	0.616641
Telo2	0.914684	0.616872
Srpk2	0.326332	0.616994
Sh3tc2	0.527396	0.616994
Zdhhc24	0.918857	0.616994
Gm16794	2.5335	0.617198
Lbh	0.354948	0.618274
Gm45222	0.996973	0.618274
Usp13	1.39756	0.618274
Exoc8	0.354741	0.618722
Gm44075	1.80523	0.618722
Clpb	0.446208	0.618969
Sash1	0.20829	0.619203
Pid1	0.764721	0.619203
Cav1	0.287553	0.61965
Dtx3	0.531208	0.61965
Tmem131	0.281121	0.619874
Osbpl7	0.615703	0.620037
Eif4ebp1	1.14116	0.620379
Taf6	0.431267	0.620964
Gpr137	0.766446	0.622373
B3galnt1	0.897622	0.622373
Nqo1	1.59254	0.622803
6820402A03Rik	2.81453	0.622803
Usp33	0.266392	0.622895
Vdac3-ps1	0.957891	0.623375
Atg14	0.545596	0.623795
Actr3-ps	0.84025	0.623795
Mbnl1	0.18943	0.623843
Ppme1	0.351157	0.623843
Hint1	0.480573	0.623843
Stk17b	0.742554	0.623843
Slc5a5	1.44732	0.623843
Mef2d	0.226738	0.623885
Gm38387	2.17311	0.623885
Pnrc1	0.258398	0.62419
Wdr43	0.392792	0.62419
Gatm	0.270228	0.624382
Khsrp	0.195441	0.625576
Kmt5b	0.221676	0.626042
Fbrs	0.258071	0.626042
Rnf41	0.469058	0.626042
Mcm3	0.643985	0.626042
Zfp174	1.30068	0.626042
Hif3a	1.65799	0.626042
Fam98b	0.57446	0.626745
Cdk5	0.770358	0.626745
Ano1	0.405871	0.626983
Tcea1-ps1	0.756574	0.626983
Plekhm3	0.464587	0.629219
Pskh1	0.697674	0.629219
Cdon	0.834007	0.629219
Pold2	0.885902	0.629611
Vac14	0.516209	0.62963
Zc3h7b	0.189937	0.63023
Zfp516	0.307902	0.630781
Cmtr1	0.964999	0.630858
Ackr2	2.29753	0.6309
Nup107	0.613506	0.631491
D5Ertd579e	0.267571	0.63173
Tomm70a	0.300726	0.63173
Uvrag	0.380045	0.63173
Acvr1c	1.32327	0.63173
Fhl5	2.77242	0.63173
Pced1b	0.871909	0.633351
Mcu	0.508848	0.633907
Slc3a2	0.186439	0.634392
Golga3	0.201934	0.634392
Trrap	0.209435	0.634392
Slc25a25	0.660064	0.634392
Ankra2	0.785052	0.634392
2310057M21Rik	0.798346	0.634392
BC048644	1.31672	0.634392
Sult1a1	1.03778	0.634737
Man2a2	0.313443	0.634787
Ptk7	0.957951	0.634787
Spdl1	2.2002	0.634999
Fam53c	0.430995	0.635133
Gm7452	3.32708	0.635133
Nek2	2.93166	0.635267
Brd1	0.224256	0.635357
Alg2	0.644481	0.635357
Eif1a	0.679415	0.635357
Polm	1.15266	0.635357
Wscd2	1.25998	0.635357
Tpp2	0.305106	0.635641
Ube3a	0.219822	0.635685
Gm43712	1.63982	0.638194
Phlpp2	0.492322	0.638215
Tecrl	1.22587	0.638235
Bzw1	0.327757	0.638438
Gmpr	0.893743	0.638438
Castor2	0.575939	0.638914
Enox2	0.592362	0.638914
Wdr12	0.793103	0.638914
Piga	1.42984	0.638914
Gm9727	1.83749	0.639319
Ttc13	0.524639	0.639529
Acad9	0.482429	0.639697
Cadm3	0.798156	0.639779
Tgoln1	0.232907	0.640045
Rragd	0.711986	0.640045
Rassf8	0.223609	0.640261
Uhrf1bp1l	0.383337	0.640261
Fkbp9	0.365229	0.640581
Scap	0.331246	0.641362
N4bp2l1	1.12721	0.641362
Hnrnpul2	0.291817	0.641435
Ethe1	1.30866	0.641435
Mysm1	0.250941	0.64166
Tnfrsf11b	2.73438	0.642301
Wtip	0.700438	0.643315
Gmip	1.06922	0.643315
Ascl1	2.10371	0.644149
Eif4g1	0.128389	0.645262
Rbmx	0.306743	0.645766
Extl1	1.28183	0.645966
Plscr2	0.760288	0.64675
Neo1	0.299629	0.647152
Ugcg	0.673428	0.647152
Cmklr1	1.30489	0.647152
Rexo1	0.300588	0.647261
Bbc3	0.955603	0.647394
Slitrk5	0.825997	0.647561
Rnf145	0.353871	0.647795
Atic	0.755063	0.647795
Slc35e1	0.408078	0.648842
Tob1	0.285406	0.648955
Zhx1	0.227841	0.650307
Vps13b	0.216537	0.650487
Baz1a	0.443889	0.650785
Lca5	0.517652	0.650829
Psmf1	0.654165	0.650829
Zscan2	0.751717	0.650829
Fam234a	0.525248	0.651083
Taf4b	0.977453	0.6515
Trib3	1.00837	0.6515
Prpf40a	0.215723	0.651573
Elf1	0.258037	0.651917
Rnpepl1	0.259755	0.651917
Diras2	0.753907	0.651917
Schip1	1.36571	0.651917
Hdlbp	0.144394	0.65233
Asna1	0.479867	0.65233
Ednra	0.559756	0.65233
Gm26512	2.33735	0.653971
Gpr146	0.314649	0.654218
Paip1	0.344077	0.654218
Bysl	0.502256	0.654218
Flnc	1.62413	0.65447
4930578M01Rik	2.13355	0.654685
Taok1	0.151062	0.655097
Crim1	0.199446	0.655129
Lpcat3	0.353067	0.655129
Kpna3	0.493308	0.655183
Picalm	0.208227	0.655391
Sufu	0.365659	0.65544
Txnl1	0.340389	0.656493
Prkacb	0.166614	0.656509
Vcpkmt	1.09	0.656509
Msi2	0.260763	0.65665
Rpl21-ps8	1.33271	0.65665
Sdc2	0.377776	0.65685
Atad2	0.602418	0.65685
Rffl	0.60615	0.65685
Cep83os	1.08039	0.65685
1110025M09Rik	1.94304	0.65685
Fem1b	0.368566	0.656996
Higd1a	0.630658	0.656996
Zik1	1.12686	0.656996
1700030J22Rik	1.63912	0.656996
Kcns3	2.01217	0.657034
Fam53b	0.503772	0.657182
Cdc34	0.535934	0.657182
Tsc22d1	0.183393	0.65742
Bcl2l13	0.398899	0.65742
Polr3f	0.443238	0.65742
Gm26782	1.43279	0.65742
Hmox1	0.985569	0.657657
G3bp1	0.209867	0.6583
Mfsd4b4	1.68694	0.6583
Stx1b	0.442624	0.65872
Rcc1	1.02446	0.658814
Grb14	0.210756	0.659121
Dgkz	0.216803	0.659121
Fam43a	0.256536	0.659121
Ube2l3	0.272593	0.659121
Arpc4	0.317815	0.659121
Taf10	0.319529	0.659121
Zfp410	0.414398	0.659121
C1galt1	0.439534	0.659121
Dhx33	0.578057	0.659121
Saal1	0.708449	0.659121
Pigc	0.761735	0.659121
Mex3a	1.21876	0.659121
Acss3	1.42738	0.659121
Rasl11a	1.54377	0.659121
Gm7730	1.86409	0.659121
Pdgfrl	2.23847	0.659121
A830036E02Rik	2.36912	0.659121
Dlx2	3.30865	0.659121
Nova2	0.21366	0.6594
Nudcd3	0.217053	0.6594
Eloa	0.254461	0.6594
Nat8l	0.708396	0.6594
Diablo	1.0346	0.6594
Spock2	0.149245	0.659419
Nphp4	1.11387	0.659717
Dnajc12	1.48966	0.659811
Nol8	0.39904	0.660467
Rcbtb2	0.544491	0.660467
Alas2	0.732465	0.660467
Brinp2	0.940252	0.660467
Ndufa12-ps	0.997291	0.660467
Gnl3l	0.330476	0.660524
Clip2	0.346929	0.661102
Dysf	0.408044	0.661365
Lss	0.599653	0.661365
Vsnl1	0.681543	0.661365
Zfp583	1.30785	0.661365
Tmem182	3.12506	0.661365
Stat5b	0.267818	0.661467
Zbtb39	0.314328	0.661467
Ddhd1	0.323532	0.661467
Mtmr10	0.335791	0.661467
Armh3	0.535627	0.661759
Macrod2	0.795061	0.66176
Skiv2l	0.380115	0.664151
Tmem43	0.475282	0.664351
Wasf1	0.637203	0.664433
Zc3hav1	0.207051	0.664434
Megf8	0.310229	0.664434
Pigm	0.491476	0.664434
Ercc6l	1.94113	0.664434
Igf1r	0.162324	0.664738
Vwa8	0.222434	0.66486
Ppfia1	0.254375	0.665118
Gm28439	0.923955	0.665218
Slc39a7	1.14632	0.66548
Rrp7a	0.347691	0.665893
Pold3	0.526606	0.665994
Ank1	0.802017	0.665994
Gm28437	0.850874	0.666021
Slc6a9	0.935442	0.666021
Hey1	0.291861	0.667018
Cmtm8	0.442257	0.667018
Sdk2	1.09242	0.667018
Topors	0.279848	0.667116
Pdk1	0.429348	0.667116
Slc25a30	0.43923	0.667116
Mycn	0.800795	0.667116
Calcoco1	0.203773	0.667196
St3gal2	0.256015	0.667196
Vdac2	0.322911	0.667196
Safb	0.33088	0.667196
Oxct1	0.399167	0.667196
Arpc5l	0.407066	0.667196
Desi2	0.480769	0.667196
Eed	0.481844	0.667196
Abhd13	0.494849	0.667196
Homer2	0.527058	0.667196
Emc9	1.00976	0.667196
Rhou	1.0946	0.667196
Vstm2a	1.26778	0.667196
Hs6st2	1.27345	0.667196
Dlx6os1	1.43539	0.667196
Gm7265	1.45874	0.667196
9330121K16Rik	1.68922	0.667196
Dynlt1f	1.8861	0.667196
D330023K18Rik	2.16471	0.667196
Spr-ps1	2.19086	0.667196
Zfp125	2.23364	0.667196
Gm6736	2.91543	0.667196
Zfp358	0.447022	0.667249
Pald1	0.26049	0.667481
Sall3	1.36893	0.667497
Nup50	0.330699	0.667666
Ppp1r9b	0.245733	0.667889
Col6a3	1.67614	0.667889
Desi1	0.459771	0.668127
Efs	1.83962	0.66813
Ncoa4	0.366619	0.668218
Tmem81	1.20705	0.668438
Txndc17	0.701931	0.668472
Etfrf1	0.766181	0.668472
Atp5a1	0.145744	0.669257
Sbf1	0.279389	0.669257
Api5	0.316417	0.669257
Clk2	0.360604	0.669257
Wdr89	0.434918	0.669257
Ranbp1	0.549448	0.669257
Isy1	0.719304	0.669257
Ap1m1	0.270426	0.669383
Invs	0.425646	0.669383
Myof	0.406536	0.669843
Pop1	1.11856	0.670031
Pmpcb	0.464798	0.670031
Mcm6	1.01519	0.670202
Unc45a	0.305288	0.670209
AU020206	0.431709	0.670299
Ssh2	0.199699	0.670453
Arhgef17	0.274515	0.670453
Mtx3	0.649884	0.670453
Zc3h10	0.673009	0.670453
Gm10036	1.26888	0.670453
Tmem204	0.213077	0.671092
Rhoa	0.202233	0.67116
Slmap	0.204166	0.67116
Tcf7l2	0.447853	0.67116
Mex3d	0.48167	0.67116
Sirt6	1.16355	0.672252
Snrpd2	0.649174	0.672338
Wdcp	0.8596	0.672338
Zdhhc22	1.59484	0.672338
Wapl	0.196343	0.672697
Arhgap27	0.233221	0.672697
H4c8	0.75424	0.673038
Zbtb6	0.65246	0.673073
Crym	1.38114	0.673073
Lipa	0.274496	0.673198
Nup153	0.398146	0.673198
Hmga1	0.640788	0.673284
Robo4	0.193391	0.67408
Ahctf1	0.234195	0.67408
Parp10	0.494888	0.67408
Plcd3	1.08263	0.674166
Wnk1	0.189043	0.674207
Nras	0.299285	0.674207
Ndufa4l2	0.48082	0.674207
Dcaf4	0.848756	0.674207
Dpysl5	1.57035	0.674207
Nptxr	0.450604	0.674326
B230303A05Rik	2.57739	0.674326
Lats1	0.233242	0.67461
Icosl	1.07832	0.67461
Dll1	0.98335	0.674808
Sec14l1	0.176252	0.675028
Bcr	0.2086	0.675028
Gpc6	0.552606	0.675028
Adora2a	0.636682	0.675028
Gm37186	1.15493	0.675028
Sik2	0.276363	0.675192
4931406C07Rik	0.543264	0.675212
Prdm2	0.157818	0.675765
Plekha2	0.365336	0.675947
Ssrp1	0.168715	0.676035
Ranbp9	0.301052	0.676305
Nicn1	0.601052	0.676305
Inhba	1.66593	0.676305
Gm37566	2.91995	0.676305
Nckipsd	0.693278	0.676427
Hyal2	0.456016	0.676601
Get1	0.672079	0.676601
Tspyl1	0.204333	0.677038
Sptlc2	0.206819	0.67755
Gprc5c	0.591923	0.677615
Shoc2	0.333822	0.677677
Dag1	0.231407	0.677973
Ncstn	0.344707	0.677973
Tubb2a	0.379066	0.677973
Pacsin3	0.687822	0.677973
Ice2	0.719049	0.677973
H4c12	1.46052	0.677973
Brpf3	0.407867	0.678215
Rcor2	1.87865	0.678364
Spata2	0.587012	0.679427
Inpp5k	0.333777	0.680344
Ccdc124	0.345979	0.680344
Hras	0.337154	0.68083
Ptpre	0.788635	0.68083
Add1	0.111765	0.681512
Tmem109	0.26633	0.681512
Dusp11	0.300496	0.681512
Tbcd	0.330228	0.681512
Myl12a	0.36763	0.681512
Tfdp1	0.500573	0.681512
Ttll11	1.19196	0.681512
Spock3	1.40365	0.681512
Pgm2l1	0.391958	0.681593
Spata1	1.06225	0.681593
Tlr4	1.42191	0.681593
Fam184a	0.703332	0.682289
Bmp4	0.960306	0.682501
Pten	0.204595	0.682547
Klhl3	0.458721	0.682547
Zfp318	0.24977	0.682815
Sirt2	0.330562	0.682815
Timmdc1	0.815401	0.683239
Skil	0.196683	0.683693
Limd1	0.300785	0.683693
Ubfd1	0.381825	0.683693
Apaf1	0.565124	0.683693
E2f2	1.70692	0.683908
Fcgrt	0.209699	0.684239
Wwp1	0.250687	0.685248
Ccnd3	0.380916	0.685248
Proser1	0.481893	0.685248
Cacna1g	0.625742	0.685248
Rrnad1	0.803504	0.685248
Il17d	2.0745	0.685248
Zfp46	0.32357	0.68526
Frrs1l	0.495066	0.68526
Gpt2	0.745504	0.68526
Mis18a	0.790578	0.685641
Slc25a3	0.28773	0.686032
Ankrd40	0.264642	0.686499
Prpsap1	0.430859	0.686706
Otud4	0.170947	0.687026
Fam168b	0.177973	0.687026
Epn1	0.226466	0.687026
Gnpat	0.325279	0.687026
Chn2	0.36601	0.687026
Gnl2	0.447772	0.687026
Amer1	0.475651	0.687026
Rbm45	0.611004	0.687026
Vxn	0.677591	0.687026
Ar	0.931689	0.687026
Ubash3b	0.974389	0.687026
Gm5884	1.07961	0.687026
Gm7292	1.18881	0.687026
Gm14494	1.4148	0.687026
Gm26944	2.23867	0.687026
A530032D15Rik	2.23985	0.687026
Aldh1a7	2.62702	0.687954
Mtmr4	0.286253	0.688781
Emsy	0.312091	0.688781
Gm12185	1.3087	0.688781
Wipi1	0.205008	0.689347
Ppp4r3a	0.261755	0.689572
B4galt4	0.285943	0.689683
Rpp25l	1.02364	0.689683
Zbtb3	1.81483	0.689683
Wwtr1	0.237379	0.689789
Sox5	0.599803	0.690748
2810001G20Rik	1.52363	0.690915
Kcnk3	0.759658	0.692488
Kbtbd2	0.327205	0.692497
Irf2bp1	0.320883	0.692881
Ttc23	0.565084	0.692881
Efr3b	0.172698	0.692943
Sp1	0.216605	0.692943
Arhgap29	0.119427	0.693097
Tbkbp1	0.211248	0.6938
Socs7	0.368212	0.6938
Lars2	0.436409	0.6938
Tmem164	0.503338	0.6938
Gm7072	0.621745	0.6938
Syt16	1.08656	0.6938
Plaa	0.267156	0.69417
9930021J03Rik	0.218788	0.695014
Mapkap1	0.270078	0.695244
Lrp6	0.117898	0.695436
Snx19	0.222559	0.695436
Gabpb1	0.457033	0.695436
Mad2l2	0.67652	0.695987
Hnrnph2	0.305209	0.696957
Set	0.1995	0.69753
Cbl	0.217399	0.69753
Pmaip1	0.685634	0.697636
Hebp2	2.30874	0.69854
Mkrn1	0.227014	0.698722
Ccdc47	0.232876	0.698795
Thada	0.326207	0.699276
Jcad	0.140869	0.69938
Ptov1	0.406849	0.69938
Gm43096	1.70954	0.699458
Cct8	0.229258	0.699748
Hapln1	1.2199	0.700334
Syngr3	1.37665	0.70079
Ripor1	0.182985	0.701105
Nuak1	0.288748	0.701105
Golt1b	0.781817	0.701105
Wdhd1	1.40568	0.701105
Ip6k1	0.239236	0.701266
Dr1	0.242776	0.702356
Kdm1b	0.570311	0.702811
Trpc1	0.821791	0.703073
Riox1	0.999676	0.703289
Lgr4	0.501408	0.703844
Sgcb	0.772565	0.703844
Cand1	0.177113	0.703958
Arhgap10	0.393292	0.704073
Acad10	0.967966	0.704478
Rpl18a	0.186748	0.704629
Rasa1	0.202185	0.704629
Mthfd1	0.426159	0.704629
Asah2	0.596696	0.704629
Tap2	0.277941	0.704936
Zfp622	0.520328	0.704936
Pcdhgb5	0.704038	0.704936
Anapc10	0.754548	0.704936
Fbxl6	0.572005	0.705054
Pdcd4	0.196247	0.705528
Smarcd1	0.259174	0.705528
Naa50	0.289221	0.705528
Ocrl	0.381695	0.705528
Pofut2	0.403953	0.705528
Disp1	0.407877	0.705528
Emid1	1.3102	0.705528
Rpl17-ps9	1.74477	0.705528
Kif22	2.14472	0.705528
Plpp2	2.51911	0.705528
Ccdc88b	2.58243	0.705687
Fbxl16	0.323853	0.705953
Gm4332	1.03241	0.705953
Tspan2	0.856023	0.706048
Arfgef1	0.156981	0.706312
Grb10	0.205571	0.707379
Diras1	0.753729	0.707875
Gm13268	1.43693	0.708789
Nup88	0.325802	0.709757
Pkd1	0.182553	0.709787
Zgpat	0.4673	0.709787
Gipc1	0.410127	0.710043
Vcp-rs	0.523066	0.710638
Rtel1	0.716717	0.710638
Cd248	0.402291	0.710945
Gm48996	0.811177	0.710945
Nectin3	0.404039	0.711105
Ankrd34a	1.07414	0.711396
Ifitm2	0.416379	0.711732
Ncf2	0.661207	0.711732
Pnpla7	0.805444	0.711732
Ski	0.17055	0.71206
Ptprr	0.482638	0.712228
Pnmal2	0.470712	0.712435
Nbr1	0.149657	0.712667
Mark2	0.264947	0.712667
Dcun1d4	0.445691	0.712667
Mmrn2	0.203203	0.712721
Gm48231	1.7642	0.712774
Rps27a-ps2	1.74355	0.71283
Vps45	0.582232	0.713161
P4hb	0.201348	0.713754
Clec1a	0.548175	0.713754
Cdr2	0.61294	0.713754
Rpl17-ps5	1.10904	0.713962
Xpo6	0.241642	0.714861
Tlr12	1.29853	0.715212
Arhgef1	0.165266	0.715338
Trmt9b	0.850898	0.715372
Tasor2	0.263331	0.715445
Alg11	0.50205	0.715445
Prkcg	0.609085	0.715445
Trp53i13	0.806587	0.715445
Tbc1d7	1.20386	0.715445
Saraf	0.212933	0.715613
Platr25	0.921877	0.715613
Fstl5	1.7174	0.715613
Gm31544	0.644329	0.715664
Pex13	0.541988	0.715989
Gm9105	1.64763	0.716463
Glns-ps1	0.550369	0.716487
Bap1	0.28343	0.716862
Ror1	0.887922	0.716984
Cacng7	0.568454	0.717195
Sntb1	0.29509	0.717247
Sumo3	0.312864	0.717247
Birc3	0.367804	0.717247
Il13ra1	0.501827	0.717247
Kcnj8	0.515397	0.717247
Pus10	0.707986	0.717247
Wars2	0.757404	0.717247
Msl3l2	0.793759	0.717247
Casz1	0.94992	0.717247
H2ac21	1.25743	0.717247
BC024063	1.32571	0.717247
Gm14719	1.68869	0.717247
Eya4	1.8677	0.717356
Dnaaf5	0.70252	0.717962
Cbfa2t2	0.332624	0.718082
Dab2ip	0.137819	0.71809
Hic1	0.354451	0.718951
Zc3hc1	0.759791	0.719266
Klhl32	1.34335	0.719436
Ccdc127	0.318806	0.719677
Ppp1r13b	0.183686	0.719943
Csnk2a2	0.276738	0.719943
Pole2	1.59009	0.719943
Kars	0.216978	0.720095
D230025D16Rik	0.486774	0.720141
Cnksr3	0.548919	0.720141
Tysnd1	0.563343	0.720141
Abcf1	0.293476	0.720466
Usb1	0.792396	0.720466
Dapk1	0.320429	0.720524
Slc12a4	0.369617	0.721396
Cbx5	0.170927	0.721878
Arl15	0.356338	0.721878
Zfp729b	0.796915	0.721878
Ppp3ca	0.224852	0.72257
Lrtm2	1.27133	0.722691
Cacnb1	0.510414	0.722785
Nme1	1.05893	0.722947
Secisbp2l	0.133942	0.723388
Gm5802	1.85998	0.723791
Pja2	0.167013	0.724265
Phf5a	0.683533	0.724371
Rnf26	1.50586	0.724383
Rgl1	0.163616	0.724523
Htra1	0.267264	0.724523
Gm10052	0.922225	0.724523
Zfp963	1.52658	0.724961
Cysltr2	0.558514	0.725265
Nol9	0.408674	0.725864
Mafg	0.289965	0.726454
Nrde2	0.454773	0.726869
Nhlrc2	0.398841	0.726933
Hspa9	0.18235	0.727138
Plxna1	0.210538	0.727138
Copb2	0.210552	0.727138
Septin8	0.223025	0.727138
Rpl10	0.233088	0.727138
Rnf44	0.241446	0.727138
Rif1	0.257484	0.727138
Ptpn23	0.262058	0.727138
Fxr2	0.271338	0.727138
Snap47	0.364095	0.727138
Arhgap42	0.393021	0.727138
Ston1	0.39419	0.727138
Itpripl1	0.424304	0.727138
Zc3h11a	0.643853	0.727138
Tom1	0.702328	0.727138
Slk	0.13316	0.72725
Them6	0.658217	0.727311
Rps6	0.180983	0.727911
Tspan5	0.184857	0.727911
Chst3	0.724878	0.727911
Rasl10a	1.45964	0.727911
Gm17108	2.57889	0.727996
8030462N17Rik	0.361947	0.728021
Gm42842	1.90861	0.728021
Slc4a1ap	0.311267	0.728421
Zfp213	0.957417	0.728421
Rftn2	0.308184	0.728757
Gm47075	1.69094	0.729052
Zfp366	0.171907	0.729325
Smox	0.27559	0.729325
Plxdc2	0.297464	0.729325
Rab6b	0.375785	0.729325
Paqr4	0.431001	0.729325
Zfp248	0.602399	0.729325
Tyms	1.08582	0.729325
Cox18	1.10463	0.729325
Dusp14	1.32267	0.729325
A930023M06Rik	2.46958	0.729325
Emx1	2.48048	0.729325
Kti12	0.614572	0.729728
Ipo4	0.765077	0.729728
Sh3rf3	0.966741	0.729728
Pkm	0.141165	0.730105
Fkbp10	0.752341	0.730105
Gm43682	1.27614	0.730105
Pikfyve	0.224908	0.730748
Spin1	0.241953	0.730748
Gcdh	0.671801	0.730748
Ticam1	0.727932	0.730748
Gm44751	1.3748	0.730748
Tubb6	0.788425	0.731424
Gm10687	1.51786	0.731512
Abcf2	0.24745	0.731613
Smg8	0.473314	0.731613
Rcsd1	0.233464	0.732034
Hivep2	0.204535	0.732174
Carm1	0.323253	0.732174
Hdgfl3	0.260353	0.732612
Acp1	0.781589	0.732986
Lratd2	0.44986	0.733238
Cap2	0.502838	0.733548
Cmtr2	1.18195	0.733593
Zfp944	0.835395	0.73387
Rcbtb1	0.205423	0.733959
Rps16	0.323629	0.734027
Cped1	0.390321	0.734405
Plekho1	0.691066	0.734444
Rpl34	0.347305	0.734671
Eif1ax	0.334736	0.734807
Pi4kb	0.386963	0.734807
Zfp365	0.410633	0.734807
6030458C11Rik	0.478039	0.734807
Aldh18a1	0.860312	0.734807
Gm38345	1.34196	0.734807
Ubxn10	1.3915	0.734807
[truncated: 9,989 more rows]

## Sheet: GO enrich. BP up in wild derive
Direction	adj.Pval	nGenes	Pathways	Genes
Up regulated	0.00834808	10	Response to abiotic stimulus	Per1	Ccn2	Angpt2	Stra6	Kcna5	mt-Co2	Mtatp6	mt-Nd3	Apold1	Plat
Up regulated	0.00834808	7	Monovalent inorganic cation transport	Kcna5	mt-Atp6	mt-Co2	mt-Co3	Scn2b	Cox5b-ps	Per1
Up regulated	0.00834808	6	Response to oxygen levels	Ccn2	Angpt2	Kcna5	mt-Atp6	Apold1	Plat
